# Supplementary material for: Transcriptome Analysis on Single Small Yellow Follicles Reveals That Wnt4 Is Involved in Chicken Follicle Selection
Source: Front Endocrinol (Lausanne). 2017 Nov 15;8:317. doi: 10.3389/fendo.2017.00317 (PMC5694752; doi:10.3389/fendo.2017.00317)
Supplement: Table S3 — Raw data of RNA-seq analysis (XLSX). [file table_3.xlsx]

## Sheet: T1.GeneExpression
GeneID	Gene_position	Length	Strand	raw_fragment_number	normalized_count	fpkm
gene0	NC_006088.3:2342-16503	1415	+	105	97.7452	12.8316
gene2	NC_006088.3:40894-75885	11700	+	4307	4008.97	23.44
gene3	NC_006088.3:76809-89014	2758	+	211	195.49	6.88039
gene6	NC_006088.3:106372-109931	672	+	80	74.4726	10.4521
gene11	NC_006088.3:132055-387705	2025	+	150	139.636	17.7543
gene13	NC_006088.3:410573-421343	582	+	34	31.6508	5.47048
gene14	NC_006088.3:428586-428840	255	+	50	46.5454	50.4052
gene15	NC_006088.3:429053-434031	3713	+	780	725.176	13.8441
gene17	NC_006088.3:460368-532512	7588	+	1000	930.907	16.7789
gene21	NC_006088.3:596531-596998	468	+	0	0	0
gene23	NC_006088.3:608677-618509	2371	+	1228	1143.04	39.3121
gene25	NC_006088.3:621215-630731	2411	+	73	67.0253	2.14789
gene27	NC_006088.3:658353-664569	3004	+	3974	3698.5	91.5236
gene28	NC_006088.3:670686-709461	3394	+	1571	1461.52	37.6338
gene29	NC_006088.3:710132-725948	4168	+	2279	2121.54	40.6371
gene31	NC_006088.3:756859-792524	3398	+	332	308.13	9.42863
gene34	NC_006088.3:859758-875188	3872	+	496	461.73	12.8293
gene38	NC_006088.3:902998-909265	1260	+	0	0	0
gene39	NC_006088.3:911111-915337	1260	+	0	0	0
gene40	NC_006088.3:916297-919982	1260	+	0	0	0
gene42	NC_006088.3:929898-935792	2458	+	143	132.492	4.95996
gene44	NC_006088.3:965087-969582	1926	+	30	27.6813	1.41511
gene46	NC_006088.3:995268-1011847	2751	+	180	167.563	4.79968
gene47	NC_006088.3:1012667-1029361	4182	+	8223	7654.85	287.485
gene50	NC_006088.3:1068457-1078676	2893	+	249	231.796	6.57664
gene55	NC_006088.3:1149254-1155765	1734	+	232	215.97	10.2818
gene62	NC_006088.3:1291563-1306275	3958	+	1255	1167.35	22.6812
gene65	NC_006088.3:1640113-1642202	1464	+	2	1.86181	0.0984467
gene66	NC_006088.3:1828452-1831455	1512	+	0	0	0
gene68	NC_006088.3:1907176-2096634	1614	+	1103	1026.79	78.8057
gene71	NC_006088.3:2200188-2649470	8410	+	136	125.673	1.16729
gene76	NC_006088.3:2987335-3027031	4104	+	2791	2597.76	66.8577
gene82	NC_006088.3:3365928-3370602	1493	+	3	2.79272	0.144378
gene85	NC_006088.3:3411561-3424082	1301	+	836	778.238	48.3415
gene86	NC_006088.3:3438224-3474985	1946	+	275	255.633	11.1169
gene92	NC_006088.3:4017591-4047787	1471	+	198	183.389	13.2786
gene94	NC_006088.3:4102748-4128831	4179	+	17	15.4059	0.501552
gene96	NC_006088.3:4144278-4151258	1278	+	2006	1866.9	136.888
gene97	NC_006088.3:4153803-4267682	4888	+	1485	1382.39	22.6885
gene98	NC_006088.3:4298059-4315495	1362	+	33	30.7199	1.80789
gene103	NC_006088.3:5471939-5842925	3674	+	154	143.36	3.79036
gene107	NC_006088.3:6030649-6035439	950	+	334	310.923	29.7823
gene108	NC_006088.3:6053281-6078098	4290	+	217	201.076	6.36724
gene110	NC_006088.3:6143866-6160333	2769	+	766	713.075	18.602
gene111	NC_006088.3:6162434-6183039	7442	+	860	800.58	18.1104
gene113	NC_006088.3:6194465-6233219	5510	+	508	472.553	16.6107
gene115	NC_006088.3:6257158-6471065	1182	+	73	67.9561	7.97214
gene119	NC_006088.3:6558952-6578720	2918	+	1655	1539.75	47.1943
gene120	NC_006088.3:6582333-6601572	4168	+	659	613.468	11.6578
gene125	NC_006088.3:6720824-6743401	7426	+	767	713.44	30.2769
gene132	NC_006088.3:7305870-7316317	1660	+	375	349.09	16.8137
gene133	NC_006088.3:7318002-7328231	4724	+	363	337.852	9.31749
gene135	NC_006088.3:7339041-7345446	672	+	19	16.7564	2.35173
gene136	NC_006088.3:7356653-7363147	4148	+	218	202.35	18.5388
gene138	NC_006088.3:7424247-7518421	5771	+	534	497.104	7.54469
gene140	NC_006088.3:8176880-8319835	3858	+	117	108.916	2.22911
gene143	NC_006088.3:8679510-8855267	8331	+	1154	1074.27	15.4438
gene144	NC_006088.3:9325553-9459210	5201	+	143	132.189	1.77373
gene145	NC_006088.3:9556003-9715686	11083	+	17	15.8254	0.097649
gene146	NC_006088.3:9742899-9881177	4230	+	10	9.30907	0.163432
gene148	NC_006088.3:10043825-10403480	8364	+	279	259.72	2.99633
gene149	NC_006088.3:10471437-10534266	6343	+	269	250.414	3.33205
gene152	NC_006088.3:10863483-10986245	6742	+	1021	949.525	15.152
gene154	NC_006088.3:11086584-11111964	1065	+	1	0.930907	0.0717524
gene157	NC_006088.3:11505584-12230125	6574	+	497	461.73	6.85367
gene162	NC_006088.3:12318088-12318492	405	+	6	5.50501	1.74667
gene165	NC_006088.3:12486870-12534716	3893	+	267	248.552	4.56342
gene167	NC_006088.3:12586978-12593412	3556	+	1659	1544.36	50.6914
gene168	NC_006088.3:12607268-12646945	2797	+	386	359.331	12.4642
gene170	NC_006088.3:12679702-12699043	5891	+	1242	1156.19	29.3854
gene171	NC_006088.3:12727092-12735645	2419	+	53	49.338	2.46437
gene173	NC_006088.3:12777930-12787017	1882	+	711	661.601	30.9893
gene175	NC_006088.3:12804522-12811391	1302	+	1426	1327.47	80.4482
gene182	NC_006088.3:13441027-13519681	2947	+	90	83.7816	2.26353
gene184	NC_006088.3:13573754-13629169	9318	+	1791	1667	17.0851
gene187	NC_006088.3:13788331-13810112	3828	+	296	274.617	5.90111
gene188	NC_006088.3:13810183-13821634	2567	+	297	276.48	8.15987
gene191	NC_006088.3:13938149-13992499	3033	+	3	2.79272	0.0765073
gene197	NC_006088.3:14212031-14243277	5222	+	312	290.065	5.46439
gene198	NC_006088.3:14291319-14348826	3116	+	141	131.258	5.77617
gene199	NC_006088.3:14355396-14370878	4307	+	1119	1040.93	26.7033
gene201	NC_006088.3:14519145-14520446	1302	+	1	0.930907	0.0564153
gene202	NC_006088.3:14553052-14564785	2231	+	251	232.746	9.2091
gene204	NC_006088.3:14567757-14591299	2043	+	1129	1050.06	39.0159
gene205	NC_006088.3:14597269-14617548	2340	+	1	0.930907	0.0291375
gene206	NC_006088.3:14621580-14629368	3517	+	618	575.301	22.6449
gene208	NC_006088.3:14666086-14679838	2527	+	1856	1727.77	56.2373
gene212	NC_006088.3:14777529-14800596	3296	+	1289	1199.2	31.6934
gene214	NC_006088.3:14916268-15052915	8326	+	1297	1207.38	10.7362
gene216	NC_006088.3:15080341-15126590	6567	+	281	260.654	6.65695
gene217	NC_006088.3:15149775-15234324	6434	+	509	472.901	5.19653
gene218	NC_006088.3:15247337-15287052	2020	+	1	0.930908	0.0398884
gene219	NC_006088.3:15305476-15401858	3685	+	103	95.8834	3.43589
gene221	NC_006088.3:15497224-15501687	2298	+	219	203.445	15.2272
gene223	NC_006088.3:15509100-15520586	3059	+	720	669.322	17.7958
gene224	NC_006088.3:15520685-15532377	2929	+	269	249.483	8.63894
gene227	NC_006088.3:15735273-15812134	5631	+	373	347.228	5.50944
gene231	NC_006088.3:15997273-16152674	5037	+	406	377.948	7.16629
gene234	NC_006088.3:16882177-17284617	701	+	5	4.65454	0.615945
gene242	NC_006088.3:18627560-18631078	3519	+	123	114.149	2.30628
gene244	NC_006088.3:18656428-18668746	2916	+	1078	1002.99	48.1355
gene254	NC_006088.3:19894432-19926581	3860	+	26	24.2036	0.476124
gene255	NC_006088.3:19947217-19966105	2010	+	11	9.30907	0.34487
gene257	NC_006088.3:20002549-20036802	6223	+	490	455.214	7.95465
gene259	NC_006088.3:20071621-20084366	4989	+	573	533.41	7.47367
gene270	NC_006088.3:20644875-20657764	2512	+	31	27.9272	0.810487
gene271	NC_006088.3:20701068-21018163	2727	+	0	0	0
gene272	NC_006088.3:21512950-21575723	4067	+	211	196.421	3.42002
gene273	NC_006088.3:21614383-21628504	3740	+	212	197.352	8.27272
gene279	NC_006088.3:21979354-22030075	5239	+	1730	1610.46	38.8282
gene282	NC_006088.3:22078431-22105894	2644	+	676	628.362	176.754
gene284	NC_006088.3:22114080-22167537	1578	+	1070	995.139	54.4977
gene285	NC_006088.3:22194865-22218981	1821	+	0	0	0
gene287	NC_006088.3:22299092-22601068	5064	+	250	232.726	3.50704
gene288	NC_006088.3:22608523-22610729	1350	+	0	0	0
gene289	NC_006088.3:22637122-22669017	6557	+	427	396.567	5.42366
gene291	NC_006088.3:22979816-23009808	3219	+	1059	985.831	37.4324
gene297	NC_006088.3:23237824-23283103	2477	+	372	345.367	38.4561
gene300	NC_006088.3:24064702-24112793	8711	+	241	224.349	2.00559
gene303	NC_006088.3:24244838-24321398	6636	+	302	280.203	2.96213
gene305	NC_006088.3:24428393-24463380	1440	+	9	7.44725	0.506608
gene306	NC_006088.3:24469331-24482546	1131	+	1	0.930907	0.0828718
gene308	NC_006088.3:24544037-24579007	1413	+	7	6.51635	0.35897
gene309	NC_006088.3:24584916-24598794	1796	+	1	0.930907	0.0828718
gene318	NC_006088.3:25227755-25289779	1532	+	4	3.72363	0.201654
gene322	NC_006088.3:26299403-26325360	3504	+	0	0	0
gene324	NC_006088.3:26616354-26617466	1113	+	2	1.60297	0.117106
gene326	NC_006088.3:26706853-26740238	3813	+	282	261.585	6.31008
gene327	NC_006088.3:26741707-26769297	7078	+	592	550.165	6.62485
gene332	NC_006088.3:26960090-27206707	8924	+	613	570.646	5.1274
gene333	NC_006088.3:27224537-27674039	1481	+	92	85.6433	9.3006
gene337	NC_006088.3:28392139-28400081	2405	+	553	514.432	31.6118
gene339	NC_006088.3:28472365-28507700	3760	+	379	351.883	7.66408
gene340	NC_006088.3:28572624-28665124	4424	+	12	10.24	0.190398
gene341	NC_006088.3:28703774-28940218	3334	+	14	12.1017	0.286348
gene342	NC_006088.3:28986671-29044982	933	+	4	3.72363	0.338222
gene343	NC_006088.3:29129823-29234095	2334	+	14	13.0327	0.409068
gene348	NC_006088.3:29523703-29592320	3672	+	312	289.683	7.3057
gene354	NC_006088.3:30012472-30023639	2273	+	136	126.14	5.51699
gene357	NC_006088.3:30053210-30252866	3329	+	415	385.396	11.2239
gene360	NC_006088.3:30448118-30479099	4331	+	17	15.0792	1.28893
gene362	NC_006088.3:30542144-30612473	6780	+	371	345.366	4.04133
gene367	NC_006088.3:30694179-30800157	7837	+	471	438.457	4.57844
gene380	NC_006088.3:31384435-31391574	983	+	294	273.184	29.197
gene385	NC_006088.3:32050408-32079514	2800	+	64	59.5781	2.05386
gene386	NC_006088.3:32103408-32115432	720	+	0	0	0
gene388	NC_006088.3:32566963-32568819	1857	+	2705	2517.52	101.674
gene391	NC_006088.3:32863860-32927673	4736	+	589	547.373	10.2185
gene393	NC_006088.3:32942078-33013847	7644	+	720	670.253	7.46268
gene399	NC_006088.3:33355600-33367245	2160	+	90	83.7816	3.42887
gene400	NC_006088.3:33469224-33540889	5794	+	1264	1175.74	20.6913
gene403	NC_006088.3:33567643-33592445	3757	+	1558	1450.35	30.6567
gene404	NC_006088.3:33598246-33625227	4643	+	344	320.232	4.83807
gene406	NC_006088.3:33674888-33726871	5038	+	1334	1241.47	37.9129
gene408	NC_006088.3:33753850-33803834	4682	+	439	408.668	6.72322
gene411	NC_006088.3:33898090-33946054	3774	+	743	690.733	17.0555
gene412	NC_006088.3:33954669-34029788	3011	+	658	612.537	19.0059
gene413	NC_006088.3:34166155-34268898	1130	+	8	7.44726	9.59367
gene417	NC_006088.3:34375953-34390174	4825	+	238	220.823	3.71645
gene419	NC_006088.3:34744209-34772878	7564	+	2189	2037.76	32.8336
gene420	NC_006088.3:34867659-34869239	1581	+	57	52.1511	2.52509
gene425	NC_006088.3:35173142-35206418	4728	+	1701	1583.48	61.0718
gene426	NC_006088.3:35207903-35233618	3445	+	1450	1349.82	42.3765
gene427	NC_006088.3:35233803-35239852	3652	+	1622	1509	36.9554
gene429	NC_006088.3:35254993-35273651	8588	+	1298	1207.5	10.9851
gene431	NC_006088.3:35343113-35373466	7540	+	1417	1318.59	39.303
gene432	NC_006088.3:35383343-35386890	444	+	2	1.86181	0.498873
gene433	NC_006088.3:35387341-35390065	965	+	496	461.73	56.0544
gene435	NC_006088.3:35414352-35458687	8651	+	412	382.603	3.0698
gene437	NC_006088.3:35461333-35473446	2040	+	3620	3368.96	154.641
gene439	NC_006088.3:35479654-35487207	1215	+	0	0	0
gene441	NC_006088.3:35522446-35551853	1855	+	212	197.352	8.49699
gene442	NC_006088.3:35554524-35597127	2364	+	2	1.86181	0.0576307
gene444	NC_006088.3:35714932-35772144	2894	+	462	430.079	13.9333
gene445	NC_006088.3:35778452-35789416	1079	+	82	76.3344	7.30804
gene450	NC_006088.3:36192580-36276593	2730	+	3	2.79272	0.0808542
gene452	NC_006088.3:36352976-36366718	2471	+	258	239.244	11.411
gene453	NC_006088.3:36391956-36411348	9441	+	2468	2296.55	63.0492
gene454	NC_006088.3:36415426-36442639	3293	+	395	366.777	9.01101
gene455	NC_006088.3:36453718-36507340	1678	+	40	37.2363	1.76721
gene456	NC_006088.3:36578624-36794660	5254	+	56	51.1999	0.73809
gene462	NC_006088.3:37716014-37725006	993	+	3	2.79272	0.264381
gene463	NC_006088.3:37725084-37733464	1920	+	63	58.6472	3.51717
gene469	NC_006088.3:38093480-38159426	4996	+	413	384.464	5.55241
gene474	NC_006088.3:38593607-38853219	10143	+	476	442.399	3.22201
gene478	NC_006088.3:39144916-39383370	4278	+	144	134.051	2.37112
gene483	NC_006088.3:39679654-39682671	640	+	3779	3516.97	1143.01
gene484	NC_006088.3:39690213-39781595	8679	+	7	6.51635	0.0515994
gene485	NC_006088.3:39788375-39910296	10240	+	40	37.2363	0.24945
gene487	NC_006088.3:39927250-39928311	729	+	1	0.930907	0.116751
gene488	NC_006088.3:39931917-39933131	777	+	0	0	0
gene490	NC_006088.3:40046100-40124267	3127	+	578	538.064	17.109
gene493	NC_006088.3:40619496-40675329	2121	+	173	161.047	7.3737
gene495	NC_006088.3:40738811-40981195	6013	+	251	232.727	3.55605
gene498	NC_006088.3:41633652-41719754	4429	+	17	14.8945	0.236279
gene499	NC_006088.3:41743419-41744834	822	+	3	2.79272	0.298448
gene500	NC_006088.3:41746252-41767670	2840	+	106	98.6761	7.39075
gene502	NC_006088.3:42056208-42067810	495	+	0	0	0
gene505	NC_006088.3:42678447-42691130	7433	+	287	267.052	8.80929
gene507	NC_006088.3:42735790-42775258	6670	+	371	345.159	5.99824
gene524	NC_006088.3:44458317-44464972	867	+	0	0	0
gene525	NC_006088.3:44468181-44489060	1332	+	0	0	0
gene529	NC_006088.3:44690298-44713620	4632	+	1335	1242.76	27.428
gene531	NC_006088.3:44743638-44754292	4148	+	334	310.923	27.7598
gene532	NC_006088.3:44764332-44764955	624	+	16	14.3695	2.24144
gene533	NC_006088.3:44775208-44852208	4253	+	354	328.61	19.789
gene535	NC_006088.3:44933658-45006205	8690	+	1380	1283.75	11.8577
gene538	NC_006088.3:45113563-45114699	1137	+	163	150.825	10.7384
gene542	NC_006088.3:45310489-45357599	3462	+	380	352.814	8.73658
gene544	NC_006088.3:45406791-45421077	1440	+	1735	1615.12	87.0465
gene546	NC_006088.3:45441696-45448194	753	+	0	0	0
gene548	NC_006088.3:45536535-45537909	423	+	473	440.319	307.579
gene549	NC_006088.3:45540685-45553484	1509	+	58	53.0617	2.98378
gene554	NC_006088.3:45628653-45655888	2911	+	912	848.057	28.1964
gene557	NC_006088.3:45773206-45877517	9716	+	35	31.6509	0.226467
gene558	NC_006088.3:45882945-45906654	4645	+	844	785.685	13.3752
gene564	NC_006088.3:46336755-46337654	900	+	0	0	0
gene568	NC_006088.3:46488565-46510895	3273	+	1439	1339.58	42.1084
gene569	NC_006088.3:46514718-46525730	4361	+	3445	3206.97	135.282
gene571	NC_006088.3:46536538-46564624	5774	+	162	150.21	1.80935
gene575	NC_006088.3:47062434-47071311	1294	+	663	617.191	41.4655
gene576	NC_006088.3:47072232-47107472	8524	+	570	530.617	4.28031
gene577	NC_006088.3:47113033-47138630	1764	+	2	0.930907	0.044022
gene578	NC_006088.3:47156542-47195353	2061	+	4	2.79272	0.152717
gene579	NC_006088.3:47195880-47214411	5404	+	251	233.658	3.77294
gene580	NC_006088.3:47350020-47464213	2889	+	2	0.930907	0.0242223
gene582	NC_006088.3:47505419-47565235	8639	+	1370	1274.41	16.4007
gene585	NC_006088.3:47632597-47704209	3640	+	957	890.754	19.9625
gene588	NC_006088.3:47722947-47742390	1872	+	7	6.51635	0.260822
gene590	NC_006088.3:47762324-47777283	2694	+	928	863.614	26.5384
gene591	NC_006088.3:47778305-47779599	1083	+	194	180.596	22.3418
gene595	NC_006088.3:47844158-47852755	1620	+	1849	1721.25	81.0657
gene596	NC_006088.3:47853219-47871847	843	+	1	0.930907	0.0962674
gene597	NC_006088.3:47886096-47891364	709	+	876	815.475	106.24
gene598	NC_006088.3:47894964-47900823	920	+	25	22.3418	7.60169
gene599	NC_006088.3:47903224-47905729	870	+	0	0	0
gene600	NC_006088.3:47910024-47910701	678	+	0	0	0
gene601	NC_006088.3:47913454-47923039	2790	+	2116	1968.87	53.2266
gene602	NC_006088.3:47924629-47925018	390	+	0	0	0
gene603	NC_006088.3:47926959-48009452	660	+	83	76.4929	11.0748
gene605	NC_006088.3:47932425-47932736	312	+	0	0	0
gene607	NC_006088.3:47934973-47946570	1278	+	6	5.58544	0.345981
gene610	NC_006088.3:47944568-47944948	381	+	6	5.58544	1.99865
gene611	NC_006088.3:47952473-47953211	204	+	0	0	0
gene614	NC_006088.3:47959343-47959723	381	+	0	0	0
gene616	NC_006088.3:47973339-47973650	312	+	0	0	0
gene617	NC_006088.3:47974942-47975352	411	+	0	0	0
gene621	NC_006088.3:47993235-47993546	312	+	0	0	0
gene624	NC_006088.3:47997412-47997801	390	+	0	0	0
gene629	NC_006088.3:48011195-48011575	381	+	0	0	0
gene630	NC_006088.3:48017252-48017839	588	+	3	2.79272	0.475353
gene631	NC_006088.3:48025546-48026223	678	+	15	13.9636	1.93551
gene633	NC_006088.3:48027618-48027998	381	+	3	2.79272	0.999327
gene634	NC_006088.3:48029448-48029858	411	+	0	0	0
gene637	NC_006088.3:48032691-48033080	390	+	0	0	0
gene639	NC_006088.3:48049298-48050038	741	+	1	0.0130213	0.00159731
gene640	NC_006088.3:48057519-48066473	2561	+	578	538.064	19.079
gene641	NC_006088.3:48081019-48087204	2106	+	2	1.86181	0.0654041
gene644	NC_006088.3:48122108-48146278	3829	+	351	326.748	7.30076
gene646	NC_006088.3:48184683-48198964	2234	+	137	127.535	5.71585
gene651	NC_006088.3:48634336-48642489	738	+	0	0	0
gene653	NC_006088.3:48648634-48762288	10994	+	1114	1036.46	11.6397
gene656	NC_006088.3:48858767-48904974	2799	+	341	317.439	9.87979
gene658	NC_006088.3:48916464-48965841	5854	+	530	492.45	6.78535
gene660	NC_006088.3:48977127-49008953	2759	+	1421	1322.82	57.0851
gene663	NC_006088.3:49031318-49037605	1017	+	7	6.51635	0.602713
gene664	NC_006088.3:49039737-49053731	3216	+	1086	1010.03	34.955
gene665	NC_006088.3:49057125-49060615	1134	+	676	629.294	56.3506
gene667	NC_006088.3:49093634-49094272	639	+	29	26.1019	3.93454
gene668	NC_006088.3:49108518-49128875	2736	+	28	25.1345	0.70996
gene669	NC_006088.3:49132651-49248934	8154	+	2021	1880.43	18.1705
gene671	NC_006088.3:49264747-49274512	4047	+	251	233.033	4.57701
gene672	NC_006088.3:49274719-49276182	369	+	961	894.602	445.733
gene675	NC_006088.3:49283223-49291775	6702	+	947	880.933	31.3773
gene679	NC_006088.3:49317752-49323967	2064	+	628	584.61	35.0354
gene680	NC_006088.3:49333011-49334516	642	+	0	0	0
gene681	NC_006088.3:49344319-49350086	1080	+	6	5.58544	0.423232
gene686	NC_006088.3:49410237-49414318	2764	+	1686	1568.57	83.0122
gene688	NC_006088.3:49428849-49442265	3404	+	1824	1697.04	46.4906
gene689	NC_006088.3:49444116-49449274	2539	+	273	253.207	9.53539
gene691	NC_006088.3:49458238-49464794	1696	+	322	298.822	14.1087
gene693	NC_006088.3:49486104-49492907	1761	+	1201	1117.74	128.867
gene694	NC_006088.3:49500256-49501278	1023	+	418	388.768	31.4822
gene698	NC_006088.3:49591623-49610821	2695	+	1946	1810.62	48.6455
gene699	NC_006088.3:49611195-49615454	3055	+	32	29.789	0.717669
gene706	NC_006088.3:49763429-49785886	5509	+	3809	3544.96	125.728
gene707	NC_006088.3:49786119-49803042	1211	+	283	263.447	19.6158
gene709	NC_006088.3:49821589-49921391	7982	+	4274	3978.23	41.8979
gene718	NC_006088.3:50448554-50451633	1899	+	649	604.159	97.3956
gene724	NC_006088.3:50529595-50554569	1319	+	14579	13571.6	1094.68
gene726	NC_006088.3:50581877-50596025	3353	+	294	272.756	9.04875
gene728	NC_006088.3:50609574-50649193	15684	+	2965	2759.76	36.1049
gene730	NC_006088.3:50651862-50656142	2115	+	668	620.915	45.0945
gene731	NC_006088.3:50659465-50664336	1845	+	5	3.72363	0.161337
gene732	NC_006088.3:50665597-50673030	4161	+	1386	1290.23	22.6728
gene734	NC_006088.3:50691138-50703306	5520	+	1518	1413.04	20.0383
gene736	NC_006088.3:50719786-50733778	1601	+	32	28.8582	1.43932
gene737	NC_006088.3:50733950-50753954	9971	+	4180	3890.64	75.3509
gene739	NC_006088.3:50761198-50773952	4219	+	87	80.058	1.40129
gene740	NC_006088.3:50766927-50767832	906	+	14	13.0327	1.22862
gene741	NC_006088.3:50784718-50806223	2707	+	1217	1132.11	38.5152
gene742	NC_006088.3:50806978-50832614	3795	+	2491	2318.36	47.959
gene744	NC_006088.3:50835505-50855413	4296	+	498	463.592	9.42555
gene745	NC_006088.3:50855908-50864670	2464	+	190	176.873	6.69586
gene746	NC_006088.3:50868394-50873015	1629	+	0	0	0
gene749	NC_006088.3:50911710-50921079	3537	+	147	136.843	2.9904
gene751	NC_006088.3:50927635-50931797	1757	+	9	8.37816	0.410639
gene754	NC_006088.3:50963627-50969278	2465	+	321	298.821	25.3997
gene757	NC_006088.3:50983576-50984295	720	+	1028	956.752	122.042
gene761	NC_006088.3:51000070-51005953	1392	+	7	6.51635	1.02971
gene763	NC_006088.3:51008269-51009264	996	+	3	2.79272	0.233759
gene768	NC_006088.3:51057437-51062335	619	+	6	4.65454	1.33097
gene770	NC_006088.3:51078990-51095089	1981	+	20	17.6872	0.66484
gene771	NC_006088.3:51099121-51112405	3972	+	38	34.4436	0.865638
gene772	NC_006088.3:51176830-51179256	2427	+	0	0	0
gene774	NC_006088.3:51257402-51266555	1062	+	90	83.7816	6.48002
gene775	NC_006088.3:51272921-51274129	1209	+	2	1.86181	0.123161
gene776	NC_006088.3:51280773-51289060	3890	+	640	595.781	13.9938
gene778	NC_006088.3:51302288-51312985	1731	+	8	7.44726	0.325414
gene779	NC_006088.3:51317886-51335342	2364	+	3	2.79273	0.0881463
gene781	NC_006088.3:51355212-51362308	885	+	735	683.286	75.8826
gene782	NC_006088.3:51363025-51367902	1059	+	1	0.930908	0.0729311
gene786	NC_006088.3:51455143-51463203	333	+	1	0.930907	0.447455
gene787	NC_006088.3:51473131-51488819	7310	+	359	334.196	7.7325
gene788	NC_006088.3:51498409-51544951	972	+	6	4.65454	0.440638
gene789	NC_006088.3:51555102-51562526	1910	+	3133	2916.53	114.22
gene790	NC_006088.3:51562657-51666892	13232	+	21284	19812.8	398.258
gene794	NC_006088.3:51687658-51835441	1432	+	423	392.843	22.8549
gene795	NC_006088.3:51849914-51853285	465	+	1	0.930907	0.230164
gene805	NC_006088.3:52346738-52347832	1095	+	0	0	0
gene808	NC_006088.3:52522676-52801417	4816	+	347	322.687	11.7358
gene809	NC_006088.3:52887545-52953963	744	+	3	1.86357	0.235038
gene811	NC_006088.3:53005556-53186826	1752	+	5	3.72728	0.160893
gene814	NC_006088.3:53211143-53229726	1578	+	0	0	0
gene815	NC_006088.3:53236011-53249727	1446	+	4	2.79272	0.154204
gene816	NC_006088.3:53249925-53263923	3870	+	2001	1861.81	53.3871
gene818	NC_006088.3:53288663-53306438	3481	+	836	777.308	22.0954
gene823	NC_006088.3:53590720-53596055	2616	+	44	40.029	1.4444
gene829	NC_006088.3:53866648-53873170	3136	+	4808	4474.94	104.383
gene830	NC_006088.3:53895763-53943640	4957	+	624	580.886	8.62027
gene832	NC_006088.3:54174609-54206341	1977	+	518	482.21	18.1647
gene834	NC_006088.3:54254241-54284051	5071	+	38	35.3087	0.486398
gene836	NC_006088.3:54286989-54534632	4879	+	376	349.127	6.1899
gene838	NC_006088.3:54372021-54405302	3526	+	935	870.398	17.5487
gene840	NC_006088.3:54451814-54480370	3817	+	24	22.1117	0.410009
gene845	NC_006088.3:54792102-54821356	4524	+	369	343.275	23.5348
gene847	NC_006088.3:54837311-54855861	4478	+	81	75.0961	1.82464
gene849	NC_006088.3:54864124-54865434	1065	+	317	295.098	22.7455
gene853	NC_006088.3:54903935-54923813	2192	+	70	65.1635	2.44514
gene855	NC_006088.3:55230514-55266386	1341	+	0	0	0
gene856	NC_006088.3:55273731-55302220	1377	+	0	0	0
gene857	NC_006088.3:55432572-55483171	2969	+	40	37.2363	0.90395
gene859	NC_006088.3:55523762-55524869	492	+	1	0.930907	0.209364
gene860	NC_006088.3:55569406-55593583	1378	+	615	572.508	32.6725
gene861	NC_006088.3:55601177-55616851	2742	+	573	533.41	16.8769
gene863	NC_006088.3:55670258-55723081	6273	+	1218	1133.85	16.7174
gene869	NC_006088.3:55883900-55900993	4579	+	1525	1418.86	33.9732
gene871	NC_006088.3:56174397-56296139	4193	+	1325	1232.52	23.2837
gene872	NC_006088.3:56349278-56462512	7767	+	889	826.646	8.1997
gene874	NC_006088.3:56483129-56503382	2529	+	3	2.79272	0.0803395
gene875	NC_006088.3:56507577-56529915	3784	+	103	94.9525	5.00549
gene878	NC_006088.3:56699295-56735833	3361	+	949	883.307	55.8632
gene886	NC_006088.3:56922284-56930663	5563	+	323	300.45	8.75675
gene888	NC_006088.3:56957258-56980368	2186	+	0	0	0
gene890	NC_006088.3:57042448-57053502	2862	+	225	208.524	6.67144
gene892	NC_006088.3:57069277-57070148	554	+	1542	1435.46	604.77
gene897	NC_006088.3:57183756-57420581	4899	+	207	192.652	7.62742
gene899	NC_006088.3:57426880-57459435	3067	+	699	650.567	26.8276
gene901	NC_006088.3:57462562-57489785	2864	+	260	242.036	6.24542
gene902	NC_006088.3:57489959-57495505	568	+	670	623.707	155.018
gene903	NC_006088.3:57502876-57581827	8287	+	4651	4329.43	35.9464
gene904	NC_006088.3:57586497-57792966	3252	+	2	1.86181	0.0408998
gene905	NC_006088.3:57819386-57889375	6887	+	184	171.287	4.5608
gene909	NC_006088.3:58356828-58394604	3829	+	1966	1829.23	63.5059
gene910	NC_006088.3:58483297-58510432	519	+	0	0	0
gene911	NC_006088.3:58515454-58542189	1902	+	0	0	0
gene913	NC_006088.3:58791515-58859015	2361	+	65	60.509	2.26702
gene914	NC_006088.3:58971582-59014723	4053	+	1857	1728.69	39.1936
gene916	NC_006088.3:59053996-59068546	3552	+	507	471.97	16.4289
gene919	NC_006088.3:59331587-59332594	1008	+	0	0	0
gene922	NC_006088.3:59519446-59546437	3706	+	124	115.432	4.11158
gene924	NC_006088.3:59564594-59674593	7858	+	1972	1835.75	16.2298
gene925	NC_006088.3:59687980-59703578	3557	+	2017	1877.64	46.2436
gene928	NC_006088.3:59720880-59752917	4032	+	2413	2245.34	39.5076
gene929	NC_006088.3:59757244-59800830	6187	+	1217	1132.91	15.041
gene931	NC_006088.3:59847260-59992348	7774	+	861	800.58	9.72609
gene932	NC_006088.3:60004824-60009199	396	+	0	0	0
gene933	NC_006088.3:60010944-60015878	288	+	0	0	0
gene934	NC_006088.3:60057770-60059191	1422	+	33	29.9366	1.63705
gene936	NC_006088.3:60060455-60080086	3106	+	774	720.523	17.2957
gene938	NC_006088.3:60139790-60246264	9049	+	230	214.109	1.84708
gene944	NC_006088.3:60416705-60417599	789	+	73	67.9562	7.66449
gene945	NC_006088.3:60419635-60432475	2636	+	454	421.701	18.0249
gene946	NC_006088.3:60438890-60500012	6823	+	84	78.1962	0.792571
gene949	NC_006088.3:60573792-60673888	11695	+	3977	3701.28	25.0429
gene951	NC_006088.3:60689145-60981392	10645	+	1045	971.867	7.38413
gene953	NC_006088.3:61044069-61061024	2401	+	427	397.497	19.3547
gene954	NC_006088.3:61067672-61110370	4223	+	3197	2976.11	49.625
gene956	NC_006088.3:61121570-61122496	927	+	0	0	0
gene957	NC_006088.3:61137375-61156662	1491	+	4	3.72358	0.210522
gene958	NC_006088.3:61158496-61159413	918	+	0	0	0
gene960	NC_006088.3:61275765-61749212	16090	+	1332	1239.97	6.8355
gene961	NC_006088.3:61753216-61772601	5327	+	352	326.748	4.36161
gene965	NC_006088.3:61849705-61924831	11238	+	723	673.045	5.55593
gene967	NC_006088.3:61941265-61985421	8327	+	1405	1307.81	22.9075
gene970	NC_006088.3:62185235-62191051	3227	+	337	313.716	10.0391
gene971	NC_006088.3:62192028-62196362	1341	+	0	0	0
gene972	NC_006088.3:62201259-62207801	1344	+	0	0	0
gene973	NC_006088.3:62212416-62226488	2731	+	338	313.715	8.95077
gene974	NC_006088.3:62235829-62240443	714	+	1	0.930907	0.120114
gene979	NC_006088.3:62298839-62318078	4439	+	1241	1155.26	18.7486
gene980	NC_006088.3:62400444-62588400	3988	+	7389	6878.38	180.507
gene983	NC_006088.3:62933956-63080302	3807	+	4	3.72363	0.0692368
gene985	NC_006088.3:63250466-63260201	2622	+	1463	1361.92	43.3796
gene986	NC_006088.3:63261384-63315191	1509	+	202	187.112	16.4892
gene988	NC_006088.3:63429305-63435978	1104	+	640	594.85	53.0263
gene992	NC_006088.3:64133487-64332191	5929	+	191	177.803	2.63679
gene994	NC_006088.3:64376801-64377673	873	+	0	0	0
gene995	NC_006088.3:64504305-64669645	4013	+	182	169.426	3.26768
gene997	NC_006088.3:64688222-64737468	3098	+	254	236.45	15.3874
gene1001	NC_006088.3:65186102-65272344	3941	+	444	412.392	7.39392
gene1002	NC_006088.3:65289165-65310400	2133	+	1	0.930907	0.0322469
gene1003	NC_006088.3:65323214-65337388	2124	+	0	0	0
gene1007	NC_006088.3:65417899-65420854	408	+	0	0	0
gene1008	NC_006088.3:65450445-65466909	3307	+	144	133.477	5.28345
gene1010	NC_006088.3:65489454-65502267	3269	+	447	415.671	21.7758
gene1012	NC_006088.3:65511549-65577555	8239	+	958	891.809	9.58651
gene1016	NC_006088.3:65678978-66320694	3279	+	123	114.502	2.61357
gene1021	NC_006088.3:66650190-66717774	4925	+	407	378.879	6.61915
gene1023	NC_006088.3:66734298-66856011	6781	+	229	213.001	8.35449
gene1024	NC_006088.3:66941965-66943350	1386	+	1	0.109392	0.00616255
gene1025	NC_006088.3:66975084-66980736	858	+	0	0	0
gene1027	NC_006088.3:67019378-67094837	6544	+	1773	1650.5	25.9493
gene1028	NC_006088.3:67102582-67110511	3573	+	808	752.173	22.9568
gene1030	NC_006088.3:67177665-67187674	1685	+	7337	6829.14	392.49
gene1032	NC_006088.3:67195779-67235121	2137	+	3	2.79272	0.108482
gene1033	NC_006088.3:67241347-67242300	954	+	0	0	0
gene1034	NC_006088.3:67274346-67312520	4961	+	227	210.385	3.94421
gene1038	NC_006088.3:67331592-67334031	2129	+	63	58.6472	10.7057
gene1040	NC_006088.3:67407871-67408758	888	+	0	0	0
gene1041	NC_006088.3:67422477-67423430	954	+	0	0	0
gene1045	NC_006088.3:67645213-67725192	6751	+	2028	1886.95	44.4878
gene1048	NC_006088.3:67762948-67783671	3743	+	703	654.428	28.8482
gene1050	NC_006088.3:68097575-68107071	3732	+	2	0.930907	0.0193608
gene1052	NC_006088.3:68134328-68145729	3192	+	424	393.774	11.9392
gene1054	NC_006088.3:68167537-68176150	2587	+	416	386.326	33.9103
gene1056	NC_006088.3:68225765-68272625	5579	+	804	748.45	9.43545
gene1057	NC_006088.3:68280837-68318222	4513	+	459	427.287	9.84226
gene1059	NC_006088.3:68342356-68442034	5938	+	3517	3273.28	39.5731
gene1060	NC_006088.3:68445594-68445848	255	+	0	0	0
gene1062	NC_006088.3:68465984-68474995	945	+	3	2.79269	0.277277
gene1063	NC_006088.3:68482750-68484889	1341	+	0	0	0
gene1068	NC_006088.3:68652151-68664282	1147	+	52	47.4763	3.42695
gene1070	NC_006088.3:68672353-68681324	1251	+	473	439.388	173.75
gene1074	NC_006088.3:68968921-69032174	6085	+	583	542.718	11.3937
gene1077	NC_006088.3:69194949-69242097	4869	+	1926	1792.66	37.2647
gene1079	NC_006088.3:69242226-69260063	1634	+	941	875.983	46.0231
gene1080	NC_006088.3:69266611-69326246	4982	+	999	929.977	20.6253
gene1081	NC_006088.3:69326481-69350315	3590	+	73	67.0253	1.32657
gene1083	NC_006088.3:69505011-69509932	1020	+	0	0	0
gene1085	NC_006088.3:69852152-69937841	2375	+	305	283.927	8.84254
gene1086	NC_006088.3:70002143-70082115	4851	+	331	308.13	10.2178
gene1088	NC_006088.3:70373876-70390314	5816	+	2829	2633.53	45.3308
gene1090	NC_006088.3:70462409-70508286	999	+	0	0	0
gene1092	NC_006088.3:70570051-70583874	1416	+	1	0.930907	0.0511556
gene1094	NC_006088.3:70623541-70706021	3805	+	3834	3569.09	80.8277
gene1095	NC_006088.3:70738451-70835184	2742	+	296	274.618	10.351
gene1101	NC_006088.3:71413565-71442638	1499	+	24	22.3418	1.18592
gene1103	NC_006088.3:71480035-71531316	4021	+	735	683.285	16.61
gene1107	NC_006088.3:71620102-71753071	5605	+	534	497.104	15.9762
gene1109	NC_006088.3:71782687-71816418	1743	+	9	7.44726	0.323343
gene1113	NC_006088.3:71983160-72043462	3235	+	98	91.2288	7.51558
gene1115	NC_006088.3:72137573-72147862	2080	+	470	437.526	38.0909
gene1118	NC_006088.3:72272797-72277400	3274	+	533	496.044	43.3263
gene1122	NC_006088.3:72450696-72472625	1039	+	421	390.981	32.2071
gene1124	NC_006088.3:72499760-72510449	1779	+	129	119.156	5.63336
gene1126	NC_006088.3:72695541-72902166	2434	+	111	102.4	4.27056
gene1127	NC_006088.3:73020017-73153620	7596	+	1024	952.91	13.2456
gene1129	NC_006088.3:73185921-73212848	2376	+	407	378.303	14.0091
gene1130	NC_006088.3:73226804-73230437	621	+	0	0	0
gene1132	NC_006088.3:73253740-73257138	765	+	3	1.8622	0.218845
gene1134	NC_006088.3:73517993-73538378	1991	+	873	811.751	44.7764
gene1136	NC_006088.3:73666199-73672813	3549	+	269	249.572	8.4497
gene1139	NC_006088.3:73761432-73763327	1896	+	54	49.6025	1.9574
gene1141	NC_006088.3:74007566-74080806	4139	+	137	127.534	3.41856
gene1144	NC_006088.3:74509508-74540619	8328	+	1461	1359.13	47.4622
gene1148	NC_006088.3:74650663-74708359	4748	+	283	263.447	5.83117
gene1154	NC_006088.3:75109406-75119574	3003	+	431	401.217	13.7404
gene1166	NC_006088.3:75323663-75334283	4103	+	907	843.402	17.1649
gene1171	NC_006088.3:75449865-75501551	4800	+	357	332.334	12.1381
gene1172	NC_006088.3:75531293-75564978	5460	+	101	93.0908	1.34617
gene1173	NC_006088.3:75585858-75586375	390	+	0	0	0
gene1174	NC_006088.3:75595493-75629148	4516	+	8	6.51635	0.107498
gene1175	NC_006088.3:75640757-75664659	8642	+	881	819.27	12.8786
gene1177	NC_006088.3:75682873-75711439	4608	+	14	12.1018	0.191472
gene1182	NC_006088.3:76123405-76131768	852	+	0	0	0
gene1184	NC_006088.3:76201551-76243245	3179	+	5	4.65454	0.104749
gene1185	NC_006088.3:76247403-76251896	1166	+	428	397.497	41.676
gene1188	NC_006088.3:76276471-76286718	3166	+	1833	1705.42	173.726
gene1190	NC_006088.3:76340049-76354890	2962	+	24	22.3415	0.59076
gene1191	NC_006088.3:76359896-76367450	2726	+	117	107.985	4.87402
gene1192	NC_006088.3:76382871-76391332	4176	+	30	27.6225	0.531871
gene1195	NC_006088.3:76399985-76425496	5997	+	1720	1600.59	25.9005
gene1196	NC_006088.3:76430027-76433691	2195	+	40	36.3054	1.21974
gene1197	NC_006088.3:76434234-76437497	1310	+	37347	34766.6	2159.59
gene1210	NC_006088.3:76630583-76633691	1448	+	2628	2446.05	190.242
gene1213	NC_006088.3:76658490-76661405	1494	+	6573	6117.95	1066.42
gene1214	NC_006088.3:76675722-76682650	3863	+	3	2.79272	0.0558156
gene1215	NC_006088.3:76687056-76699250	2696	+	38	34.4436	1.16729
gene1216	NC_006088.3:76707184-76712473	3609	+	892	830.369	25.0675
gene1217	NC_006088.3:76713326-76724222	3322	+	738	686.611	18.6865
gene1218	NC_006088.3:76730604-76735401	1752	+	29	26.9963	1.3584
gene1220	NC_006088.3:76738399-76753824	3227	+	2248	2091.75	57.7397
gene1221	NC_006088.3:76753949-76757322	1559	+	2958	2753.34	182.7
gene1222	NC_006088.3:76758651-76776192	3527	+	55	51.1999	2.60721
gene1225	NC_006088.3:76783406-76805020	4832	+	1870	1740.56	30.0033
gene1226	NC_006088.3:76805544-76806410	602	+	1009	939.286	246.672
gene1227	NC_006088.3:76818580-76828140	2883	+	190	176.873	4.64923
gene1229	NC_006088.3:76834375-76837419	1736	+	426	395.922	40.0084
gene1231	NC_006088.3:76859140-76868466	2871	+	255	237.381	6.26021
gene1233	NC_006088.3:76881211-76900425	3621	+	290	269.963	5.29205
gene1236	NC_006088.3:76914438-76924763	3255	+	488	454.283	12.4817
gene1237	NC_006088.3:76965362-76966363	1002	+	0	0	0
gene1238	NC_006088.3:76976296-77008753	2910	+	12	11.1709	0.276291
gene1242	NC_006088.3:77045886-77072432	1548	+	18	15.8254	1.1027
gene1246	NC_006088.3:77176692-77232780	2648	+	78	71.6799	2.19101
gene1250	NC_006088.3:77334452-77357780	2163	+	4	2.79272	0.0974779
gene1251	NC_006088.3:77386267-77416544	2175	+	12	11.1709	0.508304
gene1255	NC_006088.3:77626651-77629983	747	+	0	0	0
gene1256	NC_006088.3:77645811-77649134	747	+	0	0	0
gene1258	NC_006088.3:77659587-77662247	789	+	0	0	0
gene1260	NC_006088.3:77713479-77715322	636	+	0	0	0
gene1263	NC_006088.3:77813361-77838819	2402	+	9136	8503.84	627.161
gene1265	NC_006088.3:77846690-77871571	4940	+	157	146.152	2.96358
gene1273	NC_006088.3:78074028-78123732	4587	+	220	204.799	3.17702
gene1276	NC_006088.3:78144281-78232413	1806	+	0	0	0
gene1278	NC_006088.3:78440903-78534176	7931	+	44	40.0289	0.430392
gene1280	NC_006088.3:78555635-78578151	2993	+	386	358.451	11.7682
gene1282	NC_006088.3:78614086-78617668	930	+	213	198.283	21.2372
gene1284	NC_006088.3:78645505-78670262	5977	+	3344	3112.89	45.9376
gene1285	NC_006088.3:78671281-78701188	12993	+	437	406.806	2.22842
gene1287	NC_006088.3:78750151-78782398	3637	+	365	339.595	7.20311
gene1292	NC_006088.3:78783052-78801615	1437	+	244	227.141	13.4737
gene1293	NC_006088.3:78807626-78812813	1029	+	2	1.86182	0.181629
gene1295	NC_006088.3:78835621-78848737	2894	+	752	700.042	17.4168
gene1296	NC_006088.3:78849780-78861364	2889	+	349	323.955	13.2302
gene1297	NC_006088.3:78861463-78918814	9835	+	513	477.555	4.77082
gene1301	NC_006088.3:79208455-79222055	3951	+	450	418.609	17.462
gene1302	NC_006088.3:79234559-79252458	1320	+	0	0	0
gene1305	NC_006088.3:79292734-79347157	4130	+	28004	26068.9	535.578
gene1306	NC_006088.3:79348454-79363789	5267	+	532	495.18	10.0772
gene1307	NC_006088.3:79373713-79384879	2805	+	59	53.9927	1.45979
gene1309	NC_006088.3:79401795-79543394	6184	+	2922	2719.99	60.5277
gene1311	NC_006088.3:79591431-79593421	586	+	834	776.377	132.821
gene1312	NC_006088.3:79597113-79608413	3436	+	12	10.8074	0.284827
gene1318	NC_006088.3:79857591-79858001	171	+	0	0	0
gene1319	NC_006088.3:79886160-79916059	1221	+	1	0.930907	0.0608615
gene1322	NC_006088.3:79992624-80011653	4652	+	796	740.896	24.3345
gene1324	NC_006088.3:80035952-80060944	2238	+	603	560.407	24.086
gene1328	NC_006088.3:80150840-80209238	10278	+	969	901.874	7.32273
gene1332	NC_006088.3:80278785-80367184	3828	+	1268	1179.46	22.1929
gene1341	NC_006088.3:81372444-81661023	7544	+	1534	1427.91	29.3862
gene1344	NC_006088.3:81899431-82353412	4366	+	200	186.182	3.1564
gene1346	NC_006088.3:82396965-82410049	2080	+	78	72.6107	3.16576
gene1348	NC_006088.3:82437161-82458460	5833	+	246	229.003	4.20565
gene1355	NC_006088.3:82594873-82595979	1107	+	1	0.930907	0.0684544
gene1358	NC_006088.3:82632011-82678260	7535	+	49	45.3981	0.417185
gene1362	NC_006088.3:82796261-82803377	3293	+	478	444.759	10.1876
gene1365	NC_006088.3:82814196-82818802	732	+	0	0	0
gene1366	NC_006088.3:82841615-82862137	903	+	4	3.72363	0.352518
gene1367	NC_006088.3:82939775-82963719	4546	+	1695	1576.96	29.063
gene1369	NC_006088.3:82979486-83002985	1078	+	678	630.224	52.561
gene1370	NC_006088.3:83009883-83046057	6910	+	150	138.705	1.44728
gene1371	NC_006088.3:83056834-83069417	3834	+	328	305.338	7.41338
gene1372	NC_006088.3:83070478-83081103	1977	+	17	15.8254	0.680411
gene1374	NC_006088.3:83088377-83187302	10785	+	243	225.597	6.50417
gene1377	NC_006088.3:83312688-83338556	599	+	20	18.6181	3.08311
gene1378	NC_006088.3:83400092-83403500	294	+	0	0	0
gene1382	NC_006088.3:83527502-83539460	4552	+	341	316.514	6.1979
gene1383	NC_006088.3:83540443-83559671	3720	+	794	739.14	20.083
gene1395	NC_006088.3:83607042-83663506	9562	+	909	846.018	14.6627
gene1398	NC_006088.3:83935322-83978057	5386	+	1536	1428.94	20.0927
gene1401	NC_006088.3:84025884-84220310	4225	+	397	369.57	8.05452
gene1402	NC_006088.3:84223794-84255285	4016	+	463	430.209	9.82066
gene1403	NC_006088.3:84255354-84267787	6128	+	448	416.842	8.75048
gene1405	NC_006088.3:84291595-84300395	576	+	0	0	0
gene1406	NC_006088.3:84315385-84335784	4560	+	92	85.6435	1.31897
gene1407	NC_006088.3:84339732-84364122	2352	+	0	0	0
gene1408	NC_006088.3:84366895-84385508	1907	+	1604	1493.17	58.9789
gene1414	NC_006088.3:84703702-84707712	1429	+	59	54.9235	3.12289
gene1416	NC_006088.3:84710655-84713716	1602	+	440	409.599	19.8534
gene1417	NC_006088.3:84714766-84725526	3304	+	1172	1091.02	84.8258
gene1420	NC_006088.3:84751852-84766399	5256	+	166	154.531	2.70448
gene1421	NC_006088.3:84773633-84792903	4800	+	127	118.225	2.30612
gene1422	NC_006088.3:84807940-84815970	3598	+	55	50.269	1.19981
gene1423	NC_006088.3:84884537-84992346	3016	+	85	78.7964	2.31988
gene1428	NC_006088.3:85893284-86010261	4320	+	272	252.276	8.43136
gene1434	NC_006088.3:86602850-86732800	9446	+	1293	1202.73	11.3467
gene1442	NC_006088.3:87030471-87050448	1822	+	2	1.86181	0.0768083
gene1446	NC_006088.3:87189316-87198213	363	+	0	0	0
gene1449	NC_006088.3:87612099-87674266	4751	+	505	470.108	14.266
gene1450	NC_006088.3:87790545-87808493	1005	+	12	11.1709	0.957751
gene1451	NC_006088.3:87825825-87932948	6071	+	2433	2264.55	30.189
gene1452	NC_006088.3:87937423-87945673	4324	+	187	173.466	9.18399
gene1453	NC_006088.3:87951691-87962675	1191	+	10	9.30907	0.9268
gene1454	NC_006088.3:87980955-88010298	2643	+	6	4.65453	0.129716
gene1455	NC_006088.3:88012193-88034153	2361	+	3	2.79272	0.0870844
gene1456	NC_006088.3:88037552-88050349	1185	+	14	13.0327	1.35073
gene1458	NC_006088.3:88069718-88077594	918	+	4	3.72363	0.345222
gene1459	NC_006088.3:88084841-88091801	1050	+	0	0	0
gene1460	NC_006088.3:88097744-88111162	3821	+	265	245.76	5.68899
gene1463	NC_006088.3:88160532-88198490	7390	+	306	283.927	2.65094
gene1464	NC_006088.3:88198589-88205956	2047	+	250	232.727	10.5146
gene1468	NC_006088.3:88543354-88764612	7044	+	1728	1608.61	19.0229
gene1470	NC_006088.3:88922822-88923970	1149	+	3	2.79272	0.196339
gene1472	NC_006088.3:89078061-89127675	3922	+	248	230.865	5.92441
gene1474	NC_006088.3:89129667-89149312	2903	+	92	84.7126	4.73042
gene1480	NC_006088.3:90088517-90572208	3354	+	17	15.8254	0.369642
gene1481	NC_006088.3:90584134-90706551	10150	+	429	398.913	12.5778
gene1486	NC_006088.3:90862305-90870136	903	+	726	675.625	136.548
gene1491	NC_006088.3:90955110-90960048	2356	+	172	160.116	13.3425
gene1492	NC_006088.3:90968615-91015279	1872	+	43	39.0981	1.84107
gene1495	NC_006088.3:91175281-91184283	870	+	0	0	0
gene1497	NC_006088.3:91207274-91243226	6312	+	104	96.8144	1.98936
gene1500	NC_006088.3:91287002-91296704	1008	+	1	0.930907	0.0767721
gene1501	NC_006088.3:91306874-91317945	2533	+	84	78.1962	4.02702
gene1502	NC_006088.3:91358133-91424142	6737	+	829	771.61	10.4758
gene1503	NC_006088.3:91430187-91603123	7627	+	4898	4558.84	66.5875
gene1506	NC_006088.3:91629433-91650088	5768	+	160	148.364	5.3957
gene1510	NC_006088.3:91725252-91753273	4813	+	1018	946.918	13.9815
gene1513	NC_006088.3:91839809-91841011	1203	+	1	0.930907	0.0619464
gene1514	NC_006088.3:91850428-91873045	4369	+	257	238.861	7.3826
gene1516	NC_006088.3:91904806-91909662	606	+	0	0	0
gene1519	NC_006088.3:92210875-92221976	984	+	1	0.930907	0.0791022
gene1521	NC_006088.3:92307006-92331421	5413	+	329	305.338	8.77959
gene1535	NC_006088.3:94448280-94635652	8729	+	377	350.952	5.61955
gene1539	NC_006088.3:95242475-95948269	6008	+	634	590.196	7.22156
gene1543	NC_006088.3:96154999-96156564	1566	+	42	39.0981	1.91377
gene1549	NC_006088.3:97364416-97372077	1641	+	41	38.1672	1.92574
gene1550	NC_006088.3:97373170-97407209	4512	+	154	143.36	3.19904
gene1554	NC_006088.3:97525719-97527222	1092	+	0	0	0
gene1561	NC_006088.3:97936843-98025746	3947	+	508	472.901	9.69083
gene1562	NC_006088.3:98060349-98479867	1253	+	60	55.8543	8.47362
gene1566	NC_006088.3:98637915-98669352	5462	+	744	692.595	12.3023
gene1568	NC_006088.3:98865129-98893807	910	+	3	1.86181	0.222291
gene1576	NC_006088.3:100030983-100281469	2511	+	308	286.719	8.37873
gene1584	NC_006088.3:101845709-101879761	2148	+	660	614.399	25.8945
gene1586	NC_006088.3:101884332-101914060	4235	+	1280	1190.63	24.8483
gene1595	NC_006088.3:103278493-103281500	977	+	255	237.382	25.9717
gene1598	NC_006088.3:103315824-103336769	2920	+	585	543.65	13.6594
gene1600	NC_006088.3:103366833-103392305	486	+	1	0.930907	0.265292
gene1601	NC_006088.3:103417844-103446430	5428	+	319	296.028	3.8002
gene1607	NC_006088.3:103980775-103985419	823	+	1624	1511.79	259.725
gene1609	NC_006088.3:104032422-104033927	708	+	28	25.6206	3.34433
gene1610	NC_006088.3:104060420-104118378	4426	+	287	266.24	9.33614
gene1615	NC_006088.3:104212248-104225312	363	+	1	0.930907	0.368416
gene1618	NC_006088.3:104283633-104320001	1308	+	16	14.8945	1.20948
gene1621	NC_006088.3:104359027-104395666	1308	+	15	13.9636	0.866528
gene1628	NC_006088.3:104618690-104630886	2751	+	421	391.912	10.2958
gene1629	NC_006088.3:104632592-104643681	2186	+	74	68.8871	2.90344
gene1631	NC_006088.3:104652215-104670998	3125	+	201	186.182	4.26715
gene1632	NC_006088.3:104683415-104695081	5399	+	1085	1009.2	36.0237
gene1635	NC_006088.3:104711822-104731215	3108	+	3	1.86181	0.0522825
gene1637	NC_006088.3:104773919-104814399	15510	+	4457	4148.14	20.7966
gene1640	NC_006088.3:104842026-104956080	6695	+	1340	1246.61	14.5466
gene1643	NC_006088.3:105043847-105045988	2142	+	130	120.958	4.17067
gene1642	NC_006088.3:105051941-105075371	704	+	719	669.322	552.755
gene1647	NC_006088.3:105217561-105217938	378	+	4	3.35045	1.21836
gene1650	NC_006088.3:105221043-105230551	790	+	292	271.731	38.7412
gene1654	NC_006088.3:105342799-105370391	2040	+	11	10.24	0.372579
gene1662	NC_006088.3:105950415-105957990	3021	+	798	742.864	34.5873
gene1663	NC_006088.3:105960737-106008578	10041	+	244	227.141	1.58828
gene1664	NC_006088.3:106011502-106039523	5341	+	597	555.036	9.57438
gene1665	NC_006088.3:106039762-106061091	6328	+	579	538.996	12.5592
gene1668	NC_006088.3:106178801-106234015	2304	+	6	4.65454	0.148722
gene1670	NC_006088.3:106360956-106366068	396	+	0	0	0
gene1672	NC_006088.3:106378602-106439811	8380	+	858	797.809	7.04086
gene1674	NC_006088.3:106478593-106563599	6924	+	678	631.155	8.84659
gene1676	NC_006088.3:106901198-106907205	2315	+	34	31.6508	1.00235
gene1678	NC_006088.3:107167261-107181733	3240	+	347	323.025	7.55298
gene1682	NC_006088.3:107368519-107377089	3994	+	358	332.709	11.7016
gene1684	NC_006088.3:107393014-107418133	687	+	0	0	0
gene1685	NC_006088.3:107433428-107446900	2103	+	2	1.86181	0.164443
gene1687	NC_006088.3:107462176-107492089	1101	+	12	10.24	0.896196
gene1688	NC_006088.3:107508534-107560977	189	+	20	18.6181	119.695
gene1693	NC_006088.3:108199171-108255845	8170	+	983	915.082	15.7726
gene1694	NC_006088.3:108262235-108271839	708	+	2	1.86181	0.243028
gene1695	NC_006088.3:108275586-108298386	4522	+	45	40.9599	0.716347
gene1703	NC_006088.3:108544997-108589088	4185	+	3	1.86181	0.033025
gene1704	NC_006088.3:108614159-108616255	1044	+	0	0	0
gene1705	NC_006088.3:108616779-108628833	1452	+	0	0	0
gene1706	NC_006088.3:108646494-108699352	2031	+	27	24.2036	0.921996
gene1709	NC_006088.3:108752890-108770503	1881	+	10	8.37817	0.333555
gene1712	NC_006088.3:108796440-108832642	2374	+	16	14.8945	0.458932
gene1713	NC_006088.3:108848247-108891485	2538	+	339	315.578	9.44474
gene1715	NC_006088.3:108926102-108932922	1176	+	524	487.795	216.069
gene1716	NC_006088.3:108957254-108993036	8109	+	442	410.53	4.85269
gene1720	NC_006088.3:109099186-109101658	522	+	1	0.930907	0.19026
gene1725	NC_006088.3:109360134-109381599	4552	+	800	744.726	16.2031
gene1726	NC_006088.3:109396077-109443797	10633	+	2944	2740.54	34.0164
gene1727	NC_006088.3:109490152-109585895	8720	+	997	928.114	15.6406
gene1729	NC_006088.3:109600092-109642918	6332	+	399	370.501	4.33192
gene1730	NC_006088.3:109643374-109659606	2730	+	374	348.159	9.22207
gene1731	NC_006088.3:109661492-109668396	1769	+	1056	983.038	42.2901
gene1738	NC_006088.3:110128727-110151253	9009	+	342	317.44	8.82287
gene1740	NC_006088.3:110345455-110362012	2996	+	846	787.548	62.1109
gene1741	NC_006088.3:110383365-110443407	3067	+	93	86.5744	2.49401
gene1742	NC_006088.3:110511636-110533212	3859	+	703	654.428	38.4167
gene1743	NC_006088.3:110555411-110608887	6161	+	657	610.676	7.6852
gene1746	NC_006088.3:110694377-110705664	3945	+	1	0.930907	0.0166725
gene1747	NC_006088.3:110714661-110716256	1011	+	0	0	0
gene1751	NC_006088.3:111182702-111320950	2710	+	1728	1608.6	55.6014
gene1758	NC_006088.3:111403809-111414936	1535	+	11387	10600	1220.93
gene1762	NC_006088.3:111566304-111601232	7973	+	1333	1240.9	16.0783
gene1766	NC_006088.3:111730673-111761819	6262	+	793	737.278	9.55866
gene1776	NC_006088.3:112266506-112326034	4101	+	120	111.709	2.26288
gene1780	NC_006088.3:112335521-112375966	1628	+	1166	1085.44	59.673
gene1782	NC_006088.3:112473658-112480630	2542	+	1044	971.867	68.0972
gene1787	NC_006088.3:112656120-112677372	2976	+	0	0	0
gene1788	NC_006088.3:112721665-112984436	9528	+	22	20.4799	0.149285
gene1790	NC_006088.3:113256076-113282998	4506	+	350	325.818	11.4268
gene1794	NC_006088.3:113936452-114932773	13814	+	1807	1681.62	20.5246
gene1796	NC_006088.3:115105079-115146728	6696	+	843	783.824	11.5801
gene1798	NC_006088.3:115193807-115238792	1033	+	1	0.930907	0.0744866
gene1803	NC_006088.3:115358426-115360810	1184	+	837	779.169	72.0314
gene1806	NC_006088.3:116239954-116241209	852	+	0	0	0
gene1816	NC_006088.3:117498796-117520807	1437	+	17	15.8254	0.914056
gene1821	NC_006088.3:117678642-117701394	4129	+	167	154.723	3.26843
gene1822	NC_006088.3:117716851-117748084	1129	+	399	370.501	26.759
gene1824	NC_006088.3:117766504-117787432	3698	+	567	526.894	11.7106
gene1828	NC_006088.3:118003514-118143914	732	+	1	0.930907	0.116101
gene1834	NC_006088.3:118550348-118558854	267	+	0	0	0
gene1836	NC_006088.3:118607774-118609561	1788	+	1	0.930907	0.0392229
gene1841	NC_006088.3:119170160-119240915	5559	+	2077	1933.5	26.6124
gene1842	NC_006088.3:119243099-119251487	1949	+	1489	1385.18	127.438
gene1844	NC_006088.3:119272594-119351583	4268	+	781	726.108	16.5037
gene1845	NC_006088.3:119369058-119390801	3257	+	229	213.178	5.99318
gene1846	NC_006088.3:119398184-119620485	3413	+	681	633.018	14.699
gene1847	NC_006088.3:119632295-119703945	4013	+	11	9.30907	0.166193
gene1851	NC_006088.3:119779006-119834092	6115	+	192	177.803	2.04331
gene1852	NC_006088.3:119835280-119876366	7786	+	676	629.026	9.5867
gene1855	NC_006088.3:119914156-119925931	675	+	1	0.930907	0.129837
gene1857	NC_006088.3:120080765-120149845	5077	+	219	202.938	3.52535
gene1859	NC_006088.3:120287924-120289000	324	+	0	0	0
gene1864	NC_006088.3:120801366-120809550	1747	+	345	320.232	40.111
gene1868	NC_006088.3:120856809-120913864	3138	+	174	161.765	4.18575
gene1873	NC_006088.3:121232735-121269895	5861	+	1147	1067.08	44.1052
gene1875	NC_006088.3:121287610-121312327	1449	+	16	14.8945	1.74711
gene1876	NC_006088.3:121320829-121342578	2427	+	0	0	0
gene1878	NC_006088.3:121427359-121458997	2073	+	10	9.30907	0.332762
gene1879	NC_006088.3:121469586-121478125	3446	+	126	117.294	3.70794
gene1880	NC_006088.3:121483035-121494829	975	+	0	0	0
gene1881	NC_006088.3:121508189-121522280	2605	+	151	140.567	7.63851
gene1885	NC_006088.3:121725712-121740941	3734	+	115	107.054	2.23536
gene1889	NC_006088.3:122240381-122268558	2669	+	342	317.44	16.8066
gene1890	NC_006088.3:122284582-122391497	5005	+	1131	1051.93	23.991
gene1892	NC_006088.3:122420677-122429652	5054	+	673	626.148	42.2825
gene1901	NC_006088.3:122895775-122909067	1617	+	0	0	0
gene1902	NC_006088.3:122898536-122903817	1989	+	1	0.930907	0.0348327
gene1903	NC_006088.3:122919875-122920374	279	+	0	0	0
gene1907	NC_006088.3:123460127-123765372	5375	+	416	387.257	7.75458
gene1910	NC_006088.3:123897312-124137045	5220	+	65	60.5089	1.03638
gene1916	NC_006088.3:124557511-124570816	1179	+	1	0.930907	0.0634545
gene1919	NC_006088.3:125083629-125207722	2017	+	12	11.1709	0.411575
gene1920	NC_006088.3:125477442-125484279	669	+	2	1.86181	0.296494
gene1921	NC_006088.3:125535238-125555144	2089	+	48	44.6835	1.86958
gene1924	NC_006088.3:125868265-125928940	2215	+	94	87.5053	6.41372
gene1926	NC_006088.3:126243595-126409345	3891	+	108	99.6072	2.13279
gene1931	NC_006088.3:127480168-127539128	4844	+	172	160.116	2.31335
gene1933	NC_006088.3:127679936-127699480	9809	+	419	390.05	2.74047
gene1934	NC_006088.3:127805388-127820675	4421	+	272	253.207	7.60075
gene1935	NC_006088.3:127828158-127842982	2367	+	49	45.6145	1.85736
gene1936	NC_006088.3:127846197-127863296	1794	+	4	2.79272	0.118754
gene1940	NC_006088.3:128035466-128199619	2088	+	294	273.224	17.8289
gene1946	NC_006088.3:128465851-128466924	1074	+	0	0	0
gene1947	NC_006088.3:128477920-128504271	1989	+	243	225.279	9.21273
gene1948	NC_006088.3:128508042-128544382	3502	+	8590	7995.56	417.286
gene1952	NC_006088.3:128572648-128594569	705	+	0	0	0
gene1953	NC_006088.3:128640858-128654502	1134	+	0	0	0
gene1956	NC_006088.3:129302994-129354532	4334	+	260	241.983	5.47408
gene1958	NC_006088.3:129412797-129423759	2187	+	125	116.349	4.75691
gene1964	NC_006088.3:129612571-129660500	3756	+	290	269.605	5.78631
gene1965	NC_006088.3:129707102-129733326	4313	+	457	424.493	7.01849
gene1967	NC_006088.3:129734758-129800797	7582	+	2308	2147.82	33.9716
gene1971	NC_006088.3:129859780-129965044	15442	+	2791	2598.16	11.5544
gene1972	NC_006088.3:129979028-130159284	2629	+	13	11.1708	0.317657
gene1977	NC_006088.3:130706086-130706509	247	+	0	0	0
gene1978	NC_006088.3:130788324-130815933	1192	+	2	1.86181	0.125257
gene1979	NC_006088.3:131038866-131149933	5585	+	1261	1173.87	18.5011
gene1980	NC_006088.3:131233917-131284132	5174	+	742	690.733	17.0181
gene1984	NC_006088.3:131462002-131532403	6301	+	1250	1162.7	17.6811
gene1987	NC_006088.3:131662205-131672431	8062	+	767	713.998	26.2155
gene1992	NC_006088.3:131856987-131858108	1122	+	0	0	0
gene1994	NC_006088.3:131866810-131874700	2663	+	310	288.028	32.7294
gene2000	NC_006088.3:131915837-131944760	5666	+	4704	4378.99	73.0105
gene2006	NC_006088.3:132491622-132497777	453	+	3	2.79272	0.722385
gene2007	NC_006088.3:132518659-132524010	918	+	431	400.29	38.3558
gene2008	NC_006088.3:132626880-132722819	4992	+	114	106.123	1.95693
gene2009	NC_006088.3:132725725-132730641	495	+	4187	3897.71	1041.1
gene2014	NC_006088.3:132802878-132813562	1654	+	1074	998.864	53.2829
gene2019	NC_006088.3:132936539-133086928	7448	+	1404	1306.06	16.5947
gene2021	NC_006088.3:133108259-133120025	2320	+	9	7.44726	0.242824
gene2022	NC_006088.3:133163471-133186574	5626	+	413	383.533	4.90206
gene2023	NC_006088.3:133191201-133205729	1976	+	6	4.65454	0.200384
gene2024	NC_006088.3:133230566-133254610	3624	+	425	395.636	16.2375
gene2025	NC_006088.3:133259329-133277143	2960	+	33	30.72	0.754296
gene2026	NC_006088.3:133283645-133298553	1935	+	0	0	0
gene2027	NC_006088.3:133300715-133331494	2103	+	0	0	0
gene2030	NC_006088.3:133354978-133384304	2292	+	1	0.930907	0.0298039
gene2032	NC_006088.3:133408679-133431510	702	+	0	0	0
gene2039	NC_006088.3:134393566-134425475	1303	+	468	435.665	30.2094
gene2041	NC_006088.3:134481594-134497032	4903	+	187	173.536	15.1379
gene2044	NC_006088.3:134633920-134717566	4207	+	1243	1157.12	44.7181
gene2045	NC_006088.3:134772379-134775631	627	+	611	568.785	121.023
gene2048	NC_006088.3:134937160-135013033	1122	+	0	0	0
gene2052	NC_006088.3:135398888-135419851	1737	+	0	0	0
gene2053	NC_006088.3:135521663-135527067	1153	+	0	0	0
gene2054	NC_006088.3:135533753-135562897	9097	+	845	785.685	6.49626
gene2056	NC_006088.3:135569595-135750316	2594	+	632	587.525	23.9635
gene2057	NC_006088.3:135635087-135793502	9603	+	2017	1877.64	16.2186
gene2059	NC_006088.3:135745267-135747870	306	+	20	18.6182	11.0899
gene2061	NC_006088.3:135892428-136157162	5545	+	1452	1350.75	19.9161
gene2065	NC_006088.3:136195577-136200892	4499	+	587	546.443	14.7082
gene2072	NC_006088.3:136345726-136476632	4488	+	643	597.643	9.3802
gene2075	NC_006088.3:136509017-136547617	3565	+	1109	1032.38	31.6461
gene2077	NC_006088.3:136636391-136641369	900	+	0	0	0
gene2080	NC_006088.3:136727248-136747652	1640	+	140	129.396	6.74817
gene2081	NC_006088.3:136753994-136783269	5805	+	2	1.86181	0.0715377
gene2082	NC_006088.3:136801500-136829403	1217	+	271	251.74	25.5652
gene2085	NC_006088.3:136889042-136902923	2249	+	458	425.425	14.931
gene2092	NC_006088.3:137261969-137312442	3893	+	567	527.825	10.7104
gene2095	NC_006088.3:137370949-137737332	9981	+	233	215.971	1.64405
gene2101	NC_006088.3:138247437-138389495	6907	+	18090	16839.9	182.208
gene2103	NC_006088.3:138451626-138504521	4566	+	1197	1113.9	27.3946
gene2106	NC_006088.3:138545436-138549132	1994	+	295	273.687	19.9218
gene2108	NC_006088.3:138642837-138750808	5680	+	333	309.062	5.41495
gene2113	NC_006088.3:139348908-139353239	813	+	132	122.879	28.3203
gene2114	NC_006088.3:139387796-139389825	582	+	5	4.65454	0.90192
gene2115	NC_006088.3:139392784-139393797	250	+	5	4.65454	5.46784
gene2117	NC_006088.3:139397025-139425632	2884	+	2	1.86182	0.114162
gene2121	NC_006088.3:139472246-139474984	2739	+	118	108.965	2.87607
gene2122	NC_006088.3:139626765-140070659	2709	+	88	80.989	3.00595
gene2123	NC_006088.3:140311433-140323433	2377	+	1901	1768.83	98.443
gene2124	NC_006088.3:140328555-140373851	5331	+	322	299.752	3.9203
gene2127	NC_006088.3:141914198-141923640	1122	+	0	0	0
gene2131	NC_006088.3:142045122-142055961	1852	+	1069	995.14	47.2402
gene2133	NC_006088.3:142095728-142100929	2667	+	128	118.512	4.42524
gene2135	NC_006088.3:142223123-142606517	762	+	4	3.72363	0.439908
gene2137	NC_006088.3:142765239-142969810	7211	+	123	114.502	1.15774
gene2138	NC_006088.3:143143205-143200230	6293	+	382	355.606	4.03531
gene2139	NC_006088.3:143201604-143231361	1748	+	123	113.571	5.5896
gene2145	NC_006088.3:143760909-143767073	327	+	10	9.28017	4.66061
gene2146	NC_006088.3:143781497-143790306	657	+	0	0	0
gene2147	NC_006088.3:143792292-143793347	1056	+	5	4.65454	0.362505
gene2149	NC_006088.3:143836884-143849453	3524	+	51	47.4763	1.00832
gene2151	NC_006088.3:143878770-143879732	963	+	3	2.79272	0.24378
gene2152	NC_006088.3:143939448-144043408	7735	+	502	467.315	4.24107
gene2153	NC_006088.3:144057389-144081577	3046	+	1061	987.693	23.2641
gene2154	NC_006088.3:144093290-144149353	4709	+	256	238.158	4.90302
gene2164	NC_006088.3:144752637-144753668	1032	+	0	0	0
gene2165	NC_006088.3:144773684-144774649	966	+	0	0	0
gene2167	NC_006088.3:145103142-145182486	6786	+	549	510.138	5.8518
gene2170	NC_006088.3:145225432-145263031	3497	+	344	320.232	9.42937
gene2172	NC_006088.3:145358237-145510441	8744	+	916	851.78	7.64432
gene2174	NC_006088.3:145692790-145705684	2369	+	233	215.97	8.92823
gene2176	NC_006088.3:145716342-145735719	1566	+	1	0.930907	0.0455659
gene2201	NC_006088.3:149478164-149480686	2523	+	12	10.5177	0.303347
gene2205	NC_006088.3:150421565-150423643	2079	+	0	0	0
gene2210	NC_006088.3:151896200-151897141	942	+	27	24.9651	2.24035
gene2215	NC_006088.3:152318872-152369787	3887	+	1375	1279.07	23.8472
gene2217	NC_006088.3:152707201-152734255	3987	+	548	510.136	11.2112
gene2218	NC_006088.3:152742501-152743511	768	+	1	0.930907	0.108829
gene2220	NC_006088.3:153124931-153142353	5350	+	436	404.944	9.42842
gene2225	NC_006088.3:153444671-153628509	14802	+	2207	2054.51	20.848
gene2226	NC_006088.3:153644072-153658752	3286	+	519	482.21	14.4152
gene2228	NC_006088.3:153680894-153685562	678	+	743	691.664	103.345
gene2230	NC_006088.3:153712715-153713011	297	+	0	0	0
gene2233	NC_006088.3:154248942-154265152	3490	+	562	522.239	16.9433
gene2235	NC_006088.3:154275393-154382605	6230	+	692	644.188	7.77026
gene2240	NC_006088.3:154791543-155055538	10662	+	537	498.966	7.50908
gene2244	NC_006088.3:155412057-155432992	2994	+	371	345.366	8.33513
gene2246	NC_006088.3:155461755-155466469	782	+	151	139.636	63.3206
gene2247	NC_006088.3:155857898-156225328	3116	+	34	30.7199	0.789186
gene2250	NC_006088.3:156898969-157112284	2244	+	10	9.30908	0.312311
gene2252	NC_006088.3:158269100-158969764	3678	+	15	13.9636	0.288087
gene2254	NC_006088.3:159205527-159206999	1473	+	1	0.930907	0.0488772
gene2263	NC_006088.3:161177251-161181044	2754	+	1	0.930907	0.0244268
gene2265	NC_006088.3:161221837-161330967	1524	+	0	0	0
gene2268	NC_006088.3:161696550-161936609	8303	+	624	580.886	5.94178
gene2276	NC_006088.3:163297050-163297670	621	+	12	11.1709	1.75473
gene2278	NC_006088.3:163529652-163539296	654	+	0	0	0
gene2285	NC_006088.3:164996392-165000140	3088	+	290	269.964	6.34311
gene2286	NC_006088.3:165018144-165029846	2697	+	126	117.294	4.76565
gene2289	NC_006088.3:165145269-165168731	6386	+	1326	1234.38	31.1889
gene2291	NC_006088.3:165191024-165254629	4198	+	200	186.181	3.34516
gene2293	NC_006088.3:165264622-165276991	2096	+	170	157.323	22.1453
gene2295	NC_006088.3:165513414-165676193	4876	+	31	28.8581	0.414269
gene2296	NC_006088.3:165702923-165743662	11061	+	814	756.827	4.71484
gene2297	NC_006088.3:165816413-165838052	1864	+	30	27.9272	1.12316
gene2300	NC_006088.3:166031442-166055595	528	+	220	204.799	46.9285
gene2303	NC_006088.3:166492231-166542443	1716	+	4	2.79272	0.196123
gene2308	NC_006088.3:166927898-166942741	1911	+	336	311.854	21.0413
gene2309	NC_006088.3:166965791-167061912	7404	+	836	778.238	17.1696
gene2313	NC_006088.3:167078017-167087794	2362	+	434	404.014	12.5174
gene2314	NC_006088.3:167088105-167120121	4635	+	446	414.254	6.26675
gene2317	NC_006088.3:167164040-167165026	987	+	7	6.51635	0.551622
gene2322	NC_006088.3:167380516-167398716	2052	+	0	0	0
gene2324	NC_006088.3:167497436-167622051	5225	+	303	282.065	9.24274
gene2328	NC_006088.3:167974021-167975572	1301	+	166	154.531	11.7845
gene2330	NC_006088.3:168013158-168039106	1491	+	7018	6533.08	473.663
gene2331	NC_006088.3:168049948-168132443	9809	+	1409	1311.48	14.2608
gene2332	NC_006088.3:168086528-168086914	387	+	0	0	0
gene2335	NC_006088.3:168208088-168209020	933	+	3	1.91076	0.173556
gene2336	NC_006088.3:168295282-168409482	5959	+	2418	2250.93	34.0185
gene2337	NC_006088.3:168409637-168413535	1730	+	1	0.930908	0.073008
gene2338	NC_006088.3:168424800-168440918	4130	+	148	137.775	3.57582
gene2340	NC_006088.3:168503437-168525650	6325	+	329	306.269	5.74484
gene2341	NC_006088.3:168526866-168541779	2380	+	172	160.116	7.35551
gene2342	NC_006088.3:168527636-168528550	636	+	0	0	0
gene2344	NC_006088.3:168566105-168569874	1899	+	81	75.4035	5.02513
gene2348	NC_006088.3:168667705-168677568	5265	+	278	258.792	6.95961
gene2358	NC_006088.3:169196884-169240604	2789	+	390	363.053	17.0358
gene2362	NC_006088.3:169312645-169353801	5173	+	109	100.538	1.67301
gene2364	NC_006088.3:169374792-169392500	1236	+	1	0.930907	0.059986
gene2367	NC_006088.3:169452265-169518187	2690	+	219	203.869	6.80062
gene2372	NC_006088.3:169658553-169662291	1476	+	234	217.832	15.4678
gene2376	NC_006088.3:169710609-169731836	3870	+	629	584.61	10.6839
gene2377	NC_006088.3:169740675-169769971	6439	+	230	214.109	2.59715
gene2380	NC_006088.3:169787117-169804121	1980	+	868	808.028	32.4905
gene2382	NC_006088.3:169825939-169849798	2207	+	1087	1011.9	59.1424
gene2383	NC_006088.3:169876358-169941241	6742	+	464	431.941	8.95126
gene2386	NC_006088.3:170264083-170403254	1930	+	1215	1131.05	57.1738
gene2388	NC_006088.3:170541056-170561852	5251	+	406	377.858	6.98941
gene2389	NC_006088.3:170564983-170573218	852	+	1	0.930907	0.0949522
gene2394	NC_006088.3:171102934-171240294	3397	+	6	5.58544	0.117146
gene2395	NC_006088.3:171265136-171272129	1995	+	0	0	0
gene2396	NC_006088.3:171272181-171277017	1614	+	0	0	0
gene2397	NC_006088.3:171293194-171327079	4146	+	1209	1125.45	23.589
gene2400	NC_006088.3:171575558-171612752	3066	+	562	523.043	14.1924
gene2402	NC_006088.3:171621740-171641529	2584	+	446	414.253	24.0661
gene2403	NC_006088.3:171674025-171707059	7681	+	638	592.987	7.50394
gene2408	NC_006088.3:171916842-171933330	4020	+	283	262.516	7.12401
gene2409	NC_006088.3:171936915-171962241	870	+	5	4.65454	0.462134
gene2411	NC_006088.3:172000590-172233599	5959	+	484	450.559	7.72974
gene2414	NC_006088.3:172441937-172443016	1080	+	9	8.37816	0.634848
gene2421	NC_006088.3:173241885-173493926	4236	+	354	328.611	6.3665
gene2426	NC_006088.3:173762699-173807414	4252	+	221	205.731	5.09732
gene2427	NC_006088.3:173808213-173821000	2655	+	207	191.969	11.3983
gene2429	NC_006088.3:173859596-173861231	903	+	258	240.174	22.7374
gene2432	NC_006088.3:174262997-174285200	3494	+	1437	1337.72	28.5332
gene2439	NC_006088.3:174368102-174418218	2325	+	4171	3881.98	225.17
gene2441	NC_006088.3:174487611-174528067	5499	+	196	181.64	4.83218
gene2442	NC_006088.3:174587137-174645054	3169	+	2211	2057.31	121.603
gene2443	NC_006088.3:174687195-174731518	6737	+	793	738.21	7.68308
gene2447	NC_006088.3:175029854-175043764	4108	+	38	34.4436	0.892664
gene2449	NC_006088.3:175084529-175188471	6746	+	480	445.905	7.34235
gene2451	NC_006088.3:175274917-175308187	3021	+	4	3.72363	0.0884818
gene2452	NC_006088.3:175315018-175317966	549	+	0	0	0
gene2456	NC_006088.3:175419204-175476878	4728	+	244	227.141	4.36817
gene2457	NC_006088.3:175508297-175514208	1082	+	219	203.333	17.7987
gene2461	NC_006088.3:175592595-175629547	4138	+	123	114.502	2.14912
gene2463	NC_006088.3:175735854-175736852	999	+	24	22.2377	1.85443
gene2466	NC_006088.3:175949407-175960007	5313	+	481	446.836	10.5538
gene2467	NC_006088.3:175972298-176287288	10040	+	1871	1741.73	21.3992
gene2470	NC_006088.3:176339648-176367606	7410	+	788	732.625	9.75685
gene2471	NC_006088.3:176394869-176396743	1875	+	15	13.9636	0.557947
gene2473	NC_006088.3:176598811-176644712	7903	+	583	542.719	5.63785
gene2474	NC_006088.3:176649882-176655140	1023	+	0	0	0
gene2475	NC_006088.3:176655664-176724043	2276	+	373	347.228	14.6572
gene2477	NC_006088.3:176842776-176900747	16219	+	386	359.33	1.6325
gene2479	NC_006088.3:177019381-177025154	567	+	5	3.72389	0.761094
gene2482	NC_006088.3:177658311-177796381	4855	+	389	361.192	9.48546
gene2483	NC_006088.3:177809643-177859081	10799	+	1478	1375.31	34.3846
gene2489	NC_006088.3:177897786-177940271	5737	+	701	651.635	8.16985
gene2490	NC_006088.3:177979887-178036951	11326	+	804	748.45	7.06672
gene2491	NC_006088.3:178039356-178050724	3844	+	257	238.312	11.2426
gene2494	NC_006088.3:178105523-178156194	3333	+	397	369.57	11.2826
gene2496	NC_006088.3:178193459-178194250	792	+	1	0.636841	0.0714666
gene2497	NC_006088.3:178213256-178213933	678	+	0	0	0
gene2498	NC_006088.3:178230324-178231859	1536	+	10	9.18659	0.459711
gene2500	NC_006088.3:178403562-178444147	3678	+	945	879.104	33.9861
gene2503	NC_006088.3:178533780-178550462	3783	+	107	99.6071	1.86447
gene2505	NC_006088.3:178740390-178800214	3685	+	39	36.3054	0.698645
gene2508	NC_006088.3:178854612-178890240	4226	+	2440	2271.41	42.0057
gene2515	NC_006088.3:179432773-179465411	5892	+	0	0	0
gene2516	NC_006088.3:179471135-179487458	4184	+	201	186.182	4.97004
gene2518	NC_006088.3:179570242-179589472	5572	+	419	390.05	4.8759
gene2522	NC_006088.3:179677673-179711122	2508	+	460	427.286	17.5375
gene2523	NC_006088.3:179740603-179740698	96	+	0	0	0
gene2525	NC_006088.3:179797814-179857035	2244	+	143	133.12	5.36142
gene2526	NC_006088.3:179878245-179940868	2984	+	443	411.461	10.4784
gene2527	NC_006088.3:179979254-179981170	552	+	0	0	0
gene2528	NC_006088.3:180048263-180194345	20679	+	1881	1750.8	7.57082
gene2533	NC_006088.3:180363238-180368152	1845	+	5	3.72362	0.16302
gene2534	NC_006088.3:180374356-180388936	2850	+	332	309.061	14.6991
gene2537	NC_006088.3:181148837-181289506	5332	+	1379	1282.79	28.9128
gene2539	NC_006088.3:181589398-181605748	4645	+	677	630.224	51.3218
gene2542	NC_006088.3:181636856-181654670	3161	+	60	54.9236	1.29329
gene2543	NC_006088.3:181682477-181689089	4449	+	9911	9226.14	436.677
gene2544	NC_006088.3:181694084-181702023	1434	+	0	0	0
gene2545	NC_006088.3:181709981-181716204	1401	+	1	0.930907	0.051791
gene2546	NC_006088.3:181720932-181728479	1597	+	140	130.327	6.82473
gene2547	NC_006088.3:181775609-181779883	792	+	0	0	0
gene2548	NC_006088.3:181805645-181822736	2541	+	1022	951.387	48.3025
gene2555	NC_006088.3:182045912-182059843	1644	+	7	6.51635	0.301813
gene2556	NC_006088.3:182148768-182149767	798	+	1	0.930907	0.10343
gene2557	NC_006088.3:182261139-182353362	2971	+	19	16.7563	0.420494
gene2558	NC_006088.3:182429457-182469174	5360	+	605	563.199	10.6325
gene2564	NC_006088.3:184173864-184187148	1729	+	354	328.61	15.8379
gene2565	NC_006088.3:184230080-184405126	6839	+	808	751.312	12.64
gene2566	NC_006088.3:184422740-184485807	8678	+	851	792.202	10.9192
gene2568	NC_006088.3:184502987-184514257	3445	+	373	346.298	11.6137
gene2569	NC_006088.3:184661330-184700518	9720	+	571	531.548	3.79797
gene2571	NC_006088.3:184726357-184744056	4047	+	1774	1651.43	126.212
gene2576	NC_006088.3:184880848-184900655	3442	+	1044	971.866	20.1147
gene2577	NC_006088.3:184904008-184906911	1272	+	0	0	0
gene2580	NC_006088.3:184990921-185002016	591	+	0	0	0
gene2581	NC_006088.3:185006963-185018621	5958	+	37	33.5127	0.803468
gene2582	NC_006088.3:185029047-185032736	597	+	27	25.1345	4.18282
gene2585	NC_006088.3:185060335-185071059	4200	+	394	365.969	12.4936
gene2588	NC_006088.3:185163674-185163853	180	+	0	0	0
gene2590	NC_006088.3:185280436-185383696	2817	+	25	23.2727	0.869975
gene2602	NC_006088.3:186791342-186807270	5116	+	750	698.181	20.2603
gene2605	NC_006088.3:186948570-187074968	10747	+	312	290.443	1.98199
gene2607	NC_006088.3:187167818-187407442	3729	+	1	0.930907	0.0176911
gene2608	NC_006088.3:187466563-187482864	2281	+	1071	997.002	35.584
gene2609	NC_006088.3:187492657-187519909	846	+	1	0.930907	0.0958249
gene2614	NC_006088.3:187935219-187941229	5332	+	1717	1597.43	27.8834
gene2617	NC_006088.3:188071249-188189835	2160	+	427	397.497	14.2471
gene2620	NC_006088.3:188249002-188256968	3219	+	110	102.4	2.43918
gene2622	NC_006088.3:188329840-188350286	6229	+	857	796.858	10.2496
gene2623	NC_006088.3:188352890-188367400	1632	+	5	4.65454	0.23502
gene2628	NC_006088.3:189457928-189466408	3246	+	318	295.639	14.2222
gene2632	NC_006088.3:189536526-189550487	1233	+	6	4.65454	0.313441
gene2634	NC_006088.3:189669554-189685466	1498	+	446	415.185	23.785
gene2638	NC_006088.3:190288735-190289670	936	+	0	0	0
gene2640	NC_006088.3:191087841-191736121	12040	+	1363	1268.82	7.94777
gene2641	NC_006088.3:191808700-191963609	10828	+	843	783.824	12.3872
gene2643	NC_006088.3:191967521-191968726	879	+	0	0	0
gene2644	NC_006088.3:191975459-191976805	1020	+	0	0	0
gene2645	NC_006088.3:191994867-191996072	879	+	0	0	0
gene2646	NC_006088.3:192000497-192001702	879	+	0	0	0
gene2648	NC_006088.3:192042796-192043578	783	+	0	0	0
gene2649	NC_006088.3:192050288-192060738	2058	+	561	521.308	21.8835
gene2650	NC_006088.3:192061215-192064196	556	+	1184	1101.26	309.593
gene2652	NC_006088.3:192069194-192070478	1191	+	12	11.1709	0.752297
gene2653	NC_006088.3:192074449-192074845	397	+	0	0	0
gene2654	NC_006088.3:192082718-192085767	732	+	13	12.1018	1.50931
gene2655	NC_006088.3:192088879-192121293	3788	+	1000	929.977	17.9993
gene2657	NC_006088.3:192132180-192184522	4617	+	569	529.686	8.22413
gene2658	NC_006088.3:192194028-192204376	1648	+	1182	1100.33	73.9659
gene2660	NC_006088.3:192243121-192313746	6426	+	817	760.552	16.4228
gene2661	NC_006088.3:192319668-192353319	2748	+	10	9.30907	0.244842
gene2667	NC_006088.3:192719349-192764899	3378	+	0	0	0
gene2668	NC_006088.3:192781290-192800250	3898	+	358	333.265	6.04449
gene2670	NC_006088.3:192929792-192944478	5812	+	191	177.773	3.2256
gene2675	NC_006088.3:193074597-193100099	1065	+	0	0	0
gene2679	NC_006088.3:193341546-193342787	903	+	0	0	0
gene2680	NC_006088.3:193347585-193348721	892	+	0	0	0
gene2682	NC_006088.3:193361545-193365191	2038	+	447	415.735	18.1998
gene2684	NC_006088.3:193415889-193417302	552	+	1	0.930907	0.174351
gene2687	NC_006088.3:193446503-193524913	12408	+	1785	1660.74	9.19376
gene2689	NC_006088.3:193529914-193533820	793	+	2234	2078.71	259.265
gene2691	NC_006088.3:193542390-193557601	3088	+	948	881.568	37.9136
gene2693	NC_006088.3:193571169-193576998	2764	+	1698	1580.68	51.5605
gene2694	NC_006088.3:193588605-193595807	2820	+	5417	5042.72	151.871
gene2695	NC_006088.3:193596350-193599515	1356	+	5911	5501.66	352.04
gene2696	NC_006088.3:193600264-193605005	1768	+	1540	1433.59	64.2629
gene2700	NC_006088.3:193621735-193628955	3701	+	1750	1629.08	32.1584
gene2702	NC_006088.3:193640111-193655247	1137	+	0	0	0
gene2703	NC_006088.3:193662226-193663836	1611	+	0	0	0
gene2704	NC_006088.3:193668690-193669649	960	+	0	0	0
gene2706	NC_006088.3:193716342-193725788	537	+	126	117.294	27.2483
gene2707	NC_006088.3:193721298-193722392	444	+	0	0	0
gene2709	NC_006088.3:193728636-193730174	444	+	0	0	0
gene2710	NC_006088.3:193745488-193746450	963	+	0	0	0
gene2711	NC_006088.3:193750603-193751568	966	+	2	1.86181	0.161889
gene2713	NC_006088.3:193785421-193792011	1875	+	1	0.930907	0.0371939
gene2715	NC_006088.3:193846467-193847042	576	+	31	28.2229	4.95446
gene2717	NC_006088.3:193867562-193906193	6726	+	3971	3696.63	54.8845
gene2718	NC_006088.3:193907281-193910675	1359	+	1	0.930907	0.0536569
gene2720	NC_006088.3:193914629-193915366	354	+	9	8.37816	3.50129
gene2723	NC_006088.3:193940091-193941029	939	+	0	0	0
gene2722	NC_006088.3:193924806-193925745	940	+	0	0	0
gene2725	NC_006088.3:193930811-193932215	801	+	2	0.930915	0.102921
gene2726	NC_006088.3:193933094-193943796	942	+	4	2.79273	0.250618
gene2727	NC_006088.3:193944407-193945940	1206	+	2	1.86181	0.123526
gene2730	NC_006088.3:194007209-194044050	3169	+	59	54.9236	2.40619
gene2734	NC_006088.3:194288822-194295465	3246	+	38652	35981.4	792.647
gene2739	NC_006088.3:194468300-194469376	1077	+	0	0	0
gene2740	NC_006088.3:194498194-194499180	987	+	1	0.167161	0.0141505
gene2741	NC_006088.3:194503328-194535205	4589	+	2691	2505.07	39.6859
gene2742	NC_006088.3:194549653-194555667	1721	+	191	177.803	9.48554
gene2744	NC_006088.3:194709907-194718014	2781	+	498	462.661	17.5391
gene2747	NC_006088.3:194789565-194801104	3022	+	743	690.769	53.6926
gene2749	NC_006088.3:194801956-194821063	2529	+	288	268.101	23.7117
gene2753	NC_006088.3:194884198-194914318	5082	+	1797	1672.84	22.9925
gene2757	NC_006088.3:194936740-194949182	2310	+	0	0	0
gene2760	NC_006088.3:194983707-195010994	2510	+	13	11.1709	0.345313
gene2763	NC_006088.3:195076709-195078802	1141	+	42	38.1672	5.83514
gene2764	NC_006088.3:195086305-195124108	5437	+	2355	2192.29	28.0922
gene2767	NC_006088.3:195254225-195272970	2433	+	1	0.930907	0.0279277
gene1	NC_006088.3:31160-35950	567	-	0	0	0
gene4	NC_006088.3:91829-92812	984	-	1	0.930907	0.0791022
gene5	NC_006088.3:100921-106549	4119	-	129	120.087	6.59498
gene7	NC_006088.3:111219-113647	1214	-	2	1.86181	0.122558
gene8	NC_006088.3:114463-120081	2827	-	858	798.533	21.5706
gene9	NC_006088.3:122020-123133	813	-	0	0	0
gene16	NC_006088.3:434630-455247	3445	-	387	359.33	7.52598
gene19	NC_006088.3:533232-593532	6436	-	4939	4596.89	62.3588
gene20	NC_006088.3:535004-536045	480	-	0	0	0
gene22	NC_006088.3:601971-607135	2944	-	7046	6558.43	226.941
gene24	NC_006088.3:618410-619165	756	-	633	589.264	70.3577
gene26	NC_006088.3:631148-650074	4458	-	1863	1734.28	36.6279
gene32	NC_006088.3:806464-849307	3696	-	1430	1331.2	32.3514
gene33	NC_006088.3:849893-859571	2581	-	571	531.548	18.2827
gene35	NC_006088.3:875603-881852	2959	-	356	331.403	8.92243
gene36	NC_006088.3:882619-883608	990	-	0	0	0
gene37	NC_006088.3:884494-896294	2520	-	466	433.803	12.6204
gene41	NC_006088.3:920666-930067	2802	-	308	286.299	11.4721
gene43	NC_006088.3:935183-954063	2881	-	1127	1048.32	27.4455
gene45	NC_006088.3:968410-995130	5743	-	348	323.272	6.01737
gene48	NC_006088.3:1016281-1061193	7779	-	552	513.861	4.61746
gene51	NC_006088.3:1084713-1085162	450	-	0	0	0
gene52	NC_006088.3:1088057-1099515	3120	-	4140	3853.03	89.915
gene56	NC_006088.3:1158583-1163875	765	-	15	13.9636	1.641
gene57	NC_006088.3:1164658-1165122	465	-	0	0	0
gene58	NC_006088.3:1179131-1202845	1662	-	0	0	0
gene59	NC_006088.3:1206226-1221472	1236	-	0	0	0
gene60	NC_006088.3:1222511-1261669	4956	-	0	0	0
gene63	NC_006088.3:1313401-1361809	2421	-	3	2.79272	0.0843898
gene64	NC_006088.3:1371145-1821500	4079	-	1329	1237.18	23.4853
gene67	NC_006088.3:1855635-1878664	1488	-	4	3.72363	0.193244
gene69	NC_006088.3:1943033-1944641	999	-	1	0.930907	0.0776296
gene70	NC_006088.3:1969388-1972251	1800	-	5	4.65454	0.19465
gene72	NC_006088.3:2735822-2737018	1041	-	0	0	0
gene73	NC_006088.3:2744289-2747311	1557	-	0	0	0
gene77	NC_006088.3:3029205-3136098	11357	-	849	789.41	14.1957
gene83	NC_006088.3:3377533-3393447	635	-	5	4.65454	0.707967
gene87	NC_006088.3:3559643-3614213	4210	-	51	47.4762	0.96061
gene88	NC_006088.3:3776832-3778770	1176	-	0	0	0
gene89	NC_006088.3:3825398-3933090	2774	-	38	35.3745	0.961796
gene90	NC_006088.3:3979783-3981589	775	-	0	0	0
gene91	NC_006088.3:3989268-3992437	1512	-	0	0	0
gene93	NC_006088.3:4049659-4095670	5345	-	529	492.45	6.89626
gene95	NC_006088.3:4126644-4144418	5230	-	322	299.743	9.51803
gene106	NC_006088.3:5900576-6010954	4831	-	323	299.752	4.3501
gene109	NC_006088.3:6082054-6140850	6598	-	1756	1633.74	20.7305
gene112	NC_006088.3:6183755-6195723	1523	-	344	319.649	27.0156
gene116	NC_006088.3:6492839-6533970	3678	-	273	254.138	10.2591
gene121	NC_006088.3:6603996-6616647	2954	-	1490	1386.12	68.0291
gene122	NC_006088.3:6624218-6645194	2421	-	761	708.42	28.0283
gene123	NC_006088.3:6661113-6709594	3642	-	527	489.657	9.85596
gene126	NC_006088.3:6736963-6911151	9887	-	1166	1085.07	13.561
gene130	NC_006088.3:7160389-7221538	4092	-	171	158.254	2.95071
gene131	NC_006088.3:7282373-7287821	744	-	0	0	0
gene134	NC_006088.3:7325521-7338880	5951	-	81	74.54	1.50405
gene137	NC_006088.3:7361199-7390384	4307	-	304	282.652	5.87726
gene139	NC_006088.3:7522480-7569155	2670	-	2	1.86181	0.0505106
gene153	NC_006088.3:11003648-11039389	4065	-	255	237.382	4.70312
gene155	NC_006088.3:11189085-11224408	3695	-	700	651.635	23.5199
gene160	NC_006088.3:12251041-12314226	5116	-	213	198.283	3.81731
gene163	NC_006088.3:12321658-12370215	7676	-	481	447.766	8.04621
gene164	NC_006088.3:12381886-12453139	4816	-	622	578.094	10.9727
gene166	NC_006088.3:12534744-12607199	2998	-	13	11.1836	0.267927
gene169	NC_006088.3:12648259-12726714	2382	-	1	0.930907	0.0285784
gene172	NC_006088.3:12736917-12757030	2694	-	525	487.795	20.9031
gene174	NC_006088.3:12786752-12804578	2495	-	1099	1022.41	38.0389
gene176	NC_006088.3:12813662-12848652	4174	-	319	296.96	5.02349
gene177	NC_006088.3:12856303-13129073	11585	-	209	194.56	1.15212
gene179	NC_006088.3:13157221-13226678	3684	-	579	538.064	11.1577
gene185	NC_006088.3:13629486-13740988	3840	-	973	905.773	18.7836
gene186	NC_006088.3:13783856-13788131	360	-	0	0	0
gene189	NC_006088.3:13822568-13823862	384	-	5	4.65454	1.63936
gene190	NC_006088.3:13830444-13938461	2936	-	209	194.559	5.41031
gene192	NC_006088.3:14003268-14009453	1872	-	122	113.57	5.27205
gene193	NC_006088.3:14035035-14064357	4558	-	576	536.203	12.5356
gene196	NC_006088.3:14174991-14181139	2994	-	834	776.377	125.622
gene200	NC_006088.3:14368720-14553676	5070	-	642	597.448	12.4552
gene207	NC_006088.3:14632313-14642808	2265	-	2	1.86181	0.0603846
gene209	NC_006088.3:14681207-14722798	6284	-	9710	9039.11	118.171
gene210	NC_006088.3:14725779-14777512	5537	-	8	6.51635	0.0819386
gene213	NC_006088.3:14807420-14871411	9353	-	135	125.673	0.921907
gene215	NC_006088.3:15057499-15079009	2634	-	8	7.44725	0.228438
gene220	NC_006088.3:15487076-15497952	6307	-	313	290.866	11.2809
gene225	NC_006088.3:15537673-15697564	10358	-	240	222.487	1.48638
gene226	NC_006088.3:15721289-15721669	381	-	30	27.9272	9.99328
gene230	NC_006088.3:15929588-15962961	4135	-	204	189.905	4.18049
gene241	NC_006088.3:18538150-18607404	12311	-	720	669.322	7.74101
gene243	NC_006088.3:18641961-18657614	2605	-	990	921.196	26.5722
gene247	NC_006088.3:18946952-18951793	3081	-	613	570.646	26.4338
gene252	NC_006088.3:19817552-19859196	1374	-	0	0	0
gene253	NC_006088.3:19877039-19889970	1140	-	1	0.930908	0.0661739
gene256	NC_006088.3:19992697-19993404	708	-	9	8.37816	1.09362
gene258	NC_006088.3:20069665-20070480	816	-	145	134.192	14.4788
gene260	NC_006088.3:20086392-20109387	5869	-	329	306.268	3.70683
gene261	NC_006088.3:20109561-20125399	3047	-	243	225.28	5.55872
gene262	NC_006088.3:20127211-20130532	861	-	14	13.0327	1.31141
gene264	NC_006088.3:20146492-20177769	3776	-	124	114.502	4.72014
gene265	NC_006088.3:20186459-20217054	2706	-	365	338.85	10.9696
gene267	NC_006088.3:20269620-20520644	7809	-	3049	2838.34	25.7222
gene275	NC_006088.3:21832861-21860765	1159	-	190	176.872	21.6961
gene276	NC_006088.3:21867370-21875960	1719	-	0	0	0
gene277	NC_006088.3:21915695-21945479	1740	-	0	0	0
gene280	NC_006088.3:22048933-22054661	1659	-	0	0	0
gene281	NC_006088.3:22063813-22073201	1773	-	1	0.930907	0.0395954
gene290	NC_006088.3:22673156-22805852	4603	-	15	13.0327	0.198611
gene292	NC_006088.3:23013683-23025530	3153	-	1988	1850.64	53.8964
gene293	NC_006088.3:23041965-23183293	5875	-	47	43.7523	0.51806
gene295	NC_006088.3:23197211-23211427	1980	-	346	321.163	14.1449
gene298	NC_006088.3:23290088-23556966	3398	-	70	64.2326	2.11303
gene301	NC_006088.3:24092245-24124757	636	-	187	174.08	86.6662
gene304	NC_006088.3:24324835-24408831	4725	-	26	23.2727	0.3453
gene307	NC_006088.3:24490707-24524364	1599	-	7	6.51635	0.311474
gene310	NC_006088.3:24602261-24730600	2201	-	288	268.101	10.3848
gene312	NC_006088.3:24741985-24772040	3177	-	1563	1455.01	74.7329
gene313	NC_006088.3:24796864-24945094	4578	-	89	82.8507	1.40733
gene314	NC_006088.3:24997064-25013887	3073	-	636	592.057	30.816
gene315	NC_006088.3:25020214-25028652	1945	-	236	218.763	15.776
gene317	NC_006088.3:25113729-25140033	2794	-	667	619.984	18.6149
gene319	NC_006088.3:25702260-25751141	4341	-	1240	1153.39	29.56
gene320	NC_006088.3:25845032-26257365	5180	-	154	142.429	1.98933
gene329	NC_006088.3:26846584-26850711	477	-	0	0	0
gene330	NC_006088.3:26854958-26865547	2176	-	1041	969.074	32.841
gene331	NC_006088.3:26906417-26960040	1329	-	365	338.85	24.5174
gene334	NC_006088.3:27413542-27415668	2127	-	3	1.86196	0.0646988
gene336	NC_006088.3:28383781-28393615	4552	-	458	425.784	10.9012
gene338	NC_006088.3:28452194-28454389	1113	-	1	0.930907	0.0680079
gene345	NC_006088.3:29410640-29441727	3113	-	231	215.04	9.12653
gene346	NC_006088.3:29448448-29481901	7320	-	419	389.118	24.8521
gene347	NC_006088.3:29512174-29524254	1564	-	347	322.854	25.8621
gene349	NC_006088.3:29594507-29654994	4369	-	647	602.297	11.7501
gene352	NC_006088.3:29867687-29951385	6123	-	44	40.96	0.475004
gene353	NC_006088.3:30001720-30013871	3924	-	149	138.237	2.95536
gene355	NC_006088.3:30025394-30043930	4115	-	1047	973.729	20.7037
gene358	NC_006088.3:30262747-30267818	1121	-	1	0.930907	0.0674214
gene359	NC_006088.3:30284668-30405516	3044	-	9207	8570.86	256.962
gene361	NC_006088.3:30476017-30503317	9319	-	1752	1630.77	72.0936
gene368	NC_006088.3:30806654-30848248	7056	-	1374	1279.07	13.2636
gene369	NC_006088.3:30873253-30912154	8345	-	744	692.594	6.76281
gene371	NC_006088.3:30927945-30943306	5336	-	1524	1418.7	18.5866
gene373	NC_006088.3:31045383-31060551	1671	-	3	2.79272	0.126985
gene378	NC_006088.3:31191501-31193066	1566	-	1	0.00276603	0.000135391
gene379	NC_006088.3:31369472-31384819	2890	-	359	333.768	9.13103
gene381	NC_006088.3:31678901-31723703	5101	-	278	258.792	6.61261
gene389	NC_006088.3:32663111-32843086	4522	-	141	130.327	2.76612
gene395	NC_006088.3:33043644-33176229	6272	-	387	359.33	6.64906
gene397	NC_006088.3:33258736-33261450	1260	-	62	57.7162	3.63546
gene401	NC_006088.3:33553857-33562982	3132	-	349	324.887	11.5199
gene402	NC_006088.3:33563754-33566163	759	-	5340	4970.11	784.268
gene407	NC_006088.3:33732240-33753220	5706	-	47154	43895.5	628.691
gene410	NC_006088.3:33841799-33884662	2400	-	2110	1964.21	88.6887
gene415	NC_006088.3:34326896-34338129	3244	-	1789	1665.39	206.254
gene418	NC_006088.3:34389178-34601703	6440	-	155	144.093	1.60077
gene421	NC_006088.3:35014438-35017759	495	-	0	0	0
gene422	NC_006088.3:35041599-35046559	246	-	0	0	0
gene423	NC_006088.3:35062378-35064456	594	-	0	0	0
gene424	NC_006088.3:35073765-35098034	3587	-	178	165.701	3.84114
gene430	NC_006088.3:35266761-35304847	8159	-	97	90.1884	0.761326
gene438	NC_006088.3:35475470-35476306	837	-	2	1.86181	0.194329
gene440	NC_006088.3:35491873-35508362	2010	-	0	0	0
gene446	NC_006088.3:35799010-35865098	11407	-	1334	1241.83	7.44118
gene447	NC_006088.3:35865679-36009448	3247	-	14	13.0327	0.575463
gene448	NC_006088.3:36090546-36107303	726	-	0	0	0
gene451	NC_006088.3:36294882-36332663	7499	-	1194	1111.23	11.0201
gene459	NC_006088.3:37554533-37652185	2765	-	84	77.2746	3.2969
gene460	NC_006088.3:37663436-37695847	1782	-	11	10.24	0.474273
gene461	NC_006088.3:37697491-37704756	1467	-	228	212.247	11.1965
gene464	NC_006088.3:37736735-37742158	1578	-	505	469.177	29.7397
gene465	NC_006088.3:37870481-37899106	2243	-	5203	4842.58	204.473
gene466	NC_006088.3:37957803-37959341	1539	-	422	392.805	19.6127
gene467	NC_006088.3:37960019-38042616	6785	-	1925	1791.39	19.9375
gene470	NC_006088.3:38163115-38170953	881	-	2099	1953.04	221.374
gene471	NC_006088.3:38215744-38234268	5601	-	301	280.204	3.96579
gene477	NC_006088.3:39035535-39087406	729	-	2	1.86181	0.233502
gene479	NC_006088.3:39405581-39478005	5348	-	496	461.729	8.68102
gene480	NC_006088.3:39490230-39615282	6058	-	1272	1184.11	15.8341
gene489	NC_006088.3:39956574-40003946	1981	-	39	35.3745	1.75894
gene491	NC_006088.3:40125566-40427828	7037	-	79	72.9354	0.843957
gene492	NC_006088.3:40613018-40619162	2783	-	237	220.625	19.399
gene496	NC_006088.3:41521869-41558310	5046	-	99	91.229	1.53994
gene497	NC_006088.3:41622028-41631654	807	-	0	0	0
gene501	NC_006088.3:42009928-42038172	2984	-	28	25.1345	0.658896
gene503	NC_006088.3:42099537-42109031	1464	-	0	0	0
gene504	NC_006088.3:42663226-42678637	3236	-	58	53.9926	1.19233
gene506	NC_006088.3:42684488-42736290	10557	-	269	249.809	2.24036
gene508	NC_006088.3:42860209-42915972	5762	-	390	363.054	4.39394
gene509	NC_006088.3:43171698-43176235	2702	-	294	273.687	11.3933
gene511	NC_006088.3:43209642-43254276	4366	-	217	202.007	5.81298
gene512	NC_006088.3:43275077-43327897	5426	-	616	572.508	7.89688
gene513	NC_006088.3:43518350-43520505	885	-	0	0	0
gene515	NC_006088.3:43799329-43819168	951	-	3	2.79272	0.247641
gene516	NC_006088.3:43844082-43851621	1481	-	13	12.1018	0.718065
gene517	NC_006088.3:43861135-43873153	2085	-	440	409.599	20.689
gene518	NC_006088.3:43892825-43966838	2684	-	7784	7245.25	236.503
gene522	NC_006088.3:44271512-44275319	1681	-	6019	5603.13	253.062
gene526	NC_006088.3:44476970-44563048	10140	-	798	741.933	6.36071
gene530	NC_006088.3:44714679-44734010	4489	-	2209	2056.37	148.541
gene536	NC_006088.3:45001906-45029134	6429	-	979	911.33	11.1196
gene537	NC_006088.3:45032109-45158470	6558	-	236	218.844	3.55954
gene539	NC_006088.3:45179914-45187354	444	-	767	713.075	193.201
gene540	NC_006088.3:45189014-45239852	7620	-	493	458.936	11.323
gene541	NC_006088.3:45242502-45301569	7412	-	229	213.177	2.06352
gene543	NC_006088.3:45391837-45400884	1005	-	0	0	0
gene545	NC_006088.3:45421722-45440910	7261	-	232	215.97	2.89045
gene547	NC_006088.3:45469381-45505730	3380	-	229	212.247	4.51041
gene550	NC_006088.3:45551234-45563163	1983	-	0	0	0
gene551	NC_006088.3:45566260-45580987	2159	-	1597	1485.73	57.463
gene555	NC_006088.3:45658927-45739029	5167	-	498	462.661	6.85409
gene570	NC_006088.3:46527790-46537222	3440	-	351	326.414	11.2472
gene572	NC_006088.3:46576015-46987830	5064	-	165	153.6	6.50568
gene574	NC_006088.3:47004267-47057993	5452	-	350	325.817	4.19274
gene581	NC_006088.3:47470899-47493332	1824	-	3	2.79272	0.115285
gene583	NC_006088.3:47565873-47617696	7514	-	2940	2736.87	120.092
gene586	NC_006088.3:47704716-47715642	600	-	0	0	0
gene587	NC_006088.3:47710458-47711576	693	-	4	3.72363	0.500644
gene589	NC_006088.3:47747478-47759553	819	-	2	0.930907	0.130645
gene592	NC_006088.3:47779787-47784958	2224	-	97	90.298	4.50858
gene593	NC_006088.3:47787744-47812855	2778	-	1	0.930907	0.0242
gene594	NC_006088.3:47827765-47829196	258	-	0	0	0
gene604	NC_006088.3:47928726-47929106	381	-	0	0	0
gene606	NC_006088.3:47933729-47934139	411	-	0	0	0
gene608	NC_006088.3:47936171-47936482	312	-	0	0	0
gene609	NC_006088.3:47943830-47944219	390	-	0	0	0
gene612	NC_006088.3:47953878-47954189	312	-	0	0	0
gene613	NC_006088.3:47958620-47959009	390	-	41	38.1672	13.0329
gene615	NC_006088.3:47961032-48034276	675	-	113	104.768	14.7245
gene618	NC_006088.3:47978524-47978934	411	-	0	0	0
gene619	NC_006088.3:47980672-47980983	312	-	0	0	0
gene622	NC_006088.3:47994587-47994976	390	-	0	0	0
gene623	NC_006088.3:47995805-47996215	411	-	1	0.930907	0.287229
gene625	NC_006088.3:47998825-47999136	312	-	0	0	0
gene627	NC_006088.3:48010462-48017108	636	-	6	5.58544	0.847642
gene632	NC_006088.3:48026878-48027267	390	-	0	0	0
gene635	NC_006088.3:48030367-48030675	237	-	0	0	0
gene636	NC_006088.3:48031982-48032362	381	-	0	0	0
gene642	NC_006088.3:48100519-48107330	3120	-	773	718.66	29.5306
gene643	NC_006088.3:48109548-48116633	1726	-	22	20.4799	0.897809
gene645	NC_006088.3:48144755-48156189	1011	-	0	0	0
gene647	NC_006088.3:48324861-48526822	6106	-	107	98.6762	3.3531
gene649	NC_006088.3:48602327-48606089	816	-	0	0	0
gene654	NC_006088.3:48754404-48798881	9585	-	2436	2267.34	59.7773
gene655	NC_006088.3:48801702-48846720	3219	-	6	5.58544	0.124038
gene661	NC_006088.3:49013481-49017413	456	-	0	0	0
gene662	NC_006088.3:49024721-49029061	1614	-	5	4.65454	0.220133
gene666	NC_006088.3:49061563-49069882	1774	-	563	523.17	23.3026
gene673	NC_006088.3:49277006-49279118	1287	-	710	660.944	206.513
gene674	NC_006088.3:49282567-49283322	756	-	133	122.911	14.6755
gene676	NC_006088.3:49287353-49297170	4666	-	1692	1574.63	40.9617
gene677	NC_006088.3:49299609-49311550	1331	-	2	1.86181	0.109955
gene682	NC_006088.3:49350317-49368651	5284	-	8525	7935.98	220.556
gene684	NC_006088.3:49369024-49373684	1398	-	894	832.231	89.1564
gene685	NC_006088.3:49374219-49410685	3402	-	3	1.86206	0.0389929
gene687	NC_006088.3:49415493-49428591	2180	-	413	384.465	23.2216
gene690	NC_006088.3:49450824-49453634	675	-	3	1.86182	0.465463
gene692	NC_006088.3:49465621-49487906	4155	-	3023	2813.49	89.485
gene696	NC_006088.3:49514401-49536571	10310	-	4706	4380.85	56.5439
gene697	NC_006088.3:49543411-49588933	7368	-	3021	2811.34	28.4808
gene700	NC_006088.3:49616378-49630990	2906	-	633	589.265	16.3448
gene701	NC_006088.3:49636775-49694915	9462	-	2630	2448.26	25.3912
gene702	NC_006088.3:49718466-49729268	327	-	479	445.905	223.939
gene705	NC_006088.3:49746887-49764046	4077	-	699	650.639	19.201
gene710	NC_006088.3:49920226-49941119	3533	-	905	842.007	23.165
gene711	NC_006088.3:49948587-49977269	14474	-	825	767.078	42.3457
gene712	NC_006088.3:49977322-50104737	6051	-	1394	1297.68	15.6084
gene713	NC_006088.3:50104996-50106324	675	-	0	0	0
gene714	NC_006088.3:50119338-50136767	1974	-	1	0.930907	0.0371871
gene715	NC_006088.3:50157611-50189438	1516	-	11	10.24	0.541713
gene717	NC_006088.3:50269021-50421655	6648	-	4	3.72363	0.038763
gene719	NC_006088.3:50456668-50459968	1819	-	4942	4599.61	218.089
gene720	NC_006088.3:50468174-50478442	5841	-	920	855.616	10.5284
gene721	NC_006088.3:50490786-50502855	1602	-	225	209.455	10.4969
gene722	NC_006088.3:50517340-50525931	2159	-	831	773.584	26.4427
gene723	NC_006088.3:50531258-50544953	4945	-	2290	2130.91	30.9003
gene733	NC_006088.3:50673646-50690999	4374	-	1873	1742.66	29.1432
gene735	NC_006088.3:50701932-50706325	2458	-	2027	1886.45	70.8591
gene738	NC_006088.3:50745279-50759772	11079	-	3259	3033.45	48.2006
gene743	NC_006088.3:50833023-50835949	1774	-	717	667.46	41.9071
gene747	NC_006088.3:50875873-50887295	3098	-	281	260.654	6.13019
gene750	NC_006088.3:50924100-50927582	384	-	1283	1193.42	787.453
gene752	NC_006088.3:50931906-50950182	4615	-	671	624.639	9.5731
gene753	NC_006088.3:50953743-50963523	2116	-	3509	3266.56	136.773
gene756	NC_006088.3:50978332-50982918	2732	-	13	12.1018	0.320301
gene758	NC_006088.3:50986230-50990279	1308	-	3	1.86182	0.118187
gene759	NC_006088.3:50991976-50992548	573	-	0	0	0
gene760	NC_006088.3:50995469-50999245	988	-	567	527.824	64.9998
gene764	NC_006088.3:51011002-51014135	496	-	272	253.207	68.0106
gene765	NC_006088.3:51026359-51029623	2014	-	481	447.766	25.5194
gene766	NC_006088.3:51029986-51038149	2136	-	26	24.2036	0.89358
gene767	NC_006088.3:51041099-51047376	1821	-	2	1.86181	0.0768555
gene769	NC_006088.3:51063861-51070112	3333	-	2016	1876.41	40.8943
gene773	NC_006088.3:51228967-51248317	2520	-	37	34.4436	0.994686
gene777	NC_006088.3:51293546-51345444	1498	-	24	22.3417	1.77443
gene780	NC_006088.3:51352234-51355405	2028	-	466	433.803	21.4593
gene783	NC_006088.3:51387922-51398694	2756	-	8	7.44726	0.195351
gene784	NC_006088.3:51404260-51416411	5223	-	30	27.9272	0.376037
gene785	NC_006088.3:51420881-51430111	1053	-	9	8.37816	0.654785
gene798	NC_006088.3:51880246-51888613	3183	-	87	80.058	1.95524
gene799	NC_006088.3:51939580-51947833	2494	-	3034	2823.45	83.3403
gene800	NC_006088.3:51949219-51955284	1373	-	338	313.716	18.4205
gene801	NC_006088.3:51962477-51983241	2891	-	658	611.606	15.5735
gene802	NC_006088.3:51983306-51997525	4099	-	797	741.77	13.7991
gene804	NC_006088.3:52086296-52112511	1068	-	0	0	0
gene807	NC_006088.3:52522086-52522802	717	-	70	64.8723	8.32246
gene810	NC_006088.3:52939117-53091514	2757	-	3486	3244.84	220.694
gene813	NC_006088.3:53191331-53204987	3104	-	933	868.537	21.7803
gene817	NC_006088.3:53282197-53282763	567	-	1	6.64532e-05	1.19466e-05
gene819	NC_006088.3:53306551-53321340	3231	-	815	758.69	21.3287
gene820	NC_006088.3:53339567-53418314	3699	-	257	239.243	4.94046
gene822	NC_006088.3:53553571-53588655	2790	-	1495	1391.71	38.0921
gene824	NC_006088.3:53597863-53611013	3276	-	1825	1698.9	68.3053
gene825	NC_006088.3:53630787-53669696	2693	-	414	384.465	11.1135
gene826	NC_006088.3:53674224-53765034	3150	-	26	24.2036	0.550039
gene827	NC_006088.3:53773394-53841576	4029	-	785	730.762	26.4785
gene828	NC_006088.3:53844168-53860704	4373	-	416	387.257	7.01624
gene831	NC_006088.3:54142183-54158790	1238	-	151	140.567	16.1988
gene833	NC_006088.3:54206242-54444393	7877	-	1236	1150.54	12.1811
gene835	NC_006088.3:54282224-54287381	2239	-	192	177.87	31.776
gene837	NC_006088.3:54346318-54741509	5210	-	1366	1270.88	46.7349
gene841	NC_006088.3:54480540-54485723	1845	-	227	211.277	33.861
gene844	NC_006088.3:54742493-54781449	3685	-	199	185.251	4.25506
gene846	NC_006088.3:54813610-54834565	6622	-	648	602.297	8.2643
gene848	NC_006088.3:54852823-54864077	3876	-	330	306.576	7.01221
gene850	NC_006088.3:54867655-54879661	4147	-	17873	16637.2	445.097
gene852	NC_006088.3:54894079-54899842	642	-	2	1.86181	0.27877
gene854	NC_006088.3:54926221-55004182	9339	-	64	58.6471	0.449089
gene858	NC_006088.3:55523439-55569356	1865	-	29	26.0654	1.44875
gene862	NC_006088.3:55643914-55659137	2246	-	35	32.5817	1.06668
gene865	NC_006088.3:55717727-55742590	7778	-	732	681.424	16.9794
gene866	NC_006088.3:55751413-55820538	3540	-	1	0.930908	0.0190021
gene868	NC_006088.3:55854976-55861907	801	-	1	0.930907	0.112944
gene870	NC_006088.3:55901505-56141563	4733	-	136	125.673	2.11545
gene873	NC_006088.3:56472302-56475262	318	-	0	0	0
gene876	NC_006088.3:56529989-56611396	3951	-	1802	1677.49	37.1174
gene880	NC_006088.3:56774362-56784400	1454	-	99	92.1598	5.70973
gene881	NC_006088.3:56787982-56800801	1425	-	6	5.58544	0.304692
gene883	NC_006088.3:56822870-56860120	8091	-	458	425.425	3.99143
gene885	NC_006088.3:56901067-56922650	4380	-	664	617.424	12.2934
gene887	NC_006088.3:56931030-56952955	2876	-	1606	1494.1	45.2349
gene889	NC_006088.3:56983368-57040787	4177	-	909	846.195	14.4138
gene891	NC_006088.3:57057455-57067803	2166	-	2	1.86182	0.0634154
gene893	NC_006088.3:57070794-57138559	9985	-	680	632.086	7.10985
gene895	NC_006088.3:57165719-57170596	627	-	534	497.105	78.8148
gene896	NC_006088.3:57170981-57172117	1137	-	2	1.86181	0.132557
gene900	NC_006088.3:57458946-57470446	6746	-	322	298.96	4.34356
gene906	NC_006088.3:57959300-57960700	1401	-	0	0	0
gene912	NC_006088.3:58551192-58557282	548	-	236	219.694	139.113
gene917	NC_006088.3:59062732-59100334	5720	-	1344	1251.14	23.7053
gene918	NC_006088.3:59110273-59410198	10839	-	578	537.133	5.34114
gene920	NC_006088.3:59450145-59488358	6930	-	1221	1136.64	12.325
gene923	NC_006088.3:59546823-59553470	1760	-	316	294.167	16.9063
gene935	NC_006088.3:60051036-60054979	822	-	0	0	0
gene937	NC_006088.3:60080987-60120158	2030	-	852	792.202	29.6334
gene940	NC_006088.3:60252733-60272274	1797	-	0	0	0
gene941	NC_006088.3:60293835-60321368	1860	-	2	0.930907	0.0383379
gene942	NC_006088.3:60332354-60359240	2101	-	15	13.0327	0.508606
gene943	NC_006088.3:60368010-60416993	8376	-	1588	1477.35	18.3866
gene947	NC_006088.3:60503855-60545953	549	-	6	5.58544	1.05493
gene950	NC_006088.3:60675575-60684640	2081	-	341	316.508	12.2372
gene952	NC_006088.3:61025229-61031634	3093	-	740	688.872	18.9208
gene955	NC_006088.3:61113933-61229554	3279	-	2	0.93093	0.0202715
gene959	NC_006088.3:61245772-61287282	2678	-	253	235.52	6.63158
gene962	NC_006088.3:61776728-61777534	807	-	0	0	0
gene963	NC_006088.3:61783816-61793717	5340	-	480	445.922	6.79336
gene964	NC_006088.3:61795908-61815187	5012	-	595	552.959	9.55987
gene966	NC_006088.3:61931155-61940738	1290	-	1132	1053.79	90.6236
gene968	NC_006088.3:61978510-62003562	7858	-	2161	2010.88	40.3835
gene969	NC_006088.3:62005817-62118560	11501	-	695	646.199	4.02708
gene975	NC_006088.3:62247420-62268640	1637	-	3716	3459.01	233.223
gene977	NC_006088.3:62272100-62278875	951	-	31	28.8581	2.55896
gene978	NC_006088.3:62285580-62290982	951	-	12	11.1709	0.990564
gene981	NC_006088.3:62590306-62598141	1174	-	51	47.4763	3.82372
gene982	NC_006088.3:62780210-62887357	5013	-	2580	2400.81	58.2171
gene984	NC_006088.3:63086320-63217252	3857	-	1312	1220.42	24.2543
gene987	NC_006088.3:63365654-63397401	3196	-	117	108.916	3.00904
gene989	NC_006088.3:63503506-63561545	2107	-	82	75.6351	8.61304
gene991	NC_006088.3:64042735-64051654	2646	-	1042	969.075	37.9336
gene993	NC_006088.3:64333743-64376477	1914	-	0	0	0
gene1004	NC_006088.3:65345973-65367044	2797	-	24	22.3418	0.585638
gene1006	NC_006088.3:65382738-65433388	2467	-	49	45.6145	1.3781
gene1009	NC_006088.3:65464661-65489299	7651	-	328	304.98	7.37853
gene1013	NC_006088.3:65638227-65639270	1044	-	1	0.930907	0.0735235
gene1014	NC_006088.3:65873467-65874510	1044	-	5	4.65454	0.367618
gene1020	NC_006088.3:66594487-66627328	8165	-	2433	2263.96	19.7995
gene1026	NC_006088.3:66990093-67000786	2985	-	269	250.414	9.62442
gene1036	NC_006088.3:67312531-67315231	846	-	1	0.930907	0.0958249
gene1037	NC_006088.3:67315815-67331481	1341	-	3	1.86181	0.149148
gene1039	NC_006088.3:67334765-67359761	4402	-	652	606.021	12.5566
gene1047	NC_006088.3:67740157-67743350	618	-	38	35.3745	5.59589
gene1049	NC_006088.3:67807016-68069385	11367	-	691	643.257	8.26271
gene1051	NC_006088.3:68113823-68133807	2755	-	1807	1682.15	44.8209
gene1053	NC_006088.3:68149464-68168266	4719	-	1770	1647.71	34.0432
gene1061	NC_006088.3:68448257-68499605	3286	-	1933	1799.44	55.8422
gene1064	NC_006088.3:68516164-68549964	2766	-	748	695.388	18.4806
gene1065	NC_006088.3:68552702-68619373	6753	-	766	713.075	12.9341
gene1066	NC_006088.3:68617912-68619065	402	-	0	0	0
gene1067	NC_006088.3:68629011-68649431	1399	-	13	11.1709	0.695812
gene1069	NC_006088.3:68666451-68670735	2884	-	584	543.65	34.6033
gene1071	NC_006088.3:68683368-68703720	2458	-	1668	1552.75	52.0637
gene1072	NC_006088.3:68714768-68915625	3818	-	81	75.4034	1.62325
gene1075	NC_006088.3:69045036-69053586	753	-	1	0.930907	0.111745
gene1076	NC_006088.3:69162377-69191296	2503	-	175	162.909	5.71237
gene1082	NC_006088.3:69427875-69468947	633	-	5	3.72363	0.597435
gene1087	NC_006088.3:70091593-70249666	2448	-	50	45.6144	10.4243
gene1089	NC_006088.3:70393935-70462039	6451	-	1208	1124.54	15.025
gene1091	NC_006088.3:70533964-70569988	3732	-	8	7.44726	0.141408
gene1096	NC_006088.3:70922661-71014077	1061	-	0	0	0
gene1102	NC_006088.3:71451552-71470957	1436	-	164	152.52	8.35305
gene1105	NC_006088.3:71546275-71571839	4146	-	1772	1649.57	33.8335
gene1110	NC_006088.3:71828384-71951432	10845	-	674	626.5	5.00139
gene1112	NC_006088.3:71971586-71980577	4419	-	209	193.629	9.43825
gene1114	NC_006088.3:72046694-72117767	5605	-	122	113.571	2.50692
gene1116	NC_006088.3:72157711-72165411	1281	-	0	0	0
gene1117	NC_006088.3:72197565-72209946	5349	-	132	122.879	1.76592
gene1123	NC_006088.3:72478418-72486244	1050	-	0	0	0
gene1125	NC_006088.3:72579909-72591254	1619	-	86	80.0581	9.28736
gene1128	NC_006088.3:73177694-73187223	1724	-	205	190.482	11.2924
gene1131	NC_006088.3:73227457-73291037	2048	-	208	193.628	8.95663
gene1133	NC_006088.3:73299320-73344010	5734	-	852	793.133	12.2963
gene1142	NC_006088.3:74135587-74329050	3056	-	6	5.58544	0.1311
gene1143	NC_006088.3:74338879-74476633	8735	-	1843	1714.73	13.489
gene1145	NC_006088.3:74546744-74557758	2711	-	42	39.0981	1.30027
gene1146	NC_006088.3:74561655-74596572	6952	-	183	170.356	2.04035
gene1149	NC_006088.3:74803203-74817940	3539	-	111	103.331	3.76495
gene1150	NC_006088.3:74831014-74976426	5952	-	1259	1171.08	14.0146
gene1151	NC_006088.3:74990938-75065034	8324	-	1177	1094.75	54.7793
gene1152	NC_006088.3:75069175-75109406	5215	-	404	375.159	7.59594
gene1156	NC_006088.3:75155655-75173547	5516	-	700	650.704	14.2577
gene1157	NC_006088.3:75178125-75199036	9253	-	4086	3803.36	148.474
gene1161	NC_006088.3:75222854-75230514	3070	-	1591	1481.07	50.1813
gene1163	NC_006088.3:75249814-75287832	4654	-	1084	1009.1	16.3639
gene1168	NC_006088.3:75366770-75371612	2989	-	102	94.9526	3.0571
gene1169	NC_006088.3:75409296-75413058	597	-	0	0	0
gene1170	NC_006088.3:75422923-75436236	3228	-	648	602.297	15.6628
gene1176	NC_006088.3:75658769-75666962	4964	-	2324	2163.36	77.1478
gene1179	NC_006088.3:75769387-75804450	4557	-	3	1.86182	0.0299918
gene1180	NC_006088.3:75817163-75854017	4540	-	36	32.5817	1.04734
gene1181	NC_006088.3:75956678-76095352	6959	-	1035	963.172	16.4001
gene1186	NC_006088.3:76252007-76258820	2067	-	52	48.4072	5.61176
gene1187	NC_006088.3:76268110-76277068	438	-	108	100.535	27.9411
gene1189	NC_006088.3:76289139-76340059	4099	-	595	552.96	9.51311
gene1193	NC_006088.3:76373890-76398683	3328	-	94	86.8791	3.0815
gene1194	NC_006088.3:76399980-76402066	1947	-	1575	1465.81	236.079
gene1198	NC_006088.3:76440427-76455766	2066	-	630	585.896	27.6092
gene1200	NC_006088.3:76460149-76489793	12266	-	8873	8259.01	105.46
gene1203	NC_006088.3:76507996-76509108	1113	-	1	0.930907	0.0680079
gene1204	NC_006088.3:76520764-76538978	1506	-	0	0	0
gene1206	NC_006088.3:76548345-76563065	1474	-	502	467.315	38.629
gene1207	NC_006088.3:76569422-76595289	5849	-	844	785.686	21.7429
gene1209	NC_006088.3:76612931-76630506	5315	-	123	113.574	1.89441
gene1211	NC_006088.3:76644935-76652105	1589	-	2621	2439.91	147.194
gene1219	NC_006088.3:76733742-76738324	1055	-	1268	1180.39	112.869
gene1228	NC_006088.3:76828332-76833820	909	-	2198	2046.11	214.176
gene1230	NC_006088.3:76836280-76852536	2438	-	523	486.577	20.5874
gene1232	NC_006088.3:76871800-76879305	2752	-	246	229.003	6.81135
gene1234	NC_006088.3:76883974-76885271	408	-	98	91.2289	28.5416
gene1235	NC_006088.3:76900824-76912761	2529	-	76	70.7489	2.71567
gene1239	NC_006088.3:77014764-77026668	3273	-	2391	2224.87	54.2314
gene1243	NC_006088.3:77089786-77147619	3063	-	4	3.72362	0.0933134
gene1244	NC_006088.3:77150676-77176691	3247	-	421	391.912	10.0421
gene1245	NC_006088.3:77179734-77181734	657	-	2	1.86181	0.269753
gene1247	NC_006088.3:77236635-77251432	6192	-	643	598.573	27.6083
gene1248	NC_006088.3:77254788-77281926	3279	-	10	9.30908	0.206525
gene1249	NC_006088.3:77295128-77296063	936	-	0	0	0
gene1252	NC_006088.3:77459008-77532804	4420	-	366	340.712	6.32133
gene1264	NC_006088.3:77843990-77845351	279	-	0	0	0
gene1266	NC_006088.3:77886545-77896645	3594	-	749	697.25	14.7066
gene1267	NC_006088.3:77904130-77907770	528	-	3	2.79272	0.560553
gene1268	NC_006088.3:77919732-77926023	582	-	1	0.930907	0.160897
gene1270	NC_006088.3:77954019-77964534	2914	-	1945	1809.68	62.2706
gene1271	NC_006088.3:77971631-77985915	1116	-	4	3.72363	0.277431
gene1274	NC_006088.3:78102498-78104304	1164	-	4	2.79318	0.193337
gene1279	NC_006088.3:78533007-78556212	5171	-	968	901.067	19.3585
gene1281	NC_006088.3:78602898-78604070	1173	-	15	13.3353	0.91456
gene1283	NC_006088.3:78618464-78647270	4541	-	1736	1615.19	27.3194
gene1286	NC_006088.3:78704306-78745127	4067	-	1221	1135.71	22.1567
gene1294	NC_006088.3:78814279-78833410	7602	-	596	554.821	5.81182
gene1298	NC_006088.3:78926005-79113644	4612	-	349	323.955	6.5142
gene1300	NC_006088.3:79155990-79209622	3319	-	697	648.21	20.452
gene1303	NC_006088.3:79254401-79259021	1299	-	2638	2455.73	392.155
gene1310	NC_006088.3:79549973-79580550	2549	-	27	24.2036	0.730702
gene1313	NC_006088.3:79604398-79625817	5972	-	71	65.5269	1.11251
gene1315	NC_006088.3:79681618-79707083	6038	-	20359	18952.3	354.73
gene1316	NC_006088.3:79751895-79766912	1425	-	16	14.8945	0.81251
gene1317	NC_006088.3:79782807-79814565	2591	-	67	62.3708	2.24993
gene1320	NC_006088.3:79924418-79966097	8225	-	744	692.595	6.34972
gene1321	NC_006088.3:79970443-79992959	3550	-	370	344.433	8.93592
gene1323	NC_006088.3:80009173-80032067	4668	-	1668	1551.93	38.5731
gene1326	NC_006088.3:80062121-80076393	1876	-	1027	956.042	38.1754
gene1327	NC_006088.3:80078340-80106189	5083	-	419	389.119	6.92437
gene1330	NC_006088.3:80216650-80223470	876	-	2	1.86182	0.189875
gene1331	NC_006088.3:80241830-80278968	579	-	2	0.931319	0.162219
gene1342	NC_006088.3:81680485-81733458	741	-	19	17.6872	2.16967
gene1347	NC_006088.3:82424436-82436617	2166	-	583	542.719	23.9296
gene1349	NC_006088.3:82459926-82519232	7658	-	549	511.068	16.9884
gene1352	NC_006088.3:82533454-82545360	685	-	17	15.8255	2.6699
gene1354	NC_006088.3:82578790-82588086	2170	-	1331	1238.11	45.0165
gene1356	NC_006088.3:82609233-82610436	321	-	0	0	0
gene1357	NC_006088.3:82616686-82631468	2352	-	79	73.5416	2.73899
gene1359	NC_006088.3:82677060-82722697	5316	-	536	498.252	9.09318
gene1361	NC_006088.3:82779031-82795336	2313	-	115	106.123	3.61295
gene1363	NC_006088.3:82803169-82805002	375	-	363	337.202	124.644
gene1364	NC_006088.3:82805921-82811007	2798	-	296	275.548	9.37565
gene1368	NC_006088.3:82920782-82979374	7037	-	244	227.137	2.86825
gene1373	NC_006088.3:83081186-83088359	3037	-	648	602.297	20.4152
gene1375	NC_006088.3:83177746-83229450	3395	-	3236	3012.1	162.354
gene1379	NC_006088.3:83487739-83501479	1194	-	0	0	0
gene1380	NC_006088.3:83506799-83517559	5391	-	1112	1034.24	23.3282
gene1381	NC_006088.3:83517611-83527627	3451	-	872	811.744	28.6611
gene1393	NC_006088.3:83565381-83574092	1686	-	897	834.892	68.7067
gene1396	NC_006088.3:83661779-83748582	4252	-	2511	2336.76	46.022
gene1399	NC_006088.3:83978900-83996981	1206	-	3	2.79273	0.243773
gene1400	NC_006088.3:83997727-84224041	1672	-	152	141.368	8.99219
gene1404	NC_006088.3:84261186-84288623	5954	-	1211	1126.6	20.0673
gene1409	NC_006088.3:84388491-84521535	5419	-	61	55.8545	0.803277
gene1412	NC_006088.3:84609156-84660584	6117	-	61	55.8545	1.2736
gene1413	NC_006088.3:84663102-84703740	5578	-	130	121.018	1.72387
gene1415	NC_006088.3:84708471-84710604	1431	-	98	91.2289	10.9539
gene1418	NC_006088.3:84727199-84744009	5719	-	471	438.457	6.6198
gene1419	NC_006088.3:84747604-84751756	548	-	5018	4671.3	1016.55
gene1429	NC_006088.3:86010381-86018947	468	-	0	0	0
gene1430	NC_006088.3:86033688-86159172	6496	-	221	204.8	3.2795
gene1435	NC_006088.3:86743467-86744603	1137	-	16	14.8945	1.06045
gene1436	NC_006088.3:86813307-86834066	3497	-	2341	2179.25	44.9678
gene1437	NC_006088.3:86851203-86870937	1599	-	675	628.359	30.0348
gene1438	NC_006088.3:86880117-86923729	5814	-	42	38.1676	0.456278
gene1440	NC_006088.3:86946508-86980211	4588	-	368	341.643	5.49863
gene1441	NC_006088.3:86981492-86991528	405	-	1	0.930907	0.295366
gene1443	NC_006088.3:87018725-87067567	3216	-	298	277.41	8.72003
gene1445	NC_006088.3:87085661-87119596	573	-	0	0	0
gene1457	NC_006088.3:88049789-88058978	309	-	0	0	0
gene1461	NC_006088.3:88134571-88146233	870	-	3	2.79272	0.27728
gene1462	NC_006088.3:88157163-88157665	503	-	23	20.6034	4.46923
gene1471	NC_006088.3:89045213-89077838	4232	-	1142	1063.09	17.6877
gene1473	NC_006088.3:89093155-89094030	876	-	1	0.00530019	0.000521614
gene1483	NC_006088.3:90703567-90719018	4544	-	497	462.176	18.588
gene1484	NC_006088.3:90723135-90750477	1410	-	3	2.79272	0.154224
gene1485	NC_006088.3:90781476-90864657	5565	-	962	894.816	12.402
gene1487	NC_006088.3:90871058-90908554	5468	-	427	397.498	10.8621
gene1490	NC_006088.3:90911602-90946791	3410	-	315	293.236	8.12293
gene1493	NC_006088.3:91015668-91114148	14724	-	2081	1936.29	16.7993
gene1494	NC_006088.3:91140382-91170569	3740	-	17	14.8945	0.282184
gene1496	NC_006088.3:91187850-91198046	1915	-	100	93.0907	4.44164
gene1498	NC_006088.3:91248211-91253070	2142	-	295	274.617	9.96158
gene1505	NC_006088.3:91598824-91612635	5490	-	1718	1599.11	22.3144
gene1507	NC_006088.3:91648958-91655399	1705	-	927	862.775	62.454
gene1508	NC_006088.3:91656240-91672068	3550	-	1010	940.217	26.4247
gene1511	NC_006088.3:91760579-91768009	1601	-	402	373.295	24.7441
gene1512	NC_006088.3:91783245-91784354	1110	-	1	0.00520303	0.000381354
gene1515	NC_006088.3:91870355-91878585	4802	-	90	83.2333	1.34183
gene1517	NC_006088.3:91933437-91934537	1101	-	1	0.930907	0.0689069
gene1520	NC_006088.3:92226387-92238163	2324	-	346	322.095	17.7556
gene1524	NC_006088.3:92684155-92875357	1164	-	4	3.72363	0.257744
gene1541	NC_006088.3:95889238-95890512	843	-	0	0	0
gene1546	NC_006088.3:96240524-96694952	4489	-	56	51.1998	0.811578
gene1547	NC_006088.3:97272168-97292415	345	-	0	0	0
gene1548	NC_006088.3:97343984-97364220	1392	-	0	0	0
gene1551	NC_006088.3:97410897-97418829	4517	-	158	146.152	2.95235
gene1552	NC_006088.3:97446718-97534028	2170	-	15	13.9636	0.671799
gene1555	NC_006088.3:97651374-97654841	3468	-	9	8.11219	0.166452
gene1557	NC_006088.3:97729145-97731155	603	-	0	0	0
gene1567	NC_006088.3:98703255-98719780	1625	-	249	231.796	11.7161
gene1569	NC_006088.3:98898052-98953092	3126	-	2	1.86181	0.042657
gene1583	NC_006088.3:101827919-101837005	1038	-	326	303.476	24.2249
gene1585	NC_006088.3:101880297-101884229	580	-	1102	1025.86	232.665
gene1587	NC_006088.3:101945903-102108098	3149	-	8817	8207.8	224.63
gene1588	NC_006088.3:102218080-102300009	2888	-	90	82.8507	4.24552
gene1589	NC_006088.3:102362145-102371157	5099	-	1103	1026.79	19.44
gene1591	NC_006088.3:102397021-102442752	8670	-	367	341.643	4.06493
gene1596	NC_006088.3:103284397-103315778	7772	-	628	584.61	9.1506
gene1599	NC_006088.3:103337963-103349183	2255	-	3087	2872.78	103.131
gene1603	NC_006088.3:103489152-103583436	2724	-	17	15.8254	0.427656
gene1604	NC_006088.3:103724409-103725077	669	-	0	0	0
gene1605	NC_006088.3:103737098-103737772	675	-	0	0	0
gene1606	NC_006088.3:103789234-103964159	7261	-	208	193.628	1.91345
gene1608	NC_006088.3:103987064-104033469	5243	-	559	519.891	8.67436
gene1614	NC_006088.3:104208064-104210784	878	-	314	291.374	42.5493
gene1616	NC_006088.3:104229522-104274473	8004	-	400	371.432	4.06634
gene1620	NC_006088.3:104330049-104350232	2187	-	34	31.6508	1.0667
gene1622	NC_006088.3:104404065-104411170	1008	-	336	311.854	29.7591
gene1623	NC_006088.3:104412769-104474877	7518	-	484	450.559	4.23533
gene1624	NC_006088.3:104478033-104503753	4405	-	723	673.046	13.0851
gene1625	NC_006088.3:104507530-104508207	678	-	0	0	0
gene1633	NC_006088.3:104691043-104704752	4611	-	412	383.443	15.6213
gene1634	NC_006088.3:104705810-104706931	1122	-	44	40.0504	2.89755
gene1636	NC_006088.3:104733833-104772648	4075	-	832	774.514	15.3342
gene1638	NC_006088.3:104814584-104821132	2111	-	163	150.807	5.75257
gene1639	NC_006088.3:104821359-104842265	1643	-	216	200.952	10.0731
gene1641	NC_006088.3:104962853-104966193	750	-	2354	2191.36	264.466
gene1651	NC_006088.3:105238977-105239927	951	-	0	0	0
gene1653	NC_006088.3:105290041-105301839	3578	-	252	233.658	6.32972
gene1656	NC_006088.3:105396821-105544808	2738	-	169	156.392	5.77648
gene1661	NC_006088.3:105940184-105950013	2553	-	48	43.7526	1.24587
gene1666	NC_006088.3:106080499-106081206	708	-	0	0	0
gene1667	NC_006088.3:106173364-106175680	603	-	0	0	0
gene1669	NC_006088.3:106235419-106353960	9040	-	623	579.025	5.89568
gene1671	NC_006088.3:106374269-106378484	1389	-	156	145.221	10.8978
gene1673	NC_006088.3:106436800-106457250	4701	-	934	869.445	36.8721
gene1675	NC_006088.3:106592705-106700007	1272	-	2	0.930907	0.06067
gene1677	NC_006088.3:106942059-107094750	4153	-	339	314.646	9.42513
gene1679	NC_006088.3:107296865-107306023	2641	-	566	526.894	33.473
gene1680	NC_006088.3:107307316-107360154	9031	-	854	794.063	6.77184
gene1681	NC_006088.3:107362760-107369292	1502	-	1063	989.286	90.9223
gene1683	NC_006088.3:107374167-107390605	4945	-	39	36.1983	0.758708
gene1690	NC_006088.3:107601264-108065323	6185	-	40	37.2363	0.537244
gene1696	NC_006088.3:108292002-108307033	982	-	12	10.24	0.872511
gene1697	NC_006088.3:108309811-108311277	348	-	0	0	0
gene1699	NC_006088.3:108377356-108398019	3227	-	18	16.7563	0.421366
gene1700	NC_006088.3:108425713-108456804	5092	-	321	298.821	5.07979
gene1701	NC_006088.3:108458207-108496399	6234	-	973	905.772	11.9638
gene1702	NC_006088.3:108503893-108523005	9481	-	13	11.1788	0.264512
gene1707	NC_006088.3:108710598-108714695	426	-	0	0	0
gene1708	NC_006088.3:108736725-108750916	1431	-	0	0	0
gene1710	NC_006088.3:108781262-108789361	1017	-	0	0	0
gene1714	NC_006088.3:108904525-108926188	3396	-	565	525.962	16.8117
gene1717	NC_006088.3:109004581-109023446	1639	-	1	0.930907	0.052439
gene1718	NC_006088.3:109031648-109059114	5733	-	473	440.319	5.37512
gene1719	NC_006088.3:109065773-109081782	3560	-	1741	1620.71	128.618
gene1722	NC_006088.3:109234443-109247385	5259	-	747	695.387	11.5255
gene1724	NC_006088.3:109323955-109361046	1770	-	206	191.767	11.9473
gene1732	NC_006088.3:109674009-109703720	2202	-	23	20.48	0.685065
gene1733	NC_006088.3:109708237-109721013	3558	-	252	234.589	5.20581
gene1735	NC_006088.3:109955590-109957183	651	-	5	4.65454	0.683222
gene1739	NC_006088.3:110159545-110307363	5284	-	1014	943.01	13.6251
gene1744	NC_006088.3:110615064-110658858	2875	-	286	266.239	6.671
gene1752	NC_006088.3:111219959-111220993	1035	-	2	0.932533	0.0744394
gene1753	NC_006088.3:111233116-111234261	1146	-	4	2.81534	0.198552
gene1754	NC_006088.3:111334947-111340537	1422	-	0	0	0
gene1756	NC_006088.3:111360087-111377841	5059	-	11145	10375	199.388
gene1759	NC_006088.3:111416979-111514612	9201	-	4001	3723.63	41.1657
gene1763	NC_006088.3:111611897-111621031	1934	-	1968	1831.09	71.9568
gene1771	NC_006088.3:112079238-112079695	458	-	677	629.674	159.8
gene1775	NC_006088.3:112239067-112264753	1065	-	0	0	0
gene1781	NC_006088.3:112385725-112429902	2295	-	4	2.79273	0.0921685
gene1783	NC_006088.3:112489951-112511759	3443	-	58	53.0617	1.18938
gene1784	NC_006088.3:112524789-112542275	4535	-	92	84.7125	2.21473
gene1785	NC_006088.3:112543681-112579880	4365	-	107	98.6762	1.72479
gene1786	NC_006088.3:112608105-112642137	4832	-	162	149.876	5.0589
gene1789	NC_006088.3:113130102-113692201	4260	-	2	1.86164	0.0346322
gene1793	NC_006088.3:113681584-113687779	1959	-	2	0.930966	0.0354267
gene1795	NC_006088.3:114953557-114955245	603	-	0	0	0
gene1797	NC_006088.3:115175667-115211892	4212	-	97	89.3671	1.51077
gene1799	NC_006088.3:115282026-115284194	681	-	1	0.930907	0.12824
gene1800	NC_006088.3:115284903-115286820	966	-	3	1.86182	0.199903
gene1801	NC_006088.3:115287570-115288485	600	-	0	0	0
gene1804	NC_006088.3:115541295-116157958	2710	-	10	9.30907	0.300804
gene1807	NC_006088.3:116322253-116324854	1002	-	0	0	0
gene1808	NC_006088.3:116325113-116332777	2520	-	0	0	0
gene1814	NC_006088.3:117284717-117477825	7551	-	1162	1080.78	11.7728
gene1817	NC_006088.3:117525549-117579806	6719	-	1468	1366.57	22.8639
gene1818	NC_006088.3:117602765-117611948	1808	-	26	23.2727	1.0989
gene1819	NC_006088.3:117627095-117649011	5154	-	608	565.991	11.1724
gene1820	NC_006088.3:117665717-117678363	1419	-	2167	2017.28	110.583
gene1823	NC_006088.3:117759490-117761976	805	-	1085	1009.1	199.242
gene1825	NC_006088.3:117791290-117799666	810	-	2215	2061.03	228.995
gene1827	NC_006088.3:117870836-117904032	6766	-	76	69.818	0.791403
gene1831	NC_006088.3:118329959-118421519	2151	-	2	1.86181	0.0639008
gene1832	NC_006088.3:118436386-118466393	4039	-	725	674.907	24.8409
gene1833	NC_006088.3:118503215-118535696	4801	-	141	130.327	3.14233
gene1837	NC_006088.3:118610781-118817285	5954	-	251	232.727	3.44684
gene1848	NC_006088.3:119705161-119717155	1339	-	1166	1085.44	68.8653
gene1853	NC_006088.3:119872371-119904828	5650	-	785	730.098	13.5983
gene1856	NC_006088.3:119936223-120055586	3963	-	71	65.1635	1.17667
gene1858	NC_006088.3:120159804-120161450	1647	-	1445	1344.63	62.1499
gene1860	NC_006088.3:120306227-120353895	2302	-	88	81.6853	2.65499
gene1861	NC_006088.3:120364068-120388669	4425	-	252	234.589	3.72491
gene1862	NC_006088.3:120680048-120774092	5461	-	789	733.555	12.2176
gene1865	NC_006088.3:120810484-120829158	6933	-	437	406.806	8.71478
gene1867	NC_006088.3:120837971-120857236	2506	-	787	731.906	24.2993
gene1870	NC_006088.3:121022316-121032745	3681	-	2	0.930907	0.0193287
gene1871	NC_006088.3:121097280-121120134	2581	-	108	99.6071	3.09247
gene1874	NC_006088.3:121266694-121287354	6213	-	700	651.374	22.5966
gene1877	NC_006088.3:121346161-121372072	1893	-	0	0	0
gene1884	NC_006088.3:121691172-121725594	3535	-	346	322.094	6.48551
gene1886	NC_006088.3:121773116-121897381	1479	-	0	0	0
gene1888	NC_006088.3:122104308-122205525	2118	-	0	0	0
gene1891	NC_006088.3:122391924-122421040	3039	-	268	248.552	5.8775
gene1893	NC_006088.3:122429459-122430064	606	-	90	83.2151	13.5465
gene1894	NC_006088.3:122440983-122442062	1080	-	38	35.3397	2.67784
gene1895	NC_006088.3:122467782-122507470	1632	-	11	10.24	0.478233
gene1898	NC_006088.3:122807217-122808795	633	-	5244	4881.68	745.893
gene1899	NC_006088.3:122849376-122862981	5122	-	33	29.789	0.406151
gene1900	NC_006088.3:122867686-122893369	2797	-	54	49.338	1.85146
gene1904	NC_006088.3:122963818-123267664	5637	-	36	33.5127	0.436374
gene1905	NC_006088.3:123398315-123420596	2371	-	523	485.934	14.9953
gene1909	NC_006088.3:123809309-123819912	3942	-	0	0	0
gene1911	NC_006088.3:124234648-124275053	6526	-	108	100.538	1.06676
gene1912	NC_006088.3:124275764-124338992	5950	-	1235	1149.67	14.7946
gene1913	NC_006088.3:124383341-124389733	708	-	1	0.930907	0.126652
gene1914	NC_006088.3:124402747-124408464	747	-	0	0	0
gene1915	NC_006088.3:124421223-124544462	8337	-	751	698.181	8.01757
gene1917	NC_006088.3:124584260-124783726	6255	-	1196	1112.43	14.1662
gene1922	NC_006088.3:125559301-125566649	681	-	0	0	0
gene1923	NC_006088.3:125762876-125869256	6046	-	219	203.869	3.55675
gene1937	NC_006088.3:127871298-127884195	1326	-	13	11.1709	0.66268
gene1938	NC_006088.3:127890387-127912171	555	-	0	0	0
gene1939	NC_006088.3:127916836-127941905	2631	-	1757	1635.6	72.1006
gene1943	NC_006088.3:128381944-128389043	1041	-	1	0.930907	0.0737837
gene1944	NC_006088.3:128393226-128405141	7162	-	892	830.369	16.3919
gene1945	NC_006088.3:128421837-128430799	1128	-	2	1.86181	0.13418
gene1949	NC_006088.3:128519301-128524246	888	-	1	0.930907	0.0900321
gene1950	NC_006088.3:128536776-128552333	2340	-	36	32.5818	1.0958
gene1951	NC_006088.3:128556506-128564211	897	-	4	3.72363	0.355523
gene1954	NC_006088.3:129086063-129093866	876	-	2	1.86181	0.183229
gene1957	NC_006088.3:129353639-129412966	5908	-	478	444.111	6.54579
gene1959	NC_006088.3:129423884-129442092	2606	-	44	40.029	1.41186
gene1960	NC_006088.3:129459536-129464549	903	-	0	0	0
gene1961	NC_006088.3:129470071-129482994	1438	-	136	126.603	8.39554
gene1962	NC_006088.3:129489204-129549602	5615	-	838	779.17	11.1413
gene1963	NC_006088.3:129557847-129576031	3739	-	549	510.137	11.3881
gene1966	NC_006088.3:129735230-129736076	438	-	1	0.930907	0.25555
gene1968	NC_006088.3:129777653-129778306	654	-	0	0	0
gene1969	NC_006088.3:129796575-129811426	4496	-	1246	1159.69	46.2196
gene1970	NC_006088.3:129814942-129829324	5225	-	208	192.698	2.6842
gene1974	NC_006088.3:130314285-130615238	1828	-	9	8.37816	0.344369
gene1976	NC_006088.3:130621337-130674824	1395	-	2	0.930907	0.0546299
gene1981	NC_006088.3:131289232-131309290	2196	-	2	1.86181	0.062465
gene1983	NC_006088.3:131336153-131402896	4029	-	5	3.72363	0.0677144
gene1985	NC_006088.3:131541982-131655348	6187	-	453	420.769	4.85161
gene1986	NC_006088.3:131661878-131663441	228	-	75	68.8873	124.742
gene1988	NC_006088.3:131671940-131745885	2359	-	121	111.716	3.91427
gene1989	NC_006088.3:131760125-131785464	2928	-	0	0	0
gene1990	NC_006088.3:131821210-131822490	1053	-	0	0	0
gene1991	NC_006088.3:131827470-131853244	2709	-	0	0	0
gene1993	NC_006088.3:131863925-131866882	975	-	51	46.5455	4.00065
gene1995	NC_006088.3:131869042-131876729	4889	-	101	93.6436	1.33999
gene1996	NC_006088.3:131881224-131884609	1246	-	1	0.930907	0.141274
gene1997	NC_006088.3:131889357-131900822	1044	-	0	0	0
gene1999	NC_006088.3:131901529-131912509	2141	-	734	682.356	30.7704
gene2001	NC_006088.3:131946312-132000986	4600	-	329	305.337	5.62925
gene2002	NC_006088.3:132026754-132349029	3813	-	4	2.79272	0.0524781
gene2003	NC_006088.3:132405743-132440160	5748	-	486	452.421	5.47278
gene2004	NC_006088.3:132461819-132479885	3818	-	674	627.431	13.9149
gene2010	NC_006088.3:132731462-132781488	3755	-	135	125.672	2.5248
gene2015	NC_006088.3:132815206-132837931	3531	-	509	473.44	16.3871
gene2016	NC_006088.3:132840889-132859544	4452	-	223	207.593	6.34774
gene2017	NC_006088.3:132865914-132894105	1614	-	0	0	0
gene2031	NC_006088.3:133392001-133401182	1479	-	80	74.4726	4.23491
gene2040	NC_006088.3:134446359-134480085	6917	-	358	332.334	3.32818
gene2042	NC_006088.3:134492683-134524603	5743	-	2881	2681.55	98.7915
gene2046	NC_006088.3:134781797-134837532	2621	-	503	467.316	19.1105
gene2049	NC_006088.3:135003514-135054479	6572	-	391	363.054	4.29373
gene2060	NC_006088.3:135820456-135892131	2747	-	3	2.79272	0.0734844
gene2064	NC_006088.3:136169011-136195921	2327	-	325	301.614	10.9578
gene2067	NC_006088.3:136241415-136244261	2847	-	448	416.423	10.5439
gene2068	NC_006088.3:136257249-136279438	2447	-	38	35.3744	1.27051
gene2069	NC_006088.3:136280395-136301681	3233	-	315	293.236	7.50757
gene2071	NC_006088.3:136330354-136337833	609	-	0	0	0
gene2076	NC_006088.3:136552363-136614955	1386	-	2	1.86181	0.104885
gene2078	NC_006088.3:136646656-136687024	2232	-	441	410.53	16.1321
gene2079	NC_006088.3:136693970-136726216	3962	-	370	343.505	7.94272
gene2083	NC_006088.3:136830296-136848656	2362	-	2831	2635.4	81.6515
gene2084	NC_006088.3:136852758-136888521	3815	-	154	143.36	3.01054
gene2086	NC_006088.3:136903488-136910153	1224	-	0	0	0
gene2087	NC_006088.3:136913652-136919867	1038	-	3	2.79272	0.222137
gene2088	NC_006088.3:136922621-136935239	2302	-	181	167.563	5.4597
gene2089	NC_006088.3:136938052-136946321	1278	-	1	0.930907	0.0576634
gene2090	NC_006088.3:136949347-137097798	5934	-	362	336.058	6.02434
gene2091	NC_006088.3:137107216-137229015	8861	-	586	544.581	4.53344
gene2097	NC_006088.3:137965996-137995916	5464	-	256	238.312	3.67743
gene2100	NC_006088.3:138134882-138247906	9093	-	27689	25775.1	356.134
gene2102	NC_006088.3:138393058-138416675	1130	-	170	158.254	17.0181
gene2104	NC_006088.3:138504996-138538241	2045	-	390	362.123	15.2738
gene2107	NC_006088.3:138576030-138610285	3176	-	426	396.567	11.9358
gene2119	NC_006088.3:139440852-139459385	3736	-	817	760.248	30.8138
gene2120	NC_006088.3:139465235-139466248	1014	-	102	94.5005	7.73651
gene2128	NC_006088.3:141986530-142004203	771	-	0	0	0
gene2129	NC_006088.3:142008181-142023980	3617	-	327	303.476	5.96641
gene2130	NC_006088.3:142024554-142041311	3055	-	503	467.316	11.2042
gene2132	NC_006088.3:142057351-142063636	1044	-	64	59.578	6.52144
gene2134	NC_006088.3:142099176-142147288	5139	-	577	536.847	8.5282
gene2136	NC_006088.3:142614261-142745998	1473	-	14	13.0327	0.684281
gene2140	NC_006088.3:143232626-143503754	2328	-	445	413.324	22.4333
gene2141	NC_006088.3:143524884-143535089	1044	-	3	2.79272	0.220571
gene2143	NC_006088.3:143566671-143696036	2132	-	103	95.8834	5.33729
gene2144	NC_006088.3:143733220-143761080	3456	-	2662	2477.17	58.3512
gene2148	NC_006088.3:143797907-143894517	2112	-	510	473.832	22.64
gene2155	NC_006088.3:144121439-144122392	954	-	0	0	0
gene2156	NC_006088.3:144152264-144348452	4721	-	1686	1568.58	24.8259
gene2158	NC_006088.3:144362586-144402417	6159	-	2230	2075	36.797
gene2159	NC_006088.3:144525885-144559117	4536	-	709	660.013	26.21
gene2161	NC_006088.3:144578282-144648145	2371	-	65	60.509	2.99956
gene2166	NC_006088.3:144810733-145087981	1155	-	3	2.79272	0.195114
gene2169	NC_006088.3:145184301-145216404	5320	-	2195	2042.41	37.0045
gene2171	NC_006088.3:145266284-145325287	687	-	3	1.86182	0.363912
gene2173	NC_006088.3:145669496-145692748	4230	-	207	191.767	5.28438
gene2177	NC_006088.3:145757762-146324245	1581	-	2	1.86181	0.0901469
gene2179	NC_006088.3:146586881-147232836	1950	-	14	12.1018	0.502744
gene2190	NC_006088.3:148082452-148083855	1404	-	0	0	0
gene2194	NC_006088.3:148640276-148643140	2865	-	15	13.4173	0.337441
gene2197	NC_006088.3:149163581-149165290	1710	-	54	50.269	2.22696
gene2213	NC_006088.3:152230305-152277049	4805	-	1311	1220.42	17.792
gene2219	NC_006088.3:152942065-152943027	963	-	3	2.27241	0.198361
gene2221	NC_006088.3:153197782-153252919	3108	-	145	134.051	4.9678
gene2222	NC_006088.3:153268662-153321391	4419	-	843	784.755	13.4383
gene2227	NC_006088.3:153664367-153675407	4217	-	342	318.371	7.7473
gene2229	NC_006088.3:153685857-153693662	3040	-	12	11.1709	0.274266
gene2231	NC_006088.3:154061430-154190856	6207	-	584	543.65	7.71298
gene2232	NC_006088.3:154197458-154237875	1082	-	418	389.119	62.1926
gene2242	NC_006088.3:155257577-155276151	2959	-	304	282.996	13.4914
gene2243	NC_006088.3:155295967-155412675	3003	-	102	94.0224	3.97285
gene2245	NC_006088.3:155442024-155461551	3232	-	256	237.381	7.41724
gene2262	NC_006088.3:161004765-161070040	27556	-	786	731.167	5.85939
gene2267	NC_006088.3:161504210-161608361	5160	-	557	518.515	13.143
gene2274	NC_006088.3:162759314-162842433	5058	-	37	34.4436	0.475779
gene2284	NC_006088.3:164873197-164897401	1470	-	1	0.930907	0.048992
gene2287	NC_006088.3:165034493-165056995	984	-	1320	1227.87	108.272
gene2288	NC_006088.3:165059106-165145881	3153	-	393	364.915	9.715
gene2290	NC_006088.3:165171947-165185757	1536	-	315	292.305	15.957
gene2294	NC_006088.3:165298012-165480003	9892	-	437	405.875	3.56185
gene2298	NC_006088.3:165895325-165900525	636	-	0	0	0
gene2299	NC_006088.3:165966682-166019336	1653	-	29	26.0654	1.96793
gene2301	NC_006088.3:166088252-166454162	3038	-	132	122.88	3.6093
gene2302	NC_006088.3:166478314-166486963	885	-	1	0.930908	0.108801
gene2305	NC_006088.3:166717794-166796615	4815	-	3510	3266.55	162.357
gene2307	NC_006088.3:166902118-166927840	4057	-	824	767.067	24.7248
gene2310	NC_006088.3:166995127-166995900	774	-	0	0	0
gene2311	NC_006088.3:167062443-167066392	832	-	11035	10272.6	1666.8
gene2315	NC_006088.3:167121002-167141129	1665	-	0	0	0
gene2318	NC_006088.3:167194676-167230582	729	-	1	0.930907	0.116751
gene2319	NC_006088.3:167254503-167300491	5786	-	3217	2993.8	38.8339
gene2320	NC_006088.3:167302074-167317606	1266	-	0	0	0
gene2321	NC_006088.3:167327548-167376833	3342	-	409	380.741	8.37909
gene2323	NC_006088.3:167404436-167430595	2443	-	286	265.309	7.92404
gene2325	NC_006088.3:167622536-167632131	1150	-	964	897.395	66.1338
gene2326	NC_006088.3:167644330-167673844	1820	-	6	4.65454	0.206714
gene2327	NC_006088.3:167942537-167962862	2315	-	716	665.598	22.4559
gene2329	NC_006088.3:167977927-167986980	1255	-	327	303.476	23.3356
gene2333	NC_006088.3:168094649-168095671	1023	-	13	11.4861	0.930134
gene2334	NC_006088.3:168124808-168157868	9430	-	216	200.315	4.24518
gene2339	NC_006088.3:168441878-168487627	3007	-	288	268.101	6.74645
gene2343	NC_006088.3:168542424-168563185	3135	-	969	901.118	22.9242
gene2345	NC_006088.3:168574049-168626601	4663	-	1352	1258.59	29.5693
gene2347	NC_006088.3:168651655-168660646	1855	-	549	511.068	46.5224
gene2356	NC_006088.3:169123118-169131188	693	-	0	0	0
gene2360	NC_006088.3:169278028-169304524	6068	-	254	236.451	3.94429
gene2365	NC_006088.3:169393477-169435312	3332	-	441	410.206	8.88999
gene2369	NC_006088.3:169524956-169555693	3510	-	56	51.1999	1.26064
gene2371	NC_006088.3:169614752-169650368	6589	-	43	39.0981	0.423203
gene2373	NC_006088.3:169663710-169688093	2610	-	16	13.9636	0.41042
gene2374	NC_006088.3:169688583-169701052	1736	-	112	104.262	4.66539
gene2375	NC_006088.3:169701382-169710958	2889	-	1441	1341.44	39.2482
gene2378	NC_006088.3:169771126-169777845	1011	-	0	0	0
gene2381	NC_006088.3:169805418-169822085	4029	-	419	389.118	12.6703
gene2385	NC_006088.3:170194032-170245421	3744	-	595	553.889	13.5271
gene2387	NC_006088.3:170530159-170541649	4504	-	215	199.305	3.61072
gene2390	NC_006088.3:170575613-170627905	5299	-	24	22.3418	0.295861
gene2391	NC_006088.3:170633105-170751383	12916	-	1400	1302.34	12.9296
gene2393	NC_006088.3:170871047-170882362	1820	-	724	673.977	72.0135
gene2401	NC_006088.3:171611613-171621690	1909	-	238	220.752	19.4095
gene2404	NC_006088.3:171709695-171716755	2860	-	842	783.824	43.901
gene2405	NC_006088.3:171761568-171761891	324	-	3	2.4954	1.28195
gene2406	NC_006088.3:171871943-171877506	1399	-	7313	6806.79	382.532
gene2413	NC_006088.3:172294482-172764917	11030	-	330	306.269	1.90168
gene2418	NC_006088.3:173145175-173160704	4695	-	594	552.958	21.0778
gene2422	NC_006088.3:173507357-173551941	3078	-	10	9.30907	0.222851
gene2424	NC_006088.3:173650126-173752484	9492	-	1235	1148.74	13.3844
gene2428	NC_006088.3:173818684-173857633	12644	-	449	417.775	2.65873
gene2430	NC_006088.3:173861744-174053080	11555	-	449	417.046	2.63172
gene2431	NC_006088.3:174203327-174261882	3260	-	721	671.183	19.3094
gene2434	NC_006088.3:174336825-174344851	1308	-	38	35.3745	2.71708
gene2437	NC_006088.3:174350067-174368856	7298	-	935	870.301	11.7193
gene2445	NC_006088.3:174734011-174905986	5514	-	104	95.8834	1.28278
gene2448	NC_006088.3:175044901-175053423	1653	-	844	785.686	90.8826
gene2450	NC_006088.3:175190098-175268212	5561	-	585	543.649	8.26846
gene2453	NC_006088.3:175329520-175332479	822	-	0	0	0
gene2454	NC_006088.3:175399637-175418422	1827	-	450	418.909	45.2899
gene2458	NC_006088.3:175513928-175518440	1163	-	585	544.186	38.9108
gene2459	NC_006088.3:175566182-175567426	702	-	847	788.478	125.249
gene2460	NC_006088.3:175572636-175577085	483	-	4877	4540.03	1173.34
gene2464	NC_006088.3:175768107-175831620	4351	-	156	145.221	3.14487
gene2465	NC_006088.3:175874932-175944933	3002	-	459	427.286	10.3919
gene2468	NC_006088.3:176292672-176296213	2402	-	323	299.752	11.7217
gene2469	NC_006088.3:176301333-176338577	3835	-	611	567.853	12.6578
gene2476	NC_006088.3:176739849-176796647	4084	-	181	168.494	4.7664
gene2478	NC_006088.3:176903427-177019468	4759	-	402	374.224	7.16443
gene2481	NC_006088.3:177603871-177634623	1292	-	18	15.8254	1.14363
gene2484	NC_006088.3:177847599-177847910	312	-	142	131.959	74.6346
gene2486	NC_006088.3:177864042-177866631	905	-	4074	3791.59	786.097
gene2493	NC_006088.3:178065411-178099029	2975	-	173	160.116	7.17259
gene2499	NC_006088.3:178272738-178365910	6661	-	469	436.595	7.61807
gene2501	NC_006088.3:178467720-178487310	4131	-	696	647.911	12.4651
gene2502	NC_006088.3:178487471-178531259	5448	-	896	834.093	13.5162
gene2504	NC_006088.3:178553540-178595140	4972	-	22	20.48	0.287968
gene2506	NC_006088.3:178819174-178836206	3265	-	340	315.577	18.4406
gene2509	NC_006088.3:178905488-178940319	2757	-	36	33.5127	0.879891
gene2513	NC_006088.3:179144144-179144611	468	-	0	0	0
gene2514	NC_006088.3:179240967-179405064	3114	-	455	422.632	17.5773
gene2517	NC_006088.3:179508535-179568330	10592	-	352	327.679	2.89893
gene2519	NC_006088.3:179590891-179604309	2296	-	1656	1541.58	83.8599
gene2520	NC_006088.3:179606750-179632340	5919	-	528	491.519	5.76817
gene2524	NC_006088.3:179756832-179799243	3075	-	1331	1239.04	38.9578
gene2532	NC_006088.3:180330299-180354903	1680	-	98	91.2289	7.07066
gene2535	NC_006088.3:180416001-180637276	2709	-	7	6.51635	0.174046
gene2538	NC_006088.3:181452662-181589305	13182	-	284	264.378	2.87129
gene2549	NC_006088.3:181828523-181843696	9458	-	703	654.428	13.1755
gene2552	NC_006088.3:181875633-181959154	4589	-	3197	2976.11	57.8212
gene2553	NC_006088.3:181959697-181979710	1592	-	14	12.4121	0.596254
gene2554	NC_006088.3:182007174-182042998	3495	-	5	3.72363	0.0760513
[truncated: 15,994 more rows]

## Sheet: T4.GeneExpression
GeneID	Gene_position	Length	Strand	raw_fragment_number	normalized_count	fpkm
gene0	NC_006088.3:2342-16503	1415	+	127	127.661	19.7349
gene2	NC_006088.3:40894-75885	11700	+	6587	6673.51	39.0641
gene3	NC_006088.3:76809-89014	2758	+	53	52.6856	1.41211
gene6	NC_006088.3:106372-109931	672	+	72	72.9493	10.1841
gene11	NC_006088.3:132055-387705	2025	+	77	77.002	12.4434
gene13	NC_006088.3:410573-421343	582	+	32	32.4219	5.56725
gene14	NC_006088.3:428586-428840	255	+	44	44.5801	46.4488
gene15	NC_006088.3:429053-434031	3713	+	1020	1033.45	19.7148
gene17	NC_006088.3:460368-532512	7588	+	768	778.125	13.815
gene21	NC_006088.3:596531-596998	468	+	1	0.000395997	9.59488e-05
gene23	NC_006088.3:608677-618509	2371	+	1050	1063.23	36.4782
gene25	NC_006088.3:621215-630731	2411	+	24	23.3033	0.720886
gene27	NC_006088.3:658353-664569	3004	+	3077	3117.57	75.932
gene28	NC_006088.3:670686-709461	3394	+	1928	1953.42	64.5927
gene29	NC_006088.3:710132-725948	4168	+	5037	5103.39	93.5139
gene31	NC_006088.3:756859-792524	3398	+	247	249.243	8.37782
gene34	NC_006088.3:859758-875188	3872	+	640	648.438	18.2623
gene38	NC_006088.3:902998-909265	1260	+	0	0	0
gene39	NC_006088.3:911111-915337	1260	+	0	0	0
gene40	NC_006088.3:916297-919982	1260	+	0	0	0
gene42	NC_006088.3:929898-935792	2458	+	145	145.983	4.69878
gene44	NC_006088.3:965087-969582	1926	+	24	23.653	1.02892
gene46	NC_006088.3:995268-1011847	2751	+	180	182.373	5.80778
gene47	NC_006088.3:1012667-1029361	4182	+	9254	9375.93	342.299
gene50	NC_006088.3:1068457-1078676	2893	+	319	322.193	10.3309
gene55	NC_006088.3:1149254-1155765	1734	+	181	182.373	8.68349
gene62	NC_006088.3:1291563-1306275	3958	+	1620	1640.35	33.968
gene65	NC_006088.3:1640113-1642202	1464	+	1	1.01318	0.0614265
gene66	NC_006088.3:1828452-1831455	1512	+	0	0	0
gene68	NC_006088.3:1907176-2096634	1614	+	1113	1126.66	84.4004
gene71	NC_006088.3:2200188-2649470	8410	+	209	210.742	2.02795
gene76	NC_006088.3:2987335-3027031	4104	+	596	603.65	15.663
gene82	NC_006088.3:3365928-3370602	1493	+	0	0	0
gene85	NC_006088.3:3411561-3424082	1301	+	1235	1250.27	76.8267
gene86	NC_006088.3:3438224-3474985	1946	+	2062	2088.22	91.9095
gene92	NC_006088.3:4017591-4047787	1471	+	174	176.294	11.5392
gene94	NC_006088.3:4102748-4128831	4179	+	19	19.1733	0.746542
gene96	NC_006088.3:4144278-4151258	1278	+	1976	2001.98	146.56
gene97	NC_006088.3:4153803-4267682	4888	+	1438	1455.95	24.1685
gene98	NC_006088.3:4298059-4315495	1362	+	33	32.4219	1.894
gene103	NC_006088.3:5471939-5842925	3674	+	104	104.358	2.6191
gene107	NC_006088.3:6030649-6035439	950	+	295	298.889	28.5888
gene108	NC_006088.3:6053281-6078098	4290	+	207	208.716	6.14145
gene110	NC_006088.3:6143866-6160333	2769	+	991	1003.05	26.1411
gene111	NC_006088.3:6162434-6183039	7442	+	1050	1063.84	24.6426
gene113	NC_006088.3:6194465-6233219	5510	+	587	593.726	20.5074
gene115	NC_006088.3:6257158-6471065	1182	+	17	16.2109	1.83509
gene119	NC_006088.3:6558952-6578720	2918	+	1467	1485.57	44.348
gene120	NC_006088.3:6582333-6601572	4168	+	648	655.53	12.32
gene125	NC_006088.3:6720824-6743401	7426	+	835	845.411	39.8687
gene132	NC_006088.3:7305870-7316317	1660	+	408	412.366	19.9899
gene133	NC_006088.3:7318002-7328231	4724	+	555	561.64	15.9383
gene135	NC_006088.3:7339041-7345446	672	+	34	34.4482	4.80921
gene136	NC_006088.3:7356653-7363147	4148	+	377	381.862	28.7468
gene138	NC_006088.3:7424247-7518421	5771	+	2553	2585.65	37.4126
gene140	NC_006088.3:8176880-8319835	3858	+	93	93.213	1.78886
gene143	NC_006088.3:8679510-8855267	8331	+	6810	6899.78	94.7351
gene144	NC_006088.3:9325553-9459210	5201	+	522	527.869	8.03306
gene145	NC_006088.3:9556003-9715686	11083	+	15	15.1978	0.0937542
gene146	NC_006088.3:9742899-9881177	4230	+	3	2.02637	0.0355327
gene148	NC_006088.3:10043825-10403480	8364	+	49	49.2819	0.685757
gene149	NC_006088.3:10471437-10534266	6343	+	52	52.6856	0.712633
gene152	NC_006088.3:10863483-10986245	6742	+	3320	3363.77	52.4364
gene154	NC_006088.3:11086584-11111964	1065	+	0	0	0
gene157	NC_006088.3:11505584-12230125	6574	+	157	158.057	2.50556
gene162	NC_006088.3:12318088-12318492	405	+	15	14.8477	4.65474
gene165	NC_006088.3:12486870-12534716	3893	+	227	228.98	4.17839
gene167	NC_006088.3:12586978-12593412	3556	+	2171	2198.61	70.704
gene168	NC_006088.3:12607268-12646945	2797	+	289	291.797	10.3417
gene170	NC_006088.3:12679702-12699043	5891	+	297	299.903	7.32835
gene171	NC_006088.3:12727092-12735645	2419	+	34	34.4483	2.22861
gene173	NC_006088.3:12777930-12787017	1882	+	791	801.397	37.6722
gene175	NC_006088.3:12804522-12811391	1302	+	1155	1170.23	70.7561
gene182	NC_006088.3:13441027-13519681	2947	+	118	119.555	3.15162
gene184	NC_006088.3:13573754-13629169	9318	+	1127	1140.96	11.5438
gene187	NC_006088.3:13788331-13810112	3828	+	300	303.955	6.09965
gene188	NC_006088.3:13810183-13821634	2567	+	297	300.916	8.9752
gene191	NC_006088.3:13938149-13992499	3033	+	4	3.0396	0.0718581
gene197	NC_006088.3:14212031-14243277	5222	+	376	380.698	7.94644
gene198	NC_006088.3:14291319-14348826	3116	+	52	52.6856	1.87266
gene199	NC_006088.3:14355396-14370878	4307	+	1208	1223.3	29.0764
gene201	NC_006088.3:14519145-14520446	1302	+	1	1.01318	0.0612607
gene202	NC_006088.3:14553052-14564785	2231	+	235	237.456	7.9466
gene204	NC_006088.3:14567757-14591299	2043	+	916	927.063	33.6444
gene205	NC_006088.3:14597269-14617548	2340	+	0	0	0
gene206	NC_006088.3:14621580-14629368	3517	+	588	595.752	24.9695
gene208	NC_006088.3:14666086-14679838	2527	+	1935	1959.5	62.604
gene212	NC_006088.3:14777529-14800596	3296	+	1162	1176.95	34.257
gene214	NC_006088.3:14916268-15052915	8326	+	864	874.379	8.91124
gene216	NC_006088.3:15080341-15126590	6567	+	435	439.723	11.3983
gene217	NC_006088.3:15149775-15234324	6434	+	490	495.447	5.48723
gene218	NC_006088.3:15247337-15287052	2020	+	0	0	0
gene219	NC_006088.3:15305476-15401858	3685	+	69	68.8966	1.52277
gene221	NC_006088.3:15497224-15501687	2298	+	188	190.308	12.3857
gene223	NC_006088.3:15509100-15520586	3059	+	604	611.359	16.4952
gene224	NC_006088.3:15520685-15532377	2929	+	267	269.507	7.60926
gene227	NC_006088.3:15735273-15812134	5631	+	376	380.957	6.34397
gene231	NC_006088.3:15997273-16152674	5037	+	306	310.034	6.21395
gene234	NC_006088.3:16882177-17284617	701	+	14	14.1846	1.8677
gene242	NC_006088.3:18627560-18631078	3519	+	109	110.281	2.22641
gene244	NC_006088.3:18656428-18668746	2916	+	1187	1202.03	56.1852
gene254	NC_006088.3:19894432-19926581	3860	+	36	36.4746	0.684355
gene255	NC_006088.3:19947217-19966105	2010	+	17	16.211	0.599719
gene257	NC_006088.3:20002549-20036802	6223	+	654	662.622	11.6637
gene259	NC_006088.3:20071621-20084366	4989	+	592	599.805	8.39948
gene270	NC_006088.3:20644875-20657764	2512	+	43	43.5669	1.2631
gene271	NC_006088.3:20701068-21018163	2727	+	0	0	0
gene272	NC_006088.3:21512950-21575723	4067	+	200	202.637	3.51261
gene273	NC_006088.3:21614383-21628504	3740	+	98	99.2921	3.8709
gene279	NC_006088.3:21979354-22030075	5239	+	1378	1396.17	35.3863
gene282	NC_006088.3:22078431-22105894	2644	+	693	701.124	200.008
gene284	NC_006088.3:22114080-22167537	1578	+	568	575.489	31.4203
gene285	NC_006088.3:22194865-22218981	1821	+	0	0	0
gene287	NC_006088.3:22299092-22601068	5064	+	241	243.164	3.59559
gene288	NC_006088.3:22608523-22610729	1350	+	0	0	0
gene289	NC_006088.3:22637122-22669017	6557	+	314	318.14	4.20572
gene291	NC_006088.3:22979816-23009808	3219	+	774	784.205	30.3944
gene297	NC_006088.3:23237824-23283103	2477	+	693	702.136	63.8284
gene300	NC_006088.3:24064702-24112793	8711	+	254	256.336	2.28014
gene303	NC_006088.3:24244838-24321398	6636	+	179	181.36	1.89077
gene305	NC_006088.3:24428393-24463380	1440	+	24	24.3164	1.48944
gene306	NC_006088.3:24469331-24482546	1131	+	0	0	0
gene308	NC_006088.3:24544037-24579007	1413	+	21	21.2769	1.16965
gene309	NC_006088.3:24584916-24598794	1796	+	0	0	0
gene318	NC_006088.3:25227755-25289779	1532	+	2	1.01318	0.0720931
gene322	NC_006088.3:26299403-26325360	3504	+	0	0	0
gene324	NC_006088.3:26616354-26617466	1113	+	0	0	0
gene326	NC_006088.3:26706853-26740238	3813	+	347	350.562	8.22517
gene327	NC_006088.3:26741707-26769297	7078	+	474	479.237	5.85393
gene332	NC_006088.3:26960090-27206707	8924	+	1736	1757.88	16.8498
gene333	NC_006088.3:27224537-27674039	1481	+	84	84.0942	9.53841
gene337	NC_006088.3:28392139-28400081	2405	+	732	740.981	45.2025
gene339	NC_006088.3:28472365-28507700	3760	+	388	393.116	8.33405
gene340	NC_006088.3:28572624-28665124	4424	+	1	1.01318	0.0188223
gene341	NC_006088.3:28703774-28940218	3334	+	2	2.02637	0.0479024
gene342	NC_006088.3:28986671-29044982	933	+	2	2.02637	0.183426
gene343	NC_006088.3:29129823-29234095	2334	+	1	1.01318	0.0317639
gene348	NC_006088.3:29523703-29592320	3672	+	224	226.954	5.51888
gene354	NC_006088.3:30012472-30023639	2273	+	92	92.9511	4.46365
gene357	NC_006088.3:30053210-30252866	3329	+	1844	1867.3	56.4745
gene360	NC_006088.3:30448118-30479099	4331	+	26	25.8469	2.65861
gene362	NC_006088.3:30542144-30612473	6780	+	58	58.7647	0.679972
gene367	NC_006088.3:30694179-30800157	7837	+	546	552.186	5.66142
gene380	NC_006088.3:31384435-31391574	983	+	359	363.083	39.1283
gene385	NC_006088.3:32050408-32079514	2800	+	20	19.2505	0.598979
gene386	NC_006088.3:32103408-32115432	720	+	0	0	0
gene388	NC_006088.3:32566963-32568819	1857	+	1323	1339.49	54.0148
gene391	NC_006088.3:32863860-32927673	4736	+	693	701.123	12.9013
gene393	NC_006088.3:32942078-33013847	7644	+	726	735.572	8.23716
gene399	NC_006088.3:33355600-33367245	2160	+	81	82.0679	3.16796
gene400	NC_006088.3:33469224-33540889	5794	+	750	759.888	12.7822
gene403	NC_006088.3:33567643-33592445	3757	+	1691	1713.29	36.5695
gene404	NC_006088.3:33598246-33625227	4643	+	268	271.533	4.32174
gene406	NC_006088.3:33674888-33726871	5038	+	1970	1995.77	61.8338
gene408	NC_006088.3:33753850-33803834	4682	+	1098	1111.47	17.923
gene411	NC_006088.3:33898090-33946054	3774	+	993	1005.08	26.9519
gene412	NC_006088.3:33954669-34029788	3011	+	319	322.193	9.77204
gene413	NC_006088.3:34166155-34268898	1130	+	20	19.2505	9.72786
gene417	NC_006088.3:34375953-34390174	4825	+	111	111.839	1.72433
gene419	NC_006088.3:34744209-34772878	7564	+	2423	2453.93	38.265
gene420	NC_006088.3:34867659-34869239	1581	+	87	87.2638	4.21747
gene425	NC_006088.3:35173142-35206418	4728	+	1383	1401.23	48.7255
gene426	NC_006088.3:35207903-35233618	3445	+	1445	1463.04	45.4158
gene427	NC_006088.3:35233803-35239852	3652	+	1544	1563.35	32.8482
gene429	NC_006088.3:35254993-35273651	8588	+	1334	1350.72	14.7364
gene431	NC_006088.3:35343113-35373466	7540	+	1312	1329.18	40.5589
gene432	NC_006088.3:35383343-35386890	444	+	1	1.01318	0.268745
gene433	NC_006088.3:35387341-35390065	965	+	631	639.32	75.5601
gene435	NC_006088.3:35414352-35458687	8651	+	457	463.025	3.67747
gene437	NC_006088.3:35461333-35473446	2040	+	4028	4081.11	226.723
gene439	NC_006088.3:35479654-35487207	1215	+	16	16.2109	1.06342
gene441	NC_006088.3:35522446-35551853	1855	+	480	486.329	21.0574
gene442	NC_006088.3:35554524-35597127	2364	+	1	1.01318	0.0313254
gene444	NC_006088.3:35714932-35772144	2894	+	494	500.513	14.9339
gene445	NC_006088.3:35778452-35789416	1079	+	93	94.2261	9.75687
gene450	NC_006088.3:36192580-36276593	2730	+	8	7.09229	0.19314
gene452	NC_006088.3:36352976-36366718	2471	+	269	271.533	12.9256
gene453	NC_006088.3:36391956-36411348	9441	+	2435	2466.09	70.3928
gene454	NC_006088.3:36415426-36442639	3293	+	461	466.064	11.5231
gene455	NC_006088.3:36453718-36507340	1678	+	53	53.6988	2.51286
gene456	NC_006088.3:36578624-36794660	5254	+	51	51.6724	0.717164
gene462	NC_006088.3:37716014-37725006	993	+	0	0	0
gene463	NC_006088.3:37725084-37733464	1920	+	17	17.2242	0.714591
gene469	NC_006088.3:38093480-38159426	4996	+	471	477.21	6.80567
gene474	NC_006088.3:38593607-38853219	10143	+	136	137.696	1.349
gene478	NC_006088.3:39144916-39383370	4278	+	175	176.294	4.04038
gene483	NC_006088.3:39679654-39682671	640	+	2652	2686.96	847.497
gene484	NC_006088.3:39690213-39781595	8679	+	5	5.06592	0.0401022
gene485	NC_006088.3:39788375-39910296	10240	+	25	24.3164	0.166825
gene487	NC_006088.3:39927250-39928311	729	+	0	0	0
gene488	NC_006088.3:39931917-39933131	777	+	0	0	0
gene490	NC_006088.3:40046100-40124267	3127	+	422	426.551	13.7502
gene493	NC_006088.3:40619496-40675329	2121	+	179	180.346	7.86291
gene495	NC_006088.3:40738811-40981195	6013	+	192	193.518	2.79254
gene498	NC_006088.3:41633652-41719754	4429	+	6	6.0791	0.0974911
gene499	NC_006088.3:41743419-41744834	822	+	0	0	0
gene500	NC_006088.3:41746252-41767670	2840	+	28	27.356	1.6063
gene502	NC_006088.3:42056208-42067810	495	+	0	0	0
gene505	NC_006088.3:42678447-42691130	7433	+	206	207.936	7.71159
gene507	NC_006088.3:42735790-42775258	6670	+	357	361.352	6.09945
gene524	NC_006088.3:44458317-44464972	867	+	0	0	0
gene525	NC_006088.3:44468181-44489060	1332	+	0	0	0
gene529	NC_006088.3:44690298-44713620	4632	+	1203	1218.86	26.41
gene531	NC_006088.3:44743638-44754292	4148	+	380	383.998	33.4776
gene532	NC_006088.3:44764332-44764955	624	+	4	3.35671	0.520522
gene533	NC_006088.3:44775208-44852208	4253	+	357	360.693	19.9568
gene535	NC_006088.3:44933658-45006205	8690	+	827	837.028	9.62445
gene538	NC_006088.3:45113563-45114699	1137	+	196	198.142	14.0693
gene542	NC_006088.3:45310489-45357599	3462	+	408	413.38	11.1011
gene544	NC_006088.3:45406791-45421077	1440	+	1878	1902.76	102.339
gene546	NC_006088.3:45441696-45448194	753	+	0	0	0
gene548	NC_006088.3:45536535-45537909	423	+	456	461.916	333.958
gene549	NC_006088.3:45540685-45553484	1509	+	57	56.7383	3.18233
gene554	NC_006088.3:45628653-45655888	2911	+	1897	1921	65.0834
gene557	NC_006088.3:45773206-45877517	9716	+	32	32.4219	0.231927
gene558	NC_006088.3:45882945-45906654	4645	+	790	800.415	13.842
gene564	NC_006088.3:46336755-46337654	900	+	0	0	0
gene568	NC_006088.3:46488565-46510895	3273	+	878	888.562	24.2995
gene569	NC_006088.3:46514718-46525730	4361	+	3669	3717.37	143.557
gene571	NC_006088.3:46536538-46564624	5774	+	169	170.323	2.12295
gene575	NC_006088.3:47062434-47071311	1294	+	617	625.134	41.8265
gene576	NC_006088.3:47072232-47107472	8524	+	679	686.939	6.50672
gene577	NC_006088.3:47113033-47138630	1764	+	0	0	0
gene578	NC_006088.3:47156542-47195353	2061	+	3	3.03955	0.109201
gene579	NC_006088.3:47195880-47214411	5404	+	131	132.727	2.0182
gene580	NC_006088.3:47350020-47464213	2889	+	0	0	0
gene582	NC_006088.3:47505419-47565235	8639	+	1935	1960.51	23.1838
gene585	NC_006088.3:47632597-47704209	3640	+	1116	1130.64	25.4099
gene588	NC_006088.3:47722947-47742390	1872	+	8	7.09229	0.283461
gene590	NC_006088.3:47762324-47777283	2694	+	835	845.126	25.6153
gene591	NC_006088.3:47778305-47779599	1083	+	153	155.017	20.7435
gene595	NC_006088.3:47844158-47852755	1620	+	713	721.388	33.9164
gene596	NC_006088.3:47853219-47871847	843	+	0	0	0
gene597	NC_006088.3:47886096-47891364	709	+	254	257.349	33.3624
gene598	NC_006088.3:47894964-47900823	920	+	7	7.09229	2.88087
gene599	NC_006088.3:47903224-47905729	870	+	4	4.05274	0.400873
gene600	NC_006088.3:47910024-47910701	678	+	1	1.01318	0.139704
gene601	NC_006088.3:47913454-47923039	2790	+	2669	2703.18	73.8809
gene602	NC_006088.3:47924629-47925018	390	+	1	1.01318	0.341527
gene603	NC_006088.3:47926959-48009452	660	+	119	119.773	17.2303
gene605	NC_006088.3:47932425-47932736	312	+	0	0	0
gene607	NC_006088.3:47934973-47946570	1278	+	7	7.09229	0.43829
gene610	NC_006088.3:47944568-47944948	381	+	10	10.1318	3.57669
gene611	NC_006088.3:47952473-47953211	204	+	0	0	0
gene614	NC_006088.3:47959343-47959723	381	+	0	0	0
gene616	NC_006088.3:47973339-47973650	312	+	0	0	0
gene617	NC_006088.3:47974942-47975352	411	+	0	0	0
gene621	NC_006088.3:47993235-47993546	312	+	0	0	0
gene624	NC_006088.3:47997412-47997801	390	+	0	0	0
gene629	NC_006088.3:48011195-48011575	381	+	0	0	0
gene630	NC_006088.3:48017252-48017839	588	+	3	3.03955	0.514048
gene631	NC_006088.3:48025546-48026223	678	+	6	6.07911	0.838223
gene633	NC_006088.3:48027618-48027998	381	+	2	2.02637	0.715338
gene634	NC_006088.3:48029448-48029858	411	+	0	0	0
gene637	NC_006088.3:48032691-48033080	390	+	0	0	0
gene639	NC_006088.3:48049298-48050038	741	+	7	6.94205	0.84763
gene640	NC_006088.3:48057519-48066473	2561	+	741	750.769	25.9912
gene641	NC_006088.3:48081019-48087204	2106	+	1	1.01318	0.0851727
gene644	NC_006088.3:48122108-48146278	3829	+	522	528.881	11.9375
gene646	NC_006088.3:48184683-48198964	2234	+	574	580.555	20.5956
gene651	NC_006088.3:48634336-48642489	738	+	0	0	0
gene653	NC_006088.3:48648634-48762288	10994	+	1128	1142.11	13.0114
gene656	NC_006088.3:48858767-48904974	2799	+	232	234.046	7.40983
gene658	NC_006088.3:48916464-48965841	5854	+	541	547.12	7.48837
gene660	NC_006088.3:48977127-49008953	2759	+	1410	1428.59	67.1989
gene663	NC_006088.3:49031318-49037605	1017	+	0	0	0
gene664	NC_006088.3:49039737-49053731	3216	+	1229	1245.2	42.3354
gene665	NC_006088.3:49057125-49060615	1134	+	809	819.666	71.7842
gene667	NC_006088.3:49093634-49094272	639	+	19	19.0717	2.85848
gene668	NC_006088.3:49108518-49128875	2736	+	6	6.0791	0.329179
gene669	NC_006088.3:49132651-49248934	8154	+	2385	2415.43	28.5443
gene671	NC_006088.3:49264747-49274512	4047	+	89	89.9988	1.60069
gene672	NC_006088.3:49274719-49276182	369	+	750	758.874	382.766
gene675	NC_006088.3:49283223-49291775	6702	+	1003	1016.1	36.3543
gene679	NC_006088.3:49317752-49323967	2064	+	637	644.385	35.7821
gene680	NC_006088.3:49333011-49334516	642	+	0	0	0
gene681	NC_006088.3:49344319-49350086	1080	+	0	0	0
gene686	NC_006088.3:49410237-49414318	2764	+	1827	1851.09	95.9936
gene688	NC_006088.3:49428849-49442265	3404	+	1652	1673.78	50.9343
gene689	NC_006088.3:49444116-49449274	2539	+	432	437.696	15.2894
gene691	NC_006088.3:49458238-49464794	1696	+	451	455.933	24.878
gene693	NC_006088.3:49486104-49492907	1761	+	1383	1400.98	171.542
gene694	NC_006088.3:49500256-49501278	1023	+	423	427.873	34.5428
gene698	NC_006088.3:49591623-49610821	2695	+	2129	2156.06	57.9206
gene699	NC_006088.3:49611195-49615454	3055	+	8	8.10547	0.203722
gene706	NC_006088.3:49763429-49785886	5509	+	3915	3965.73	135.659
gene707	NC_006088.3:49786119-49803042	1211	+	208	210.742	15.5529
gene709	NC_006088.3:49821589-49921391	7982	+	4576	4636.18	47.9712
gene718	NC_006088.3:50448554-50451633	1899	+	804	814.6	110.401
gene724	NC_006088.3:50529595-50554569	1319	+	10588	10726.6	841.484
gene726	NC_006088.3:50581877-50596025	3353	+	108	109.424	2.88914
gene728	NC_006088.3:50609574-50649193	15684	+	2264	2293.24	17.908
gene730	NC_006088.3:50651862-50656142	2115	+	783	792.31	58.6356
gene731	NC_006088.3:50659465-50664336	1845	+	3	2.02636	0.0876512
gene732	NC_006088.3:50665597-50673030	4161	+	1239	1255.34	22.0565
gene734	NC_006088.3:50691138-50703306	5520	+	1277	1293.21	18.3666
gene736	NC_006088.3:50719786-50733778	1601	+	19	19.2505	0.917184
gene737	NC_006088.3:50733950-50753954	9971	+	2839	2875.49	63.293
gene739	NC_006088.3:50761198-50773952	4219	+	48	47.6197	0.797872
gene740	NC_006088.3:50766927-50767832	906	+	2	2.02637	0.190349
gene741	NC_006088.3:50784718-50806223	2707	+	1230	1245.73	44.1069
gene742	NC_006088.3:50806978-50832614	3795	+	3455	3500.51	71.5451
gene744	NC_006088.3:50835505-50855413	4296	+	480	486.328	10.3693
gene745	NC_006088.3:50855908-50864670	2464	+	232	234.045	7.99758
gene746	NC_006088.3:50868394-50873015	1629	+	0	0	0
gene749	NC_006088.3:50911710-50921079	3537	+	18	18.2373	0.366206
gene751	NC_006088.3:50927635-50931797	1757	+	18	18.2373	1.34425
gene754	NC_006088.3:50963627-50969278	2465	+	324	328.272	32.2419
gene757	NC_006088.3:50983576-50984295	720	+	4169	4223.77	536.187
gene761	NC_006088.3:51000070-51005953	1392	+	32	32.4219	4.96158
gene763	NC_006088.3:51008269-51009264	996	+	8	8.10547	0.676305
gene768	NC_006088.3:51057437-51062335	619	+	5	5.06592	1.38323
gene770	NC_006088.3:51078990-51095089	1981	+	14	13.1714	0.513558
gene771	NC_006088.3:51099121-51112405	3972	+	6	6.07911	0.290746
gene772	NC_006088.3:51176830-51179256	2427	+	0	0	0
gene774	NC_006088.3:51257402-51266555	1062	+	25	24.3164	1.87527
gene775	NC_006088.3:51272921-51274129	1209	+	0	0	0
gene776	NC_006088.3:51280773-51289060	3890	+	243	245.19	5.65913
gene778	NC_006088.3:51302288-51312985	1731	+	1	1.01318	0.0441987
gene779	NC_006088.3:51317886-51335342	2364	+	0	0	0
gene781	NC_006088.3:51355212-51362308	885	+	501	507.605	57.5759
gene782	NC_006088.3:51363025-51367902	1059	+	0	0	0
gene786	NC_006088.3:51455143-51463203	333	+	0	0	0
gene787	NC_006088.3:51473131-51488819	7310	+	184	186.426	4.60744
gene788	NC_006088.3:51498409-51544951	972	+	4	3.03956	0.286717
gene789	NC_006088.3:51555102-51562526	1910	+	2590	2624.14	104.259
gene790	NC_006088.3:51562657-51666892	13232	+	14474	14664.3	319.3
gene794	NC_006088.3:51687658-51835441	1432	+	314	317.127	18.3183
gene795	NC_006088.3:51849914-51853285	465	+	1	1.01318	0.248175
gene805	NC_006088.3:52346738-52347832	1095	+	0	0	0
gene808	NC_006088.3:52522676-52801417	4816	+	333	337.209	10.453
gene809	NC_006088.3:52887545-52953963	744	+	0	0	0
gene811	NC_006088.3:53005556-53186826	1752	+	3	2.02912	0.0874353
gene814	NC_006088.3:53211143-53229726	1578	+	0	0	0
gene815	NC_006088.3:53236011-53249727	1446	+	4	3.03955	0.167486
gene816	NC_006088.3:53249925-53263923	3870	+	1862	1886.55	52.9077
gene818	NC_006088.3:53288663-53306438	3481	+	798	808.522	26.6255
gene823	NC_006088.3:53590720-53596055	2616	+	37	36.4746	1.21353
gene829	NC_006088.3:53866648-53873170	3136	+	5706	5780.22	144.457
gene830	NC_006088.3:53895763-53943640	4957	+	384	389.063	5.82256
gene832	NC_006088.3:54174609-54206341	1977	+	713	721.391	27.1359
gene834	NC_006088.3:54254241-54284051	5071	+	27	26.4095	0.363616
gene836	NC_006088.3:54286989-54534632	4879	+	360	363.937	8.57466
gene838	NC_006088.3:54372021-54405302	3526	+	1255	1271.46	25.6904
gene840	NC_006088.3:54451814-54480370	3817	+	15	14.978	0.277535
gene845	NC_006088.3:54792102-54821356	4524	+	337	341.339	19.6857
gene847	NC_006088.3:54837311-54855861	4478	+	16	15.4257	0.241763
gene849	NC_006088.3:54864124-54865434	1065	+	315	319.153	35.0076
gene853	NC_006088.3:54903935-54923813	2192	+	49	48.6329	1.74926
gene855	NC_006088.3:55230514-55266386	1341	+	0	0	0
gene856	NC_006088.3:55273731-55302220	1377	+	0	0	0
gene857	NC_006088.3:55432572-55483171	2969	+	9	9.11866	0.220536
gene859	NC_006088.3:55523762-55524869	492	+	2	2.02637	0.451881
gene860	NC_006088.3:55569406-55593583	1378	+	486	492.408	27.8672
gene861	NC_006088.3:55601177-55616851	2742	+	511	517.737	15.9741
gene863	NC_006088.3:55670258-55723081	6273	+	1455	1473.17	21.244
gene869	NC_006088.3:55883900-55900993	4579	+	2503	2535.07	62.8215
gene871	NC_006088.3:56174397-56296139	4193	+	580	586.633	11.4353
gene872	NC_006088.3:56349278-56462512	7767	+	564	571.437	5.66907
gene874	NC_006088.3:56483129-56503382	2529	+	0	0	0
gene875	NC_006088.3:56507577-56529915	3784	+	102	102.332	4.78822
gene878	NC_006088.3:56699295-56735833	3361	+	908	918.958	62.7864
gene886	NC_006088.3:56922284-56930663	5563	+	455	459.986	14.4448
gene888	NC_006088.3:56957258-56980368	2186	+	2	1.01318	0.0378542
gene890	NC_006088.3:57042448-57053502	2862	+	231	234.046	8.28497
gene892	NC_006088.3:57069277-57070148	554	+	1096	1110.45	446.804
gene897	NC_006088.3:57183756-57420581	4899	+	58	58.7607	2.43712
gene899	NC_006088.3:57426880-57459435	3067	+	556	562.319	22.4971
gene901	NC_006088.3:57462562-57489785	2864	+	342	345.498	8.84826
gene902	NC_006088.3:57489959-57495505	568	+	619	627.162	156.217
gene903	NC_006088.3:57502876-57581827	8287	+	6195	6276.27	52.1029
gene904	NC_006088.3:57586497-57792966	3252	+	1	1.01318	0.0222388
gene905	NC_006088.3:57819386-57889375	6887	+	103	103.345	2.1763
gene909	NC_006088.3:58356828-58394604	3829	+	1774	1796.37	55.8882
gene910	NC_006088.3:58483297-58510432	519	+	0	0	0
gene911	NC_006088.3:58515454-58542189	1902	+	0	0	0
gene913	NC_006088.3:58791515-58859015	2361	+	22	22.2901	0.807535
gene914	NC_006088.3:58971582-59014723	4053	+	3267	3309.06	76.4841
gene916	NC_006088.3:59053996-59068546	3552	+	545	552.186	18.8378
gene919	NC_006088.3:59331587-59332594	1008	+	2	2.02637	0.166594
gene922	NC_006088.3:59519446-59546437	3706	+	114	115.503	4.77363
gene924	NC_006088.3:59564594-59674593	7858	+	3533	3578.56	33.196
gene925	NC_006088.3:59687980-59703578	3557	+	2027	2053.64	51.5762
gene928	NC_006088.3:59720880-59752917	4032	+	2596	2630.23	46.2346
gene929	NC_006088.3:59757244-59800830	6187	+	1614	1635.13	20.2778
gene931	NC_006088.3:59847260-59992348	7774	+	897	908.826	11.3877
gene932	NC_006088.3:60004824-60009199	396	+	0	0	0
gene933	NC_006088.3:60010944-60015878	288	+	0	0	0
gene934	NC_006088.3:60057770-60059191	1422	+	20	20.1831	1.10141
gene936	NC_006088.3:60060455-60080086	3106	+	750	759.888	17.7993
gene938	NC_006088.3:60139790-60246264	9049	+	118	118.543	1.1499
gene944	NC_006088.3:60416705-60417599	789	+	88	89.1602	10.0132
gene945	NC_006088.3:60419635-60432475	2636	+	507	513.685	21.6708
gene946	NC_006088.3:60438890-60500012	6823	+	95	96.2525	1.14985
gene949	NC_006088.3:60573792-60673888	11695	+	3869	3918.99	26.5637
gene951	NC_006088.3:60689145-60981392	10645	+	1042	1055.74	8.38922
gene953	NC_006088.3:61044069-61061024	2401	+	91	92.1998	4.46756
gene954	NC_006088.3:61067672-61110370	4223	+	3009	3048.67	50.8027
gene956	NC_006088.3:61121570-61122496	927	+	0	0	0
gene957	NC_006088.3:61137375-61156662	1491	+	40	40.5272	2.28395
gene958	NC_006088.3:61158496-61159413	918	+	0	0	0
gene960	NC_006088.3:61275765-61749212	16090	+	2098	2124.65	11.3845
gene961	NC_006088.3:61753216-61772601	5327	+	356	359.681	4.73209
gene965	NC_006088.3:61849705-61924831	11238	+	2329	2359.71	19.1879
gene967	NC_006088.3:61941265-61985421	8327	+	1642	1662.83	27.6726
gene970	NC_006088.3:62185235-62191051	3227	+	299	302.942	10.6058
gene971	NC_006088.3:62192028-62196362	1341	+	1	1.01318	0.0591837
gene972	NC_006088.3:62201259-62207801	1344	+	0	0	0
gene973	NC_006088.3:62212416-62226488	2731	+	345	349.549	10.219
gene974	NC_006088.3:62235829-62240443	714	+	0	0	0
gene979	NC_006088.3:62298839-62318078	4439	+	1188	1203.66	19.8507
gene980	NC_006088.3:62400444-62588400	3988	+	1812	1835.47	47.2994
gene983	NC_006088.3:62933956-63080302	3807	+	4	4.05274	0.0753032
gene985	NC_006088.3:63250466-63260201	2622	+	1673	1695.06	56.0786
gene986	NC_006088.3:63261384-63315191	1509	+	192	193.518	15.6585
gene988	NC_006088.3:63429305-63435978	1104	+	636	643.372	62.7897
gene992	NC_006088.3:64133487-64332191	5929	+	174	175.281	2.48247
gene994	NC_006088.3:64376801-64377673	873	+	0	0	0
gene995	NC_006088.3:64504305-64669645	4013	+	89	90.1734	1.85162
gene997	NC_006088.3:64688222-64737468	3098	+	242	245.19	12.6029
gene1001	NC_006088.3:65186102-65272344	3941	+	197	199.597	3.57617
gene1002	NC_006088.3:65289165-65310400	2133	+	0	0	0
gene1003	NC_006088.3:65323214-65337388	2124	+	0	0	0
gene1007	NC_006088.3:65417899-65420854	408	+	0	0	0
gene1008	NC_006088.3:65450445-65466909	3307	+	165	166.879	6.8979
gene1010	NC_006088.3:65489454-65502267	3269	+	631	638.717	26.0783
gene1012	NC_006088.3:65511549-65577555	8239	+	3310	3352.63	38.8279
gene1016	NC_006088.3:65678978-66320694	3279	+	57	57.7514	1.34018
gene1021	NC_006088.3:66650190-66717774	4925	+	426	430.603	7.67508
gene1023	NC_006088.3:66734298-66856011	6781	+	382	386.292	11.3282
gene1024	NC_006088.3:66941965-66943350	1386	+	0	0	0
gene1025	NC_006088.3:66975084-66980736	858	+	0	0	0
gene1027	NC_006088.3:67019378-67094837	6544	+	686	694.031	10.8869
gene1028	NC_006088.3:67102582-67110511	3573	+	302	305.982	9.33485
gene1030	NC_006088.3:67177665-67187674	1685	+	6831	6920.05	400.547
gene1032	NC_006088.3:67195779-67235121	2137	+	0	0	0
gene1033	NC_006088.3:67241347-67242300	954	+	0	0	0
gene1034	NC_006088.3:67274346-67312520	4961	+	156	157.044	2.57565
gene1038	NC_006088.3:67331592-67334031	2129	+	86	87.1339	4.46373
gene1040	NC_006088.3:67407871-67408758	888	+	0	0	0
gene1041	NC_006088.3:67422477-67423430	954	+	0	0	0
gene1045	NC_006088.3:67645213-67725192	6751	+	1322	1338.42	29.9975
gene1048	NC_006088.3:67762948-67783671	3743	+	190	191.492	6.32502
gene1050	NC_006088.3:68097575-68107071	3732	+	0	0	0
gene1052	NC_006088.3:68134328-68145729	3192	+	395	400.208	12.8682
gene1054	NC_006088.3:68167537-68176150	2587	+	434	439.722	41.2642
gene1056	NC_006088.3:68225765-68272625	5579	+	632	640.333	7.98516
gene1057	NC_006088.3:68280837-68318222	4513	+	428	432.629	10.123
gene1059	NC_006088.3:68342356-68442034	5938	+	2479	2511.41	30.5387
gene1060	NC_006088.3:68445594-68445848	255	+	0	0	0
gene1062	NC_006088.3:68465984-68474995	945	+	0	0	0
gene1063	NC_006088.3:68482750-68484889	1341	+	0	0	0
gene1068	NC_006088.3:68652151-68664282	1147	+	45	44.5801	3.15661
gene1070	NC_006088.3:68672353-68681324	1251	+	412	417.431	149.144
gene1074	NC_006088.3:68968921-69032174	6085	+	353	356.641	6.80805
gene1077	NC_006088.3:69194949-69242097	4869	+	1700	1721.89	35.3517
gene1079	NC_006088.3:69242226-69260063	1634	+	858	868.298	45.2588
gene1080	NC_006088.3:69266611-69326246	4982	+	894	905.787	19.9305
gene1081	NC_006088.3:69326481-69350315	3590	+	14	14.1846	0.434176
gene1083	NC_006088.3:69505011-69509932	1020	+	1	1.01318	0.0820917
gene1085	NC_006088.3:69852152-69937841	2375	+	292	295.85	11.0172
gene1086	NC_006088.3:70002143-70082115	4851	+	363	366.773	11.4921
gene1088	NC_006088.3:70373876-70390314	5816	+	2604	2638.33	48.3812
gene1090	NC_006088.3:70462409-70508286	999	+	0	0	0
gene1092	NC_006088.3:70570051-70583874	1416	+	1	1.01318	0.0555611
gene1094	NC_006088.3:70623541-70706021	3805	+	724	732.532	16.3567
gene1095	NC_006088.3:70738451-70835184	2742	+	392	396.154	16.5294
gene1101	NC_006088.3:71413565-71442638	1499	+	22	21.2768	1.17541
gene1103	NC_006088.3:71480035-71531316	4021	+	1194	1209.74	28.882
gene1107	NC_006088.3:71620102-71753071	5605	+	332	336.377	10.8548
gene1109	NC_006088.3:71782687-71816418	1743	+	1	1.01318	0.043857
gene1113	NC_006088.3:71983160-72043462	3235	+	102	103.345	9.14302
gene1115	NC_006088.3:72137573-72147862	2080	+	793	803.455	73.9529
gene1118	NC_006088.3:72272797-72277400	3274	+	515	521.491	51.2965
gene1122	NC_006088.3:72450696-72472625	1039	+	397	402.234	33.0269
gene1124	NC_006088.3:72499760-72510449	1779	+	118	119.556	5.9291
gene1126	NC_006088.3:72695541-72902166	2434	+	108	108.411	4.44448
gene1127	NC_006088.3:73020017-73153620	7596	+	1898	1922.16	26.6832
gene1129	NC_006088.3:73185921-73212848	2376	+	362	366.773	14.1095
gene1130	NC_006088.3:73226804-73230437	621	+	0	0	0
gene1132	NC_006088.3:73253740-73257138	765	+	0	0	0
gene1134	NC_006088.3:73517993-73538378	1991	+	951	963.538	52.7876
gene1136	NC_006088.3:73666199-73672813	3549	+	504	509.74	17.1235
gene1139	NC_006088.3:73761432-73763327	1896	+	108	108.561	4.27761
gene1141	NC_006088.3:74007566-74080806	4139	+	67	66.8702	1.9658
gene1144	NC_006088.3:74509508-74540619	8328	+	1142	1157.06	53.4264
gene1148	NC_006088.3:74650663-74708359	4748	+	151	152.991	3.31133
gene1154	NC_006088.3:75109406-75119574	3003	+	294	296.865	10.3025
gene1166	NC_006088.3:75323663-75334283	4103	+	948	960.499	17.6655
gene1171	NC_006088.3:75449865-75501551	4800	+	752	761.914	25.8341
gene1172	NC_006088.3:75531293-75564978	5460	+	308	311.048	4.60687
gene1173	NC_006088.3:75585858-75586375	390	+	0	0	0
gene1174	NC_006088.3:75595493-75629148	4516	+	28	27.356	0.428239
gene1175	NC_006088.3:75640757-75664659	8642	+	1483	1501.59	25.7009
gene1177	NC_006088.3:75682873-75711439	4608	+	13	12.1582	0.192248
gene1182	NC_006088.3:76123405-76131768	852	+	1	1.01318	0.102946
gene1184	NC_006088.3:76201551-76243245	3179	+	4	4.05274	0.0911282
gene1185	NC_006088.3:76247403-76251896	1166	+	412	416.419	52.4583
gene1188	NC_006088.3:76276471-76286718	3166	+	3468	3513.72	430.738
gene1190	NC_006088.3:76340049-76354890	2962	+	45	45.5917	1.1373
gene1191	NC_006088.3:76359896-76367450	2726	+	46	45.5933	1.55047
gene1192	NC_006088.3:76382871-76391332	4176	+	17	16.683	0.281283
gene1195	NC_006088.3:76399985-76425496	5997	+	1372	1389.72	22.27
gene1196	NC_006088.3:76430027-76433691	2195	+	24	24.3164	0.815201
gene1197	NC_006088.3:76434234-76437497	1310	+	35075	35536.4	2181.38
gene1210	NC_006088.3:76630583-76633691	1448	+	2226	2255.29	181.127
gene1213	NC_006088.3:76658490-76661405	1494	+	4151	4205.07	678.739
gene1214	NC_006088.3:76675722-76682650	3863	+	0	0	0
gene1215	NC_006088.3:76687056-76699250	2696	+	6	6.07911	0.20575
gene1216	NC_006088.3:76707184-76712473	3609	+	275	277.613	8.55884
gene1217	NC_006088.3:76713326-76724222	3322	+	265	267.988	7.80835
gene1218	NC_006088.3:76730604-76735401	1752	+	13	13.1714	0.566855
gene1220	NC_006088.3:76738399-76753824	3227	+	1880	1904.79	53.038
gene1221	NC_006088.3:76753949-76757322	1559	+	2521	2553.44	166.511
gene1222	NC_006088.3:76758651-76776192	3527	+	46	45.5933	2.47928
gene1225	NC_006088.3:76783406-76805020	4832	+	1167	1181.87	20.4451
gene1226	NC_006088.3:76805544-76806410	602	+	599	606.897	151.464
gene1227	NC_006088.3:76818580-76828140	2883	+	46	46.4989	1.22129
gene1229	NC_006088.3:76834375-76837419	1736	+	549	556.22	49.9718
gene1231	NC_006088.3:76859140-76868466	2871	+	87	88.147	2.29937
gene1233	NC_006088.3:76881211-76900425	3621	+	111	112.463	2.20297
gene1236	NC_006088.3:76914438-76924763	3255	+	396	400.208	10.6775
gene1237	NC_006088.3:76965362-76966363	1002	+	0	0	0
gene1238	NC_006088.3:76976296-77008753	2910	+	8	8.10547	0.200286
gene1242	NC_006088.3:77045886-77072432	1548	+	8	8.10548	0.554895
gene1246	NC_006088.3:77176692-77232780	2648	+	94	94.2262	3.93499
gene1250	NC_006088.3:77334452-77357780	2163	+	0	0	0
gene1251	NC_006088.3:77386267-77416544	2175	+	9	9.11866	0.382122
gene1255	NC_006088.3:77626651-77629983	747	+	0	0	0
gene1256	NC_006088.3:77645811-77649134	747	+	0	0	0
gene1258	NC_006088.3:77659587-77662247	789	+	0	0	0
gene1260	NC_006088.3:77713479-77715322	636	+	0	0	0
gene1263	NC_006088.3:77813361-77838819	2402	+	9680	9807.63	698.6
gene1265	NC_006088.3:77846690-77871571	4940	+	116	116.516	2.21583
gene1273	NC_006088.3:78074028-78123732	4587	+	246	249.242	3.85819
gene1276	NC_006088.3:78144281-78232413	1806	+	0	0	0
gene1278	NC_006088.3:78440903-78534176	7931	+	38	37.6553	0.397671
gene1280	NC_006088.3:78555635-78578151	2993	+	414	419.37	14.4871
gene1282	NC_006088.3:78614086-78617668	930	+	169	171.228	18.029
gene1284	NC_006088.3:78645505-78670262	5977	+	3795	3844.47	56.2139
gene1285	NC_006088.3:78671281-78701188	12993	+	340	344.483	2.08531
gene1287	NC_006088.3:78750151-78782398	3637	+	406	410.62	8.43447
gene1292	NC_006088.3:78783052-78801615	1437	+	211	213.782	12.6528
gene1293	NC_006088.3:78807626-78812813	1029	+	2	2.02637	0.196957
gene1295	NC_006088.3:78835621-78848737	2894	+	334	338.403	8.41363
gene1296	NC_006088.3:78849780-78861364	2889	+	392	397.169	16.2767
gene1297	NC_006088.3:78861463-78918814	9835	+	938	949.354	9.87949
gene1301	NC_006088.3:79208455-79222055	3951	+	489	494.435	17.928
gene1302	NC_006088.3:79234559-79252458	1320	+	1	1.01318	0.0602842
gene1305	NC_006088.3:79292734-79347157	4130	+	15112	15310.7	304.78
gene1306	NC_006088.3:79348454-79363789	5267	+	628	636.229	12.5827
gene1307	NC_006088.3:79373713-79384879	2805	+	21	21.2768	0.546892
gene1309	NC_006088.3:79401795-79543394	6184	+	2437	2468.54	56.5877
gene1311	NC_006088.3:79591431-79593421	586	+	855	866.273	147.245
gene1312	NC_006088.3:79597113-79608413	3436	+	65	64.946	1.70639
gene1318	NC_006088.3:79857591-79858001	171	+	0	0	0
gene1319	NC_006088.3:79886160-79916059	1221	+	0	0	0
gene1322	NC_006088.3:79992624-80011653	4652	+	854	864.599	27.2726
gene1324	NC_006088.3:80035952-80060944	2238	+	757	766.98	32.5544
gene1328	NC_006088.3:80150840-80209238	10278	+	178	179.681	1.48281
gene1332	NC_006088.3:80278785-80367184	3828	+	1353	1369.82	27.8715
gene1341	NC_006088.3:81372444-81661023	7544	+	3863	3913.62	65.8008
gene1344	NC_006088.3:81899431-82353412	4366	+	101	101.319	2.09819
gene1346	NC_006088.3:82396965-82410049	2080	+	23	22.29	1.07738
gene1348	NC_006088.3:82437161-82458460	5833	+	295	297.876	5.18051
gene1355	NC_006088.3:82594873-82595979	1107	+	0	0	0
gene1358	NC_006088.3:82632011-82678260	7535	+	30	29.6281	0.272917
gene1362	NC_006088.3:82796261-82803377	3293	+	614	622.094	14.2072
gene1365	NC_006088.3:82814196-82818802	732	+	1	1.01318	0.125767
gene1366	NC_006088.3:82841615-82862137	903	+	0	0	0
gene1367	NC_006088.3:82939775-82963719	4546	+	305	309.021	5.49922
gene1369	NC_006088.3:82979486-83002985	1078	+	568	574.475	48.5266
gene1370	NC_006088.3:83009883-83046057	6910	+	94	95.2393	0.964789
gene1371	NC_006088.3:83056834-83069417	3834	+	395	399.195	8.8718
gene1372	NC_006088.3:83070478-83081103	1977	+	26	26.3428	0.990914
gene1374	NC_006088.3:83088377-83187302	10785	+	341	345.467	6.00627
gene1377	NC_006088.3:83312688-83338556	599	+	1	1.01318	0.166733
gene1378	NC_006088.3:83400092-83403500	294	+	0	0	0
gene1382	NC_006088.3:83527502-83539460	4552	+	157	159.07	3.01259
gene1383	NC_006088.3:83540443-83559671	3720	+	663	671.741	19.0272
gene1395	NC_006088.3:83607042-83663506	9562	+	838	848.263	16.5235
gene1398	NC_006088.3:83935322-83978057	5386	+	1268	1283.7	17.3188
gene1401	NC_006088.3:84025884-84220310	4225	+	707	716.06	13.8441
gene1402	NC_006088.3:84223794-84255285	4016	+	488	494.13	15.0815
gene1403	NC_006088.3:84255354-84267787	6128	+	488	494.367	8.49807
gene1405	NC_006088.3:84291595-84300395	576	+	0	0	0
gene1406	NC_006088.3:84315385-84335784	4560	+	18	18.2373	0.427622
gene1407	NC_006088.3:84339732-84364122	2352	+	0	0	0
gene1408	NC_006088.3:84366895-84385508	1907	+	1324	1340.44	53.0898
gene1414	NC_006088.3:84703702-84707712	1429	+	70	69.91	4.72596
gene1416	NC_006088.3:84710655-84713716	1602	+	592	599.805	29.5091
gene1417	NC_006088.3:84714766-84725526	3304	+	1170	1185.43	93.6511
gene1420	NC_006088.3:84751852-84766399	5256	+	171	172.241	2.84589
gene1421	NC_006088.3:84773633-84792903	4800	+	63	63.8306	1.0034
gene1422	NC_006088.3:84807940-84815970	3598	+	17	16.2109	0.490175
gene1423	NC_006088.3:84884537-84992346	3016	+	116	117.191	4.0308
gene1428	NC_006088.3:85893284-86010261	4320	+	85	85.1075	3.3246
gene1434	NC_006088.3:86602850-86732800	9446	+	2184	2212.79	19.5254
gene1442	NC_006088.3:87030471-87050448	1822	+	0	0	0
gene1446	NC_006088.3:87189316-87198213	363	+	0	0	0
gene1449	NC_006088.3:87612099-87674266	4751	+	561	567.383	18.1321
gene1450	NC_006088.3:87790545-87808493	1005	+	11	10.1318	0.838405
gene1451	NC_006088.3:87825825-87932948	6071	+	2716	2751.45	35.5204
gene1452	NC_006088.3:87937423-87945673	4324	+	346	350.298	10.2435
gene1453	NC_006088.3:87951691-87962675	1191	+	13	12.1582	0.831316
gene1454	NC_006088.3:87980955-88010298	2643	+	8	8.10548	0.225664
gene1455	NC_006088.3:88012193-88034153	2361	+	1	1.01319	0.0315004
gene1456	NC_006088.3:88037552-88050349	1185	+	15	14.1845	1.59789
gene1458	NC_006088.3:88069718-88077594	918	+	6	6.07911	0.561626
gene1459	NC_006088.3:88084841-88091801	1050	+	0	0	0
gene1460	NC_006088.3:88097744-88111162	3821	+	62	62.8174	1.63815
gene1463	NC_006088.3:88160532-88198490	7390	+	306	310.034	2.92933
gene1464	NC_006088.3:88198589-88205956	2047	+	244	246.204	10.5078
gene1468	NC_006088.3:88543354-88764612	7044	+	376	380.957	4.63008
gene1470	NC_006088.3:88922822-88923970	1149	+	6	6.07911	0.426247
gene1472	NC_006088.3:89078061-89127675	3922	+	172	173.255	5.51953
gene1474	NC_006088.3:89129667-89149312	2903	+	72	72.9492	3.77691
gene1480	NC_006088.3:90088517-90572208	3354	+	2	2.02637	0.0472868
gene1481	NC_006088.3:90584134-90706551	10150	+	223	225.521	10.8145
gene1486	NC_006088.3:90862305-90870136	903	+	1023	1035.84	214.782
gene1491	NC_006088.3:90955110-90960048	2356	+	126	127.08	11.4483
gene1492	NC_006088.3:90968615-91015279	1872	+	30	30.3955	2.18805
gene1495	NC_006088.3:91175281-91184283	870	+	1	1.01318	0.100218
gene1497	NC_006088.3:91207274-91243226	6312	+	54	53.6988	1.10248
gene1500	NC_006088.3:91287002-91296704	1008	+	3	3.03955	0.249891
gene1501	NC_006088.3:91306874-91317945	2533	+	54	54.712	2.27637
gene1502	NC_006088.3:91358133-91424142	6737	+	4154	4208.63	58.1474
gene1503	NC_006088.3:91430187-91603123	7627	+	2942	2979.85	46.0208
gene1506	NC_006088.3:91629433-91650088	5768	+	160	161.617	4.46316
gene1510	NC_006088.3:91725252-91753273	4813	+	927	938.222	13.8021
gene1513	NC_006088.3:91839809-91841011	1203	+	1	1.01318	0.0672517
gene1514	NC_006088.3:91850428-91873045	4369	+	278	281.026	8.66684
gene1516	NC_006088.3:91904806-91909662	606	+	0	0	0
gene1519	NC_006088.3:92210875-92221976	984	+	0	0	0
gene1521	NC_006088.3:92307006-92331421	5413	+	99	100.305	2.46684
gene1535	NC_006088.3:94448280-94635652	8729	+	431	436.683	7.84475
gene1539	NC_006088.3:95242475-95948269	6008	+	153	154.004	1.91555
gene1543	NC_006088.3:96154999-96156564	1566	+	115	116.516	5.69265
gene1549	NC_006088.3:97364416-97372077	1641	+	11	11.145	0.516356
gene1550	NC_006088.3:97373170-97407209	4512	+	73	72.9493	1.55319
gene1554	NC_006088.3:97525719-97527222	1092	+	0	0	0
gene1561	NC_006088.3:97936843-98025746	3947	+	426	431.617	8.8843
gene1562	NC_006088.3:98060349-98479867	1253	+	27	27.356	6.18897
gene1566	NC_006088.3:98637915-98669352	5462	+	1308	1324.24	25.9908
gene1568	NC_006088.3:98865129-98893807	910	+	3	3.03955	0.31362
gene1576	NC_006088.3:100030983-100281469	2511	+	256	258.362	7.74816
gene1584	NC_006088.3:101845709-101879761	2148	+	1029	1041.55	46.3305
gene1586	NC_006088.3:101884332-101914060	4235	+	1437	1454.93	31.4177
gene1595	NC_006088.3:103278493-103281500	977	+	229	231.006	25.2783
gene1598	NC_006088.3:103315824-103336769	2920	+	658	665.662	16.7157
gene1600	NC_006088.3:103366833-103392305	486	+	0	0	0
gene1601	NC_006088.3:103417844-103446430	5428	+	310	314.087	4.81242
gene1607	NC_006088.3:103980775-103985419	823	+	1146	1161.11	198.407
gene1609	NC_006088.3:104032422-104033927	708	+	36	35.4628	4.60625
gene1610	NC_006088.3:104060420-104118378	4426	+	70	69.9097	2.5349
gene1615	NC_006088.3:104212248-104225312	363	+	0	0	0
gene1618	NC_006088.3:104283633-104320001	1308	+	2	1.01319	0.0875815
gene1621	NC_006088.3:104359027-104395666	1308	+	1	1.01318	0.0627067
gene1628	NC_006088.3:104618690-104630886	2751	+	261	264.441	6.94037
gene1629	NC_006088.3:104632592-104643681	2186	+	21	21.2769	0.886328
gene1631	NC_006088.3:104652215-104670998	3125	+	185	187.44	4.31234
gene1632	NC_006088.3:104683415-104695081	5399	+	536	542.604	19.9339
gene1635	NC_006088.3:104711822-104731215	3108	+	6	5.06592	0.142109
gene1637	NC_006088.3:104773919-104814399	15510	+	5329	5398.44	27.7381
gene1640	NC_006088.3:104842026-104956080	6695	+	796	805.484	9.43912
gene1643	NC_006088.3:105043847-105045988	2142	+	329	333.005	11.4671
gene1642	NC_006088.3:105051941-105075371	704	+	1211	1225.95	816.169
gene1647	NC_006088.3:105217561-105217938	378	+	2	1.20406	0.431854
gene1650	NC_006088.3:105221043-105230551	790	+	398	402.961	61.0637
gene1654	NC_006088.3:105342799-105370391	2040	+	9	9.11866	0.331322
gene1662	NC_006088.3:105950415-105957990	3021	+	673	681.873	27.2277
gene1663	NC_006088.3:105960737-106008578	10041	+	184	186.426	1.50389
gene1664	NC_006088.3:106011502-106039523	5341	+	650	657.688	11.8626
gene1665	NC_006088.3:106039762-106061091	6328	+	677	685.926	16.366
gene1668	NC_006088.3:106178801-106234015	2304	+	0	0	0
gene1670	NC_006088.3:106360956-106366068	396	+	0	0	0
gene1672	NC_006088.3:106378602-106439811	8380	+	876	887.323	7.71495
gene1674	NC_006088.3:106478593-106563599	6924	+	667	675.793	9.06968
gene1676	NC_006088.3:106901198-106907205	2315	+	18	18.2373	0.726448
gene1678	NC_006088.3:107167261-107181733	3240	+	272	274.573	6.05132
gene1682	NC_006088.3:107368519-107377089	3994	+	430	434.703	16.2728
gene1684	NC_006088.3:107393014-107418133	687	+	2	2.02637	0.276976
gene1685	NC_006088.3:107433428-107446900	2103	+	4	4.05274	0.142403
gene1687	NC_006088.3:107462176-107492089	1101	+	6	5.06592	0.412099
gene1688	NC_006088.3:107508534-107560977	189	+	8	8.10547	48.3744
gene1693	NC_006088.3:108199171-108255845	8170	+	556	563.331	12.4701
gene1694	NC_006088.3:108262235-108271839	708	+	4	4.05274	0.526409
gene1695	NC_006088.3:108275586-108298386	4522	+	29	29.3824	0.634538
gene1703	NC_006088.3:108544997-108589088	4185	+	0	0	0
gene1704	NC_006088.3:108614159-108616255	1044	+	0	0	0
gene1705	NC_006088.3:108616779-108628833	1452	+	0	0	0
gene1706	NC_006088.3:108646494-108699352	2031	+	13	13.1714	0.494394
gene1709	NC_006088.3:108752890-108770503	1881	+	3	2.02637	0.0808856
gene1712	NC_006088.3:108796440-108832642	2374	+	19	18.2373	0.584617
gene1713	NC_006088.3:108848247-108891485	2538	+	82	83.0812	2.7202
gene1715	NC_006088.3:108926102-108932922	1176	+	431	436.682	177.132
gene1716	NC_006088.3:108957254-108993036	8109	+	542	549.146	7.06833
gene1720	NC_006088.3:109099186-109101658	522	+	1	1.01318	0.205483
gene1725	NC_006088.3:109360134-109381599	4552	+	917	929.09	20.3511
gene1726	NC_006088.3:109396077-109443797	10633	+	3601	3648.27	50.3561
gene1727	NC_006088.3:109490152-109585895	8720	+	880	891.603	14.2135
gene1729	NC_006088.3:109600092-109642918	6332	+	403	407.3	5.08661
gene1730	NC_006088.3:109643374-109659606	2730	+	545	552.185	14.6116
gene1731	NC_006088.3:109661492-109668396	1769	+	884	894.642	38.089
gene1738	NC_006088.3:110128727-110151253	9009	+	81	82.068	2.03365
gene1740	NC_006088.3:110345455-110362012	2996	+	875	886.537	68.8207
gene1741	NC_006088.3:110383365-110443407	3067	+	86	87.1339	2.44452
gene1742	NC_006088.3:110511636-110533212	3859	+	128	128.675	5.82331
gene1743	NC_006088.3:110555411-110608887	6161	+	601	608.924	6.975
gene1746	NC_006088.3:110694377-110705664	3945	+	1	1.01318	0.0181338
gene1747	NC_006088.3:110714661-110716256	1011	+	0	0	0
gene1751	NC_006088.3:111182702-111320950	2710	+	2037	2062.92	75.6275
gene1758	NC_006088.3:111403809-111414936	1535	+	6798	6887.35	785.733
gene1762	NC_006088.3:111566304-111601232	7973	+	1561	1581.58	21.249
gene1766	NC_006088.3:111730673-111761819	6262	+	1194	1209.74	15.5054
gene1776	NC_006088.3:112266506-112326034	4101	+	96	97.2657	3.33814
gene1780	NC_006088.3:112335521-112375966	1628	+	276	278.625	15.9864
gene1782	NC_006088.3:112473658-112480630	2542	+	1118	1131.73	77.3303
gene1787	NC_006088.3:112656120-112677372	2976	+	0	0	0
gene1788	NC_006088.3:112721665-112984436	9528	+	26	25.3296	0.184586
gene1790	NC_006088.3:113256076-113282998	4506	+	219	220.874	7.67516
gene1794	NC_006088.3:113936452-114932773	13814	+	1278	1294.54	13.1382
gene1796	NC_006088.3:115105079-115146728	6696	+	1077	1091.2	15.7902
gene1798	NC_006088.3:115193807-115238792	1033	+	2	1.01344	0.100089
gene1803	NC_006088.3:115358426-115360810	1184	+	2024	2049.67	188.964
gene1806	NC_006088.3:116239954-116241209	852	+	0	0	0
gene1816	NC_006088.3:117498796-117520807	1437	+	0	0	0
gene1821	NC_006088.3:117678642-117701394	4129	+	213	215.091	4.4239
gene1822	NC_006088.3:117716851-117748084	1129	+	441	446.815	31.998
gene1824	NC_006088.3:117766504-117787432	3698	+	401	405.274	9.02718
gene1828	NC_006088.3:118003514-118143914	732	+	1	1.01318	0.125767
gene1834	NC_006088.3:118550348-118558854	267	+	0	0	0
gene1836	NC_006088.3:118607774-118609561	1788	+	0	0	0
gene1841	NC_006088.3:119170160-119240915	5559	+	4222	4277.66	58.4935
gene1842	NC_006088.3:119243099-119251487	1949	+	1916	1940.24	155.647
gene1844	NC_006088.3:119272594-119351583	4268	+	2966	3005.11	71.0933
gene1845	NC_006088.3:119369058-119390801	3257	+	266	268.494	7.15271
gene1846	NC_006088.3:119398184-119620485	3413	+	508	513.684	11.9768
gene1847	NC_006088.3:119632295-119703945	4013	+	6	5.06592	0.0903681
gene1851	NC_006088.3:119779006-119834092	6115	+	328	331.311	3.83502
gene1852	NC_006088.3:119835280-119876366	7786	+	1618	1638.66	25.3479
gene1855	NC_006088.3:119914156-119925931	675	+	3	3.03955	0.421707
gene1857	NC_006088.3:120080765-120149845	5077	+	364	367.786	6.56056
gene1859	NC_006088.3:120287924-120289000	324	+	1	1.01318	0.510459
gene1864	NC_006088.3:120801366-120809550	1747	+	265	268.493	31.5854
gene1868	NC_006088.3:120856809-120913864	3138	+	143	144.435	3.72785
gene1873	NC_006088.3:121232735-121269895	5861	+	1349	1366.43	47.4047
gene1875	NC_006088.3:121287610-121312327	1449	+	22	21.2769	1.52438
gene1876	NC_006088.3:121320829-121342578	2427	+	1	1.01318	0.0304429
gene1878	NC_006088.3:121427359-121458997	2073	+	6	6.07911	0.217009
gene1879	NC_006088.3:121469586-121478125	3446	+	101	102.332	3.08974
gene1880	NC_006088.3:121483035-121494829	975	+	0	0	0
gene1881	NC_006088.3:121508189-121522280	2605	+	400	404.26	21.4775
gene1885	NC_006088.3:121725712-121740941	3734	+	107	107.398	2.36077
gene1889	NC_006088.3:122240381-122268558	2669	+	300	302.942	20.0909
gene1890	NC_006088.3:122284582-122391497	5005	+	315	318.14	6.90584
gene1892	NC_006088.3:122420677-122429652	5054	+	656	664.648	44.064
gene1901	NC_006088.3:122895775-122909067	1617	+	2	1.01318	0.0486262
gene1902	NC_006088.3:122898536-122903817	1989	+	0	0	0
gene1903	NC_006088.3:122919875-122920374	279	+	1	1.01318	0.770053
gene1907	NC_006088.3:123460127-123765372	5375	+	122	122.596	1.84558
gene1910	NC_006088.3:123897312-124137045	5220	+	27	27.356	0.449959
gene1916	NC_006088.3:124557511-124570816	1179	+	0	0	0
gene1919	NC_006088.3:125083629-125207722	2017	+	14	14.1846	0.521881
gene1920	NC_006088.3:125477442-125484279	669	+	0	0	0
gene1921	NC_006088.3:125535238-125555144	2089	+	71	71.9361	2.86976
gene1924	NC_006088.3:125868265-125928940	2215	+	94	94.2262	5.56401
gene1926	NC_006088.3:126243595-126409345	3891	+	12	12.1582	0.264176
gene1931	NC_006088.3:127480168-127539128	4844	+	229	232.019	3.35037
gene1933	NC_006088.3:127679936-127699480	9809	+	154	155.017	1.09247
gene1934	NC_006088.3:127805388-127820675	4421	+	107	107.398	3.44008
gene1935	NC_006088.3:127828158-127842982	2367	+	15	15.1978	0.583635
gene1936	NC_006088.3:127846197-127863296	1794	+	1	1.01318	0.0430255
gene1940	NC_006088.3:128035466-128199619	2088	+	253	255.629	16.2471
gene1946	NC_006088.3:128465851-128466924	1074	+	0	0	0
gene1947	NC_006088.3:128477920-128504271	1989	+	189	191.492	7.98486
gene1948	NC_006088.3:128508042-128544382	3502	+	6028	6107.19	308.699
gene1952	NC_006088.3:128572648-128594569	705	+	0	0	0
gene1953	NC_006088.3:128640858-128654502	1134	+	0	0	0
gene1956	NC_006088.3:129302994-129354532	4334	+	357	361.087	8.08702
gene1958	NC_006088.3:129412797-129423759	2187	+	174	176.265	7.08601
gene1964	NC_006088.3:129612571-129660500	3756	+	228	230.656	4.64413
gene1965	NC_006088.3:129707102-129733326	4313	+	653	660.596	11.6836
gene1967	NC_006088.3:129734758-129800797	7582	+	1522	1541.53	24.0497
gene1971	NC_006088.3:129859780-129965044	15442	+	3738	3786.27	16.8376
gene1972	NC_006088.3:129979028-130159284	2629	+	4	4.05274	0.115101
gene1977	NC_006088.3:130706086-130706509	247	+	0	0	0
gene1978	NC_006088.3:130788324-130815933	1192	+	2	2.02637	0.135981
gene1979	NC_006088.3:131038866-131149933	5585	+	860	870.326	13.2891
gene1980	NC_006088.3:131233917-131284132	5174	+	950	962.524	34.19
gene1984	NC_006088.3:131462002-131532403	6301	+	1044	1057.76	14.8048
gene1987	NC_006088.3:131662205-131672431	8062	+	614	621.949	30.18
gene1992	NC_006088.3:131856987-131858108	1122	+	1	0.00288016	0.000207802
gene1994	NC_006088.3:131866810-131874700	2663	+	203	205.489	23.8029
gene2000	NC_006088.3:131915837-131944760	5666	+	4636	4696.11	79.4328
gene2006	NC_006088.3:132491622-132497777	453	+	7	7.09229	1.81668
gene2007	NC_006088.3:132518659-132524010	918	+	518	523.817	50.9469
gene2008	NC_006088.3:132626880-132722819	4992	+	76	77.002	1.44117
gene2009	NC_006088.3:132725725-132730641	495	+	3139	3180.38	856.866
gene2014	NC_006088.3:132802878-132813562	1654	+	830	840.943	44.6842
gene2019	NC_006088.3:132936539-133086928	7448	+	1527	1546.12	18.9613
gene2021	NC_006088.3:133108259-133120025	2320	+	12	12.1582	0.40093
gene2022	NC_006088.3:133163471-133186574	5626	+	134	134.754	1.72628
gene2023	NC_006088.3:133191201-133205729	1976	+	1	1.01318	0.0435458
gene2024	NC_006088.3:133230566-133254610	3624	+	585	592.712	30.4447
gene2025	NC_006088.3:133259329-133277143	2960	+	7	7.09229	0.181956
gene2026	NC_006088.3:133283645-133298553	1935	+	0	0	0
gene2027	NC_006088.3:133300715-133331494	2103	+	0	0	0
gene2030	NC_006088.3:133354978-133384304	2292	+	0	0	0
gene2032	NC_006088.3:133408679-133431510	702	+	0	0	0
gene2039	NC_006088.3:134393566-134425475	1303	+	414	419.458	28.6969
gene2041	NC_006088.3:134481594-134497032	4903	+	277	279.942	24.915
gene2044	NC_006088.3:134633920-134717566	4207	+	1310	1326.26	47.8844
gene2045	NC_006088.3:134772379-134775631	627	+	138	138.806	29.0866
gene2048	NC_006088.3:134937160-135013033	1122	+	0	0	0
gene2052	NC_006088.3:135398888-135419851	1737	+	0	0	0
gene2053	NC_006088.3:135521663-135527067	1153	+	3	3.03956	0.212251
gene2054	NC_006088.3:135533753-135562897	9097	+	728	736.585	6.2493
gene2056	NC_006088.3:135569595-135750316	2594	+	370	374.363	14.5731
gene2057	NC_006088.3:135635087-135793502	9603	+	4862	4925.66	42.3248
gene2059	NC_006088.3:135745267-135747870	306	+	13	13.1714	7.67051
gene2061	NC_006088.3:135892428-136157162	5545	+	1018	1030.41	14.6137
gene2065	NC_006088.3:136195577-136200892	4499	+	189	191.492	4.0924
gene2072	NC_006088.3:136345726-136476632	4488	+	481	487.342	7.62022
gene2075	NC_006088.3:136509017-136547617	3565	+	319	323.206	10.1985
gene2077	NC_006088.3:136636391-136641369	900	+	0	0	0
gene2080	NC_006088.3:136727248-136747652	1640	+	131	131.714	7.4358
gene2081	NC_006088.3:136753994-136783269	5805	+	0	0	0
gene2082	NC_006088.3:136801500-136829403	1217	+	390	394.258	37.7052
gene2085	NC_006088.3:136889042-136902923	2249	+	509	515.711	19.0088
gene2092	NC_006088.3:137261969-137312442	3893	+	856	867.286	16.6513
gene2095	NC_006088.3:137370949-137737332	9981	+	646	653.503	5.24871
gene2101	NC_006088.3:138247437-138389495	6907	+	4517	4575.69	47.693
gene2103	NC_006088.3:138451626-138504521	4566	+	1487	1505.72	38.0249
gene2106	NC_006088.3:138545436-138549132	1994	+	300	302.942	25.0117
gene2108	NC_006088.3:138642837-138750808	5680	+	291	293.824	4.48021
gene2113	NC_006088.3:139348908-139353239	813	+	30	30.3955	5.73648
gene2114	NC_006088.3:139387796-139389825	582	+	13	13.1714	2.53363
gene2115	NC_006088.3:139392784-139393797	250	+	7	7.09229	8.00134
gene2117	NC_006088.3:139397025-139425632	2884	+	10	10.1318	0.473257
gene2121	NC_006088.3:139472246-139474984	2739	+	23	22.9826	0.606007
gene2122	NC_006088.3:139626765-140070659	2709	+	9	9.11866	0.344742
gene2123	NC_006088.3:140311433-140323433	2377	+	1558	1577.74	84.5305
gene2124	NC_006088.3:140328555-140373851	5331	+	157	159.07	2.07936
gene2127	NC_006088.3:141914198-141923640	1122	+	0	0	0
gene2131	NC_006088.3:142045122-142055961	1852	+	703	712.269	34.1647
gene2133	NC_006088.3:142095728-142100929	2667	+	122	123.069	3.33945
gene2135	NC_006088.3:142223123-142606517	762	+	0	0	0
gene2137	NC_006088.3:142765239-142969810	7211	+	35	34.4483	0.449658
gene2138	NC_006088.3:143143205-143200230	6293	+	195	197.571	2.43828
gene2139	NC_006088.3:143201604-143231361	1748	+	132	133.74	8.331
gene2145	NC_006088.3:143760909-143767073	327	+	13	12.537	6.17749
gene2146	NC_006088.3:143781497-143790306	657	+	0	0	0
gene2147	NC_006088.3:143792292-143793347	1056	+	3	3.03955	0.236029
gene2149	NC_006088.3:143836884-143849453	3524	+	11	10.1325	0.204254
gene2151	NC_006088.3:143878770-143879732	963	+	2	1.0138	0.0882041
gene2152	NC_006088.3:143939448-144043408	7735	+	273	276.6	2.50294
gene2153	NC_006088.3:144057389-144081577	3046	+	1120	1134.77	26.7044
gene2154	NC_006088.3:144093290-144149353	4709	+	278	281.314	6.09139
gene2164	NC_006088.3:144752637-144753668	1032	+	0	0	0
gene2165	NC_006088.3:144773684-144774649	966	+	0	0	0
gene2167	NC_006088.3:145103142-145182486	6786	+	500	505.579	5.61155
gene2170	NC_006088.3:145225432-145263031	3497	+	240	243.165	6.2003
gene2172	NC_006088.3:145358237-145510441	8744	+	391	396.155	3.43106
gene2174	NC_006088.3:145692790-145705684	2369	+	274	276.599	11.2996
gene2176	NC_006088.3:145716342-145735719	1566	+	0	0	0
gene2201	NC_006088.3:149478164-149480686	2523	+	5	5.06592	0.145949
gene2205	NC_006088.3:150421565-150423643	2079	+	0	0	0
gene2210	NC_006088.3:151896200-151897141	942	+	23	22.8824	2.04649
gene2215	NC_006088.3:152318872-152369787	3887	+	1417	1434.67	27.7511
gene2217	NC_006088.3:152707201-152734255	3987	+	662	670.729	14.5436
gene2218	NC_006088.3:152742501-152743511	768	+	2	2.02637	0.23585
gene2220	NC_006088.3:153124931-153142353	5350	+	171	173.255	4.28741
gene2225	NC_006088.3:153444671-153628509	14802	+	2120	2146.94	19.5509
gene2226	NC_006088.3:153644072-153658752	3286	+	622	630.201	20.5075
gene2228	NC_006088.3:153680894-153685562	678	+	387	392.103	56.1835
gene2230	NC_006088.3:153712715-153713011	297	+	0	0	0
gene2233	NC_006088.3:154248942-154265152	3490	+	614	622.095	17.2018
gene2235	NC_006088.3:154275393-154382605	6230	+	986	999	11.7655
gene2240	NC_006088.3:154791543-155055538	10662	+	683	692.005	8.32624
gene2244	NC_006088.3:155412057-155432992	2994	+	425	430.602	10.3823
gene2246	NC_006088.3:155461755-155466469	782	+	113	114.49	54.2442
gene2247	NC_006088.3:155857898-156225328	3116	+	23	23.3032	0.535309
gene2250	NC_006088.3:156898969-157112284	2244	+	5	5.06592	0.169735
gene2252	NC_006088.3:158269100-158969764	3678	+	7	7.09229	0.144608
gene2254	NC_006088.3:159205527-159206999	1473	+	1	1.01318	0.0530914
gene2263	NC_006088.3:161177251-161181044	2754	+	13	13.1714	0.345271
gene2265	NC_006088.3:161221837-161330967	1524	+	0	0	0
gene2268	NC_006088.3:161696550-161936609	8303	+	402	406.287	4.22732
gene2276	NC_006088.3:163297050-163297670	621	+	23	23.3032	3.63881
gene2278	NC_006088.3:163529652-163539296	654	+	0	0	0
gene2285	NC_006088.3:164996392-165000140	3088	+	261	264.441	6.21685
gene2286	NC_006088.3:165018144-165029846	2697	+	1003	1016.22	40.1735
gene2289	NC_006088.3:165145269-165168731	6386	+	1581	1601.84	36.9176
gene2291	NC_006088.3:165191024-165254629	4198	+	205	206.69	3.73802
gene2293	NC_006088.3:165264622-165276991	2096	+	266	269.507	32.6409
gene2295	NC_006088.3:165513414-165676193	4876	+	11	10.1318	0.183241
gene2296	NC_006088.3:165702923-165743662	11061	+	988	1001.03	6.25179
gene2297	NC_006088.3:165816413-165838052	1864	+	38	38.501	1.54606
gene2300	NC_006088.3:166031442-166055595	528	+	219	221.887	49.8134
gene2303	NC_006088.3:166492231-166542443	1716	+	0	0	0
gene2308	NC_006088.3:166927898-166942741	1911	+	285	287.744	19.8587
gene2309	NC_006088.3:166965791-167061912	7404	+	981	992.921	21.7402
gene2313	NC_006088.3:167078017-167087794	2362	+	620	628.174	19.4396
gene2314	NC_006088.3:167088105-167120121	4635	+	549	555.225	8.39451
gene2317	NC_006088.3:167164040-167165026	987	+	1	1.01318	0.0854936
gene2322	NC_006088.3:167380516-167398716	2052	+	0	0	0
gene2324	NC_006088.3:167497436-167622051	5225	+	312	315.1	4.84406
gene2328	NC_006088.3:167974021-167975572	1301	+	150	151.978	10.9167
gene2330	NC_006088.3:168013158-168039106	1491	+	18325	18566.4	1335.66
gene2331	NC_006088.3:168049948-168132443	9809	+	1825	1848.5	20.7465
gene2332	NC_006088.3:168086528-168086914	387	+	0	0	0
gene2335	NC_006088.3:168208088-168209020	933	+	0	0	0
gene2336	NC_006088.3:168295282-168409482	5959	+	2909	2946.34	44.5669
gene2337	NC_006088.3:168409637-168413535	1730	+	12	12.1582	0.55522
gene2338	NC_006088.3:168424800-168440918	4130	+	162	163.123	3.88184
gene2340	NC_006088.3:168503437-168525650	6325	+	341	344.483	6.36218
gene2341	NC_006088.3:168526866-168541779	2380	+	182	183.386	8.27113
gene2342	NC_006088.3:168527636-168528550	636	+	0	0	0
gene2344	NC_006088.3:168566105-168569874	1899	+	38	37.4878	3.77166
gene2348	NC_006088.3:168667705-168677568	5265	+	341	344.482	7.66908
gene2358	NC_006088.3:169196884-169240604	2789	+	332	336.377	14.7838
gene2362	NC_006088.3:169312645-169353801	5173	+	128	128.675	1.73855
gene2364	NC_006088.3:169374792-169392500	1236	+	0	0	0
gene2367	NC_006088.3:169452265-169518187	2690	+	245	247.218	8.56604
gene2372	NC_006088.3:169658553-169662291	1476	+	222	223.914	15.2193
gene2376	NC_006088.3:169710609-169731836	3870	+	554	561.304	10.2509
gene2377	NC_006088.3:169740675-169769971	6439	+	77	77.002	0.843422
gene2380	NC_006088.3:169787117-169804121	1980	+	932	943.275	38.9305
gene2382	NC_006088.3:169825939-169849798	2207	+	1125	1139.83	66.2597
gene2383	NC_006088.3:169876358-169941241	6742	+	743	752.796	15.0681
gene2386	NC_006088.3:170264083-170403254	1930	+	303	306.995	16.0672
gene2388	NC_006088.3:170541056-170561852	5251	+	483	489	8.14204
gene2389	NC_006088.3:170564983-170573218	852	+	0	0	0
gene2394	NC_006088.3:171102934-171240294	3397	+	3	3.03955	0.0636993
gene2395	NC_006088.3:171265136-171272129	1995	+	0	0	0
gene2396	NC_006088.3:171272181-171277017	1614	+	0	0	0
gene2397	NC_006088.3:171293194-171327079	4146	+	220	222.48	4.38416
gene2400	NC_006088.3:171575558-171612752	3066	+	680	688.435	19.2459
gene2402	NC_006088.3:171621740-171641529	2584	+	456	462.012	26.8487
gene2403	NC_006088.3:171674025-171707059	7681	+	152	154.004	1.40194
gene2408	NC_006088.3:171916842-171933330	4020	+	250	252.283	6.49096
gene2409	NC_006088.3:171936915-171962241	870	+	12	11.145	1.10279
gene2411	NC_006088.3:172000590-172233599	5959	+	709	717.335	12.2144
gene2414	NC_006088.3:172441937-172443016	1080	+	3	2.02639	0.153108
gene2421	NC_006088.3:173241885-173493926	4236	+	96	96.2525	1.9051
gene2426	NC_006088.3:173762699-173807414	4252	+	225	227.966	5.14853
gene2427	NC_006088.3:173808213-173821000	2655	+	135	136.741	6.24626
gene2429	NC_006088.3:173859596-173861231	903	+	227	229.993	21.6956
gene2432	NC_006088.3:174262997-174285200	3494	+	1867	1890.6	40.9888
gene2439	NC_006088.3:174368102-174418218	2325	+	3102	3141.89	184.631
gene2441	NC_006088.3:174487611-174528067	5499	+	187	188.746	3.88049
gene2442	NC_006088.3:174587137-174645054	3169	+	1504	1522.82	72.9447
gene2443	NC_006088.3:174687195-174731518	6737	+	766	776.099	7.9662
gene2447	NC_006088.3:175029854-175043764	4108	+	13	13.1714	0.282296
gene2449	NC_006088.3:175084529-175188471	6746	+	102	102.332	1.63445
gene2451	NC_006088.3:175274917-175308187	3021	+	1	1.01318	0.0240538
gene2452	NC_006088.3:175315018-175317966	549	+	0	0	0
gene2456	NC_006088.3:175419204-175476878	4728	+	240	242.151	4.63575
gene2457	NC_006088.3:175508297-175514208	1082	+	177	178.35	16.4718
gene2461	NC_006088.3:175592595-175629547	4138	+	66	66.8701	1.19759
gene2463	NC_006088.3:175735854-175736852	999	+	8	7.74248	0.64362
gene2466	NC_006088.3:175949407-175960007	5313	+	496	502.54	12.1052
gene2467	NC_006088.3:175972298-176287288	10040	+	1642	1662.64	21.1447
gene2470	NC_006088.3:176339648-176367606	7410	+	825	834.864	11.5947
gene2471	NC_006088.3:176394869-176396743	1875	+	2	2.02637	0.0901494
gene2473	NC_006088.3:176598811-176644712	7903	+	1805	1828.79	16.5983
gene2474	NC_006088.3:176649882-176655140	1023	+	0	0	0
gene2475	NC_006088.3:176655664-176724043	2276	+	348	352.588	16.3102
gene2477	NC_006088.3:176842776-176900747	16219	+	239	241.138	1.10189
gene2479	NC_006088.3:177019381-177025154	567	+	2	1.01336	0.205519
gene2482	NC_006088.3:177658311-177796381	4855	+	242	245.191	5.27397
gene2483	NC_006088.3:177809643-177859081	10799	+	1302	1318.5	36.1824
gene2489	NC_006088.3:177897786-177940271	5737	+	476	481.263	6.51419
gene2490	NC_006088.3:177979887-178036951	11326	+	1006	1019.26	9.96201
gene2491	NC_006088.3:178039356-178050724	3844	+	254	257.348	12.6805
gene2494	NC_006088.3:178105523-178156194	3333	+	193	195.544	8.78309
gene2496	NC_006088.3:178193459-178194250	792	+	1	0.00355201	0.000396919
gene2497	NC_006088.3:178213256-178213933	678	+	1	0.719432	0.0991994
gene2498	NC_006088.3:178230324-178231859	1536	+	0	0	0
gene2500	NC_006088.3:178403562-178444147	3678	+	1371	1388.44	54.5613
gene2503	NC_006088.3:178533780-178550462	3783	+	152	154.004	2.88064
gene2505	NC_006088.3:178740390-178800214	3685	+	12	11.145	0.219105
gene2508	NC_006088.3:178854612-178890240	4226	+	2414	2445.82	44.7701
gene2515	NC_006088.3:179432773-179465411	5892	+	9	8.10547	0.102138
gene2516	NC_006088.3:179471135-179487458	4184	+	67	67.8833	1.9739
gene2518	NC_006088.3:179570242-179589472	5572	+	443	448.841	5.6087
gene2522	NC_006088.3:179677673-179711122	2508	+	2003	2028.4	81.8173
gene2523	NC_006088.3:179740603-179740698	96	+	0	0	0
gene2525	NC_006088.3:179797814-179857035	2244	+	153	155.017	5.94747
gene2526	NC_006088.3:179878245-179940868	2984	+	532	538.001	13.8691
gene2527	NC_006088.3:179979254-179981170	552	+	0	0	0
gene2528	NC_006088.3:180048263-180194345	20679	+	1204	1219.55	6.83057
gene2533	NC_006088.3:180363238-180368152	1845	+	3	2.02637	0.0885645
gene2534	NC_006088.3:180374356-180388936	2850	+	414	418.445	19.7225
gene2537	NC_006088.3:181148837-181289506	5332	+	297	300.916	5.37611
gene2539	NC_006088.3:181589398-181605748	4645	+	583	589.673	40.9468
gene2542	NC_006088.3:181636856-181654670	3161	+	9	9.11866	0.276531
gene2543	NC_006088.3:181682477-181689089	4449	+	2667	2701.92	124.071
gene2544	NC_006088.3:181694084-181702023	1434	+	0	0	0
gene2545	NC_006088.3:181709981-181716204	1401	+	0	0	0
gene2546	NC_006088.3:181720932-181728479	1597	+	26	25.3296	1.32209
gene2547	NC_006088.3:181775609-181779883	792	+	0	0	0
gene2548	NC_006088.3:181805645-181822736	2541	+	878	889.576	45.6781
gene2555	NC_006088.3:182045912-182059843	1644	+	1	1.01318	0.0468446
gene2556	NC_006088.3:182148768-182149767	798	+	1	1.01318	0.1121
gene2557	NC_006088.3:182261139-182353362	2971	+	8	8.10548	0.209545
gene2558	NC_006088.3:182429457-182469174	5360	+	144	145.899	2.68788
gene2564	NC_006088.3:184173864-184187148	1729	+	324	327.258	15.546
gene2565	NC_006088.3:184230080-184405126	6839	+	1416	1434.29	25.6313
gene2566	NC_006088.3:184422740-184485807	8678	+	755	764.523	9.05573
gene2568	NC_006088.3:184502987-184514257	3445	+	326	330.298	11.1932
gene2569	NC_006088.3:184661330-184700518	9720	+	152	152.991	1.09315
gene2571	NC_006088.3:184726357-184744056	4047	+	2254	2283.72	171.933
gene2576	NC_006088.3:184880848-184900655	3442	+	1120	1134.74	23.4703
gene2577	NC_006088.3:184904008-184906911	1272	+	1	1.01318	0.0629603
gene2580	NC_006088.3:184990921-185002016	591	+	0	0	0
gene2581	NC_006088.3:185006963-185018621	5958	+	1383	1400.22	35.7285
gene2582	NC_006088.3:185029047-185032736	597	+	67	67.8834	11.2261
gene2585	NC_006088.3:185060335-185071059	4200	+	475	480.655	15.4272
gene2588	NC_006088.3:185163674-185163853	180	+	1	0.027851	0.258958
gene2590	NC_006088.3:185280436-185383696	2817	+	27	27.356	1.10291
gene2602	NC_006088.3:186791342-186807270	5116	+	1127	1141.86	32.4321
gene2605	NC_006088.3:186948570-187074968	10747	+	75	74.9756	0.524013
gene2607	NC_006088.3:187167818-187407442	3729	+	0	0	0
gene2608	NC_006088.3:187466563-187482864	2281	+	2223	2252.31	78.2658
gene2609	NC_006088.3:187492657-187519909	846	+	1	1.01318	0.103889
gene2614	NC_006088.3:187935219-187941229	5332	+	1561	1581.58	27.7645
gene2617	NC_006088.3:188071249-188189835	2160	+	169	170.215	6.4255
gene2620	NC_006088.3:188249002-188256968	3219	+	100	100.305	2.37573
gene2622	NC_006088.3:188329840-188350286	6229	+	1121	1134.77	15.0679
gene2623	NC_006088.3:188352890-188367400	1632	+	0	0	0
gene2628	NC_006088.3:189457928-189466408	3246	+	341	345.151	18.1119
gene2632	NC_006088.3:189536526-189550487	1233	+	8	8.10547	0.522528
gene2634	NC_006088.3:189669554-189685466	1498	+	470	475.184	27.2249
gene2638	NC_006088.3:190288735-190289670	936	+	0	0	0
gene2640	NC_006088.3:191087841-191736121	12040	+	562	568.396	3.5773
gene2641	NC_006088.3:191808700-191963609	10828	+	636	643.372	11.5934
gene2643	NC_006088.3:191967521-191968726	879	+	2	2.02637	0.197816
gene2644	NC_006088.3:191975459-191976805	1020	+	0	0	0
gene2645	NC_006088.3:191994867-191996072	879	+	0	0	0
gene2646	NC_006088.3:192000497-192001702	879	+	0	0	0
gene2648	NC_006088.3:192042796-192043578	783	+	0	0	0
gene2649	NC_006088.3:192050288-192060738	2058	+	586	593.726	24.8225
gene2650	NC_006088.3:192061215-192064196	556	+	1034	1047.63	298.414
gene2652	NC_006088.3:192069194-192070478	1191	+	22	22.2901	1.49729
gene2653	NC_006088.3:192074449-192074845	397	+	0	0	0
gene2654	NC_006088.3:192082718-192085767	732	+	5	5.06592	0.628837
gene2655	NC_006088.3:192088879-192121293	3788	+	1081	1094.24	20.8643
gene2657	NC_006088.3:192132180-192184522	4617	+	602	609.936	9.58978
gene2658	NC_006088.3:192194028-192204376	1648	+	1244	1259.39	75.8752
gene2660	NC_006088.3:192243121-192313746	6426	+	2544	2577.54	59.5107
gene2661	NC_006088.3:192319668-192353319	2748	+	45	45.5933	1.19797
gene2667	NC_006088.3:192719349-192764899	3378	+	0	0	0
gene2668	NC_006088.3:192781290-192800250	3898	+	120	121.582	2.20364
gene2670	NC_006088.3:192929792-192944478	5812	+	236	238.322	4.68805
gene2675	NC_006088.3:193074597-193100099	1065	+	0	0	0
gene2679	NC_006088.3:193341546-193342787	903	+	0	0	0
gene2680	NC_006088.3:193347585-193348721	892	+	1	1.01318	0.0970745
gene2682	NC_006088.3:193361545-193365191	2038	+	389	393.978	16.643
gene2684	NC_006088.3:193415889-193417302	552	+	2	2.02637	0.376844
gene2687	NC_006088.3:193446503-193524913	12408	+	434	439.722	2.43376
gene2689	NC_006088.3:193529914-193533820	793	+	2266	2294.86	286.373
gene2691	NC_006088.3:193542390-193557601	3088	+	729	738.609	31.4651
gene2693	NC_006088.3:193571169-193576998	2764	+	1657	1677.83	51.3811
gene2694	NC_006088.3:193588605-193595807	2820	+	4246	4301.98	129.115
gene2695	NC_006088.3:193596350-193599515	1356	+	1717	1739.64	113.061
gene2696	NC_006088.3:193600264-193605005	1768	+	1153	1168.2	52.8425
gene2700	NC_006088.3:193621735-193628955	3701	+	1849	1872.37	37.0628
gene2702	NC_006088.3:193640111-193655247	1137	+	0	0	0
gene2703	NC_006088.3:193662226-193663836	1611	+	0	0	0
gene2704	NC_006088.3:193668690-193669649	960	+	0	0	0
gene2706	NC_006088.3:193716342-193725788	537	+	26	26.3428	6.31476
gene2707	NC_006088.3:193721298-193722392	444	+	0	0	0
gene2709	NC_006088.3:193728636-193730174	444	+	0	0	0
gene2710	NC_006088.3:193745488-193746450	963	+	0	0	0
gene2711	NC_006088.3:193750603-193751568	966	+	0	0	0
gene2713	NC_006088.3:193785421-193792011	1875	+	1	1.01318	0.04042
gene2715	NC_006088.3:193846467-193847042	576	+	4	3.52775	0.615193
gene2717	NC_006088.3:193867562-193906193	6726	+	4409	4467.14	64.8876
gene2718	NC_006088.3:193907281-193910675	1359	+	0	0	0
gene2720	NC_006088.3:193914629-193915366	354	+	6	6.07911	2.50057
gene2723	NC_006088.3:193940091-193941029	939	+	0	0	0
gene2722	NC_006088.3:193924806-193925745	940	+	0	0	0
gene2725	NC_006088.3:193930811-193932215	801	+	1	1.01318	0.111549
gene2726	NC_006088.3:193933094-193943796	942	+	1	1.01318	0.0906142
gene2727	NC_006088.3:193944407-193945940	1206	+	0	0	0
gene2730	NC_006088.3:194007209-194044050	3169	+	56	56.7384	2.47076
gene2734	NC_006088.3:194288822-194295465	3246	+	27746	28110.9	618.758
gene2739	NC_006088.3:194468300-194469376	1077	+	5	4.16287	0.315599
gene2740	NC_006088.3:194498194-194499180	987	+	61	61.5052	5.18988
gene2741	NC_006088.3:194503328-194535205	4589	+	2167	2195.57	34.6739
gene2742	NC_006088.3:194549653-194555667	1721	+	90	90.1735	4.4098
gene2744	NC_006088.3:194709907-194718014	2781	+	268	270.521	12.4309
gene2747	NC_006088.3:194789565-194801104	3022	+	904	915.117	80.3202
gene2749	NC_006088.3:194801956-194821063	2529	+	253	256.336	20.8056
gene2753	NC_006088.3:194884198-194914318	5082	+	2022	2048.66	28.1433
gene2757	NC_006088.3:194936740-194949182	2310	+	1	1.01318	0.0321236
gene2760	NC_006088.3:194983707-195010994	2510	+	25	24.3164	0.704485
gene2763	NC_006088.3:195076709-195078802	1141	+	20	20.2637	1.43279
gene2764	NC_006088.3:195086305-195124108	5437	+	1922	1947.34	24.9413
gene2767	NC_006088.3:195254225-195272970	2433	+	0	0	0
gene1	NC_006088.3:31160-35950	567	-	0	0	0
gene4	NC_006088.3:91829-92812	984	-	0	0	0
gene5	NC_006088.3:100921-106549	4119	-	195	197.571	12.0186
gene7	NC_006088.3:111219-113647	1214	-	2	2.02637	0.133058
gene8	NC_006088.3:114463-120081	2827	-	1269	1284.91	34.6989
gene9	NC_006088.3:122020-123133	813	-	0	0	0
gene16	NC_006088.3:434630-455247	3445	-	448	453.906	9.4421
gene19	NC_006088.3:533232-593532	6436	-	4123	4176.45	55.3437
gene20	NC_006088.3:535004-536045	480	-	1	1.01319	0.235311
gene22	NC_006088.3:601971-607135	2944	-	5583	5655.76	205.687
gene24	NC_006088.3:618410-619165	756	-	558	565.357	67.1988
gene26	NC_006088.3:631148-650074	4458	-	1764	1786.24	36.968
gene32	NC_006088.3:806464-849307	3696	-	831	841.043	28.2717
gene33	NC_006088.3:849893-859571	2581	-	610	618.043	22.467
gene35	NC_006088.3:875603-881852	2959	-	271	274.573	7.38485
gene36	NC_006088.3:882619-883608	990	-	0	0	0
gene37	NC_006088.3:884494-896294	2520	-	607	615.003	17.7417
gene41	NC_006088.3:920666-930067	2802	-	359	362.72	15.2671
gene43	NC_006088.3:935183-954063	2881	-	1304	1321.11	34.717
gene45	NC_006088.3:968410-995130	5743	-	536	542.717	8.83093
gene48	NC_006088.3:1016281-1061193	7779	-	648	655.615	5.88924
gene51	NC_006088.3:1084713-1085162	450	-	1	1.01318	0.262528
gene52	NC_006088.3:1088057-1099515	3120	-	5103	5169.27	118.616
gene56	NC_006088.3:1158583-1163875	765	-	6	6.07911	0.711245
gene57	NC_006088.3:1164658-1165122	465	-	0	0	0
gene58	NC_006088.3:1179131-1202845	1662	-	1	1.01318	0.0462715
gene59	NC_006088.3:1206226-1221472	1236	-	0	0	0
gene60	NC_006088.3:1222511-1261669	4956	-	0	0	0
gene63	NC_006088.3:1313401-1361809	2421	-	3	3.03955	0.0917503
gene64	NC_006088.3:1371145-1821500	4079	-	1190	1204.68	22.7258
gene67	NC_006088.3:1855635-1878664	1488	-	1	1.01318	0.0524776
gene69	NC_006088.3:1943033-1944641	999	-	0	0	0
gene70	NC_006088.3:1969388-1972251	1800	-	0	0	0
gene72	NC_006088.3:2735822-2737018	1041	-	0	0	0
gene73	NC_006088.3:2744289-2747311	1557	-	0	0	0
gene77	NC_006088.3:3029205-3136098	11357	-	774	783.191	14.1742
gene83	NC_006088.3:3377533-3393447	635	-	0	0	0
gene87	NC_006088.3:3559643-3614213	4210	-	30	29.3824	0.55591
gene88	NC_006088.3:3776832-3778770	1176	-	0	0	0
gene89	NC_006088.3:3825398-3933090	2774	-	46	45.5933	1.19659
gene90	NC_006088.3:3979783-3981589	775	-	0	0	0
gene91	NC_006088.3:3989268-3992437	1512	-	0	0	0
gene93	NC_006088.3:4049659-4095670	5345	-	98	98.2789	1.29597
gene95	NC_006088.3:4126644-4144418	5230	-	327	330.449	10.499
gene106	NC_006088.3:5900576-6010954	4831	-	193	195.544	2.83819
gene109	NC_006088.3:6082054-6140850	6598	-	2358	2388.07	30.9524
gene112	NC_006088.3:6183755-6195723	1523	-	254	257.348	23.5787
gene116	NC_006088.3:6492839-6533970	3678	-	48	47.6196	1.41395
gene121	NC_006088.3:6603996-6616647	2954	-	1383	1401.23	66.2706
gene122	NC_006088.3:6624218-6645194	2421	-	627	635.267	25.0271
gene123	NC_006088.3:6661113-6709594	3642	-	447	452.893	8.81744
gene126	NC_006088.3:6736963-6911151	9887	-	853	863.83	10.1868
gene130	NC_006088.3:7160389-7221538	4092	-	46	46.6065	1.06847
gene131	NC_006088.3:7282373-7287821	744	-	0	0	0
gene134	NC_006088.3:7325521-7338880	5951	-	115	116.179	1.49591
gene137	NC_006088.3:7361199-7390384	4307	-	416	420.58	9.14339
gene139	NC_006088.3:7522480-7569155	2670	-	0	0	0
gene153	NC_006088.3:11003648-11039389	4065	-	64	64.8438	1.60441
gene155	NC_006088.3:11189085-11224408	3695	-	390	395.142	13.8293
gene160	NC_006088.3:12251041-12314226	5116	-	82	82.068	1.41443
gene163	NC_006088.3:12321658-12370215	7676	-	483	489.367	9.08706
gene164	NC_006088.3:12381886-12453139	4816	-	510	516.724	10.1928
gene166	NC_006088.3:12534744-12607199	2998	-	10	10.1271	0.251628
gene169	NC_006088.3:12648259-12726714	2382	-	2	2.02637	0.0621362
gene172	NC_006088.3:12736917-12757030	2694	-	279	281.665	11.1589
gene174	NC_006088.3:12786752-12804578	2495	-	1068	1081.1	41.3288
gene176	NC_006088.3:12813662-12848652	4174	-	300	303.955	5.12738
gene177	NC_006088.3:12856303-13129073	11585	-	288	290.784	1.71481
gene179	NC_006088.3:13157221-13226678	3684	-	940	951.38	20.7125
gene185	NC_006088.3:13629486-13740988	3840	-	678	686.939	14.9797
gene186	NC_006088.3:13783856-13788131	360	-	0	0	0
gene189	NC_006088.3:13822568-13823862	384	-	0	0	0
gene190	NC_006088.3:13830444-13938461	2936	-	174	175.281	5.11722
gene192	NC_006088.3:14003268-14009453	1872	-	156	157.043	7.29475
gene193	NC_006088.3:14035035-14064357	4558	-	738	747.73	18.2982
gene196	NC_006088.3:14174991-14181139	2994	-	592	599.805	91.4566
gene200	NC_006088.3:14368720-14553676	5070	-	515	521.036	11.041
gene207	NC_006088.3:14632313-14642808	2265	-	0	0	0
gene209	NC_006088.3:14681207-14722798	6284	-	1901	1925.05	25.4259
gene210	NC_006088.3:14725779-14777512	5537	-	1	1.01318	0.0132676
gene213	NC_006088.3:14807420-14871411	9353	-	52	52.6856	0.386385
gene215	NC_006088.3:15057499-15079009	2634	-	6	6.07911	0.167183
gene220	NC_006088.3:15487076-15497952	6307	-	291	293.994	10.2537
gene225	NC_006088.3:15537673-15697564	10358	-	100	100.305	0.674716
gene226	NC_006088.3:15721289-15721669	381	-	4	4.01512	1.4174
gene230	NC_006088.3:15929588-15962961	4135	-	156	158.057	2.96333
gene241	NC_006088.3:18538150-18607404	12311	-	965	977.269	12.3137
gene243	NC_006088.3:18641961-18657614	2605	-	974	986.452	28.4125
gene247	NC_006088.3:18946952-18951793	3081	-	565	572.449	22.2655
gene252	NC_006088.3:19817552-19859196	1374	-	0	0	0
gene253	NC_006088.3:19877039-19889970	1140	-	1	1.01318	0.0718289
gene256	NC_006088.3:19992697-19993404	708	-	6	6.07911	0.789613
gene258	NC_006088.3:20069665-20070480	816	-	177	179.319	19.2689
gene260	NC_006088.3:20086392-20109387	5869	-	379	382.983	4.63319
gene261	NC_006088.3:20109561-20125399	3047	-	178	180.347	4.44386
gene262	NC_006088.3:20127211-20130532	861	-	18	18.2373	1.83023
gene264	NC_006088.3:20146492-20177769	3776	-	23	23.3033	1.47028
gene265	NC_006088.3:20186459-20217054	2706	-	100	101.318	3.41598
gene267	NC_006088.3:20269620-20520644	7809	-	1989	2014.21	18.397
gene275	NC_006088.3:21832861-21860765	1159	-	112	113.477	13.9981
gene276	NC_006088.3:21867370-21875960	1719	-	0	0	0
gene277	NC_006088.3:21915695-21945479	1740	-	0	0	0
gene280	NC_006088.3:22048933-22054661	1659	-	0	0	0
gene281	NC_006088.3:22063813-22073201	1773	-	2	1.01319	0.0570973
gene290	NC_006088.3:22673156-22805852	4603	-	9	9.11866	0.162132
gene292	NC_006088.3:23013683-23025530	3153	-	1129	1143.88	32.0577
gene293	NC_006088.3:23041965-23183293	5875	-	33	33.4351	0.455219
gene295	NC_006088.3:23197211-23211427	1980	-	355	359.681	15.2736
gene298	NC_006088.3:23290088-23556966	3398	-	44	44.58	1.72575
gene301	NC_006088.3:24092245-24124757	636	-	205	206.69	102.923
gene304	NC_006088.3:24324835-24408831	4725	-	15	15.1977	0.225365
gene307	NC_006088.3:24490707-24524364	1599	-	0	0	0
gene310	NC_006088.3:24602261-24730600	2201	-	497	503.552	21.0828
gene312	NC_006088.3:24741985-24772040	3177	-	1254	1270.53	67.3098
gene313	NC_006088.3:24796864-24945094	4578	-	71	71.9361	1.16952
gene314	NC_006088.3:24997064-25013887	3073	-	156	158.057	7.1633
gene315	NC_006088.3:25020214-25028652	1945	-	71	71.9361	4.60066
gene317	NC_006088.3:25113729-25140033	2794	-	290	292.811	9.66593
gene319	NC_006088.3:25702260-25751141	4341	-	376	379.944	7.5775
gene320	NC_006088.3:25845032-26257365	5180	-	147	147.925	2.01052
gene329	NC_006088.3:26846584-26850711	477	-	0	0	0
gene330	NC_006088.3:26854958-26865547	2176	-	1885	1908.84	65.5935
gene331	NC_006088.3:26906417-26960040	1329	-	616	623.109	48.7432
gene334	NC_006088.3:27413542-27415668	2127	-	0	0	0
gene336	NC_006088.3:28383781-28393615	4552	-	467	472.814	12.2219
gene338	NC_006088.3:28452194-28454389	1113	-	0	0	0
gene345	NC_006088.3:29410640-29441727	3113	-	141	141.846	4.44176
gene346	NC_006088.3:29448448-29481901	7320	-	326	330.298	20.0733
gene347	NC_006088.3:29512174-29524254	1564	-	342	345.496	25.952
gene349	NC_006088.3:29594507-29654994	4369	-	321	325.232	6.4335
gene352	NC_006088.3:29867687-29951385	6123	-	31	30.3955	0.360505
gene353	NC_006088.3:30001720-30013871	3924	-	142	143.121	3.21428
gene355	NC_006088.3:30025394-30043930	4115	-	924	935.169	19.9467
gene358	NC_006088.3:30262747-30267818	1121	-	1	1.01318	0.0731794
gene359	NC_006088.3:30284668-30405516	3044	-	19475	19731.8	575.361
gene361	NC_006088.3:30476017-30503317	9319	-	3478	3523.34	148.298
gene368	NC_006088.3:30806654-30848248	7056	-	1658	1679.86	18.3676
gene369	NC_006088.3:30873253-30912154	8345	-	169	170.215	1.52723
gene371	NC_006088.3:30927945-30943306	5336	-	1841	1865.27	24.4046
gene373	NC_006088.3:31045383-31060551	1671	-	4	4.05274	0.183961
gene378	NC_006088.3:31191501-31193066	1566	-	1	0.000979473	4.78543e-05
gene379	NC_006088.3:31369472-31384819	2890	-	436	441.385	12.1758
gene381	NC_006088.3:31678901-31723703	5101	-	114	114.49	3.11267
gene389	NC_006088.3:32663111-32843086	4522	-	38	38.501	0.687235
gene395	NC_006088.3:33043644-33176229	6272	-	355	358.667	5.63507
gene397	NC_006088.3:33258736-33261450	1260	-	50	50.6592	3.18334
gene401	NC_006088.3:33553857-33562982	3132	-	376	379.944	13.693
gene402	NC_006088.3:33563754-33566163	759	-	3915	3966.61	621.885
gene407	NC_006088.3:33732240-33753220	5706	-	186838	189302	2766.95
gene410	NC_006088.3:33841799-33884662	2400	-	4317	4373.92	210.186
gene415	NC_006088.3:34326896-34338129	3244	-	1702	1724.44	197.108
gene418	NC_006088.3:34389178-34601703	6440	-	104	104.983	1.21802
gene421	NC_006088.3:35014438-35017759	495	-	0	0	0
gene422	NC_006088.3:35041599-35046559	246	-	0	0	0
gene423	NC_006088.3:35062378-35064456	594	-	0	0	0
gene424	NC_006088.3:35073765-35098034	3587	-	139	140.833	3.32969
gene430	NC_006088.3:35266761-35304847	8159	-	95	96.1117	0.965831
gene438	NC_006088.3:35475470-35476306	837	-	1	0.0168873	0.00175568
gene440	NC_006088.3:35491873-35508362	2010	-	0	0	0
gene446	NC_006088.3:35799010-35865098	11407	-	564	571.436	3.42333
gene447	NC_006088.3:35865679-36009448	3247	-	4	3.03955	0.090143
gene448	NC_006088.3:36090546-36107303	726	-	0	0	0
gene451	NC_006088.3:36294882-36332663	7499	-	1266	1282.09	12.8029
gene459	NC_006088.3:37554533-37652185	2765	-	65	64.8879	2.32448
gene460	NC_006088.3:37663436-37695847	1782	-	11	10.1319	0.468441
gene461	NC_006088.3:37697491-37704756	1467	-	223	225.94	11.895
gene464	NC_006088.3:37736735-37742158	1578	-	595	602.845	41.2989
gene465	NC_006088.3:37870481-37899106	2243	-	8002	8106.49	336.632
gene466	NC_006088.3:37957803-37959341	1539	-	585	592.194	29.5123
gene467	NC_006088.3:37960019-38042616	6785	-	3323	3366.79	39.9899
gene470	NC_006088.3:38163115-38170953	881	-	1242	1258.38	146.195
gene471	NC_006088.3:38215744-38234268	5601	-	255	257.349	3.19618
gene477	NC_006088.3:39035535-39087406	729	-	2	2.02637	0.252937
gene479	NC_006088.3:39405581-39478005	5348	-	192	193.518	4.28236
gene480	NC_006088.3:39490230-39615282	6058	-	1187	1202.65	17.1361
gene489	NC_006088.3:39956574-40003946	1981	-	75	75.9887	3.93647
gene491	NC_006088.3:40125566-40427828	7037	-	21	21.2114	0.399043
gene492	NC_006088.3:40613018-40619162	2783	-	249	251.269	20.7044
gene496	NC_006088.3:41521869-41558310	5046	-	66	66.8702	1.11372
gene497	NC_006088.3:41622028-41631654	807	-	0	0	0
gene501	NC_006088.3:42009928-42038172	2984	-	5	5.06592	0.123797
gene503	NC_006088.3:42099537-42109031	1464	-	0	0	0
gene504	NC_006088.3:42663226-42678637	3236	-	53	52.6857	1.1625
gene506	NC_006088.3:42684488-42736290	10557	-	229	231.127	2.121
gene508	NC_006088.3:42860209-42915972	5762	-	305	308.008	3.71482
gene509	NC_006088.3:43171698-43176235	2702	-	138	138.806	4.2561
gene511	NC_006088.3:43209642-43254276	4366	-	175	177.307	5.85871
gene512	NC_006088.3:43275077-43327897	5426	-	619	627.161	8.94721
gene513	NC_006088.3:43518350-43520505	885	-	0	0	0
gene515	NC_006088.3:43799329-43819168	951	-	0	0	0
gene516	NC_006088.3:43844082-43851621	1481	-	8	8.10548	0.547083
gene517	NC_006088.3:43861135-43873153	2085	-	52	52.6856	3.0377
gene518	NC_006088.3:43892825-43966838	2684	-	1435	1453.92	41.5385
gene522	NC_006088.3:44271512-44275319	1681	-	8323	8432.73	380.208
gene526	NC_006088.3:44476970-44563048	10140	-	558	565.356	5.83459
gene530	NC_006088.3:44714679-44734010	4489	-	2802	2837.93	213.593
gene536	NC_006088.3:45001906-45029134	6429	-	1029	1042.43	12.379
gene537	NC_006088.3:45032109-45158470	6558	-	298	301.929	4.84585
gene539	NC_006088.3:45179914-45187354	444	-	940	952.393	255.292
gene540	NC_006088.3:45189014-45239852	7620	-	664	672.754	16.0187
gene541	NC_006088.3:45242502-45301569	7412	-	86	86.1207	0.812698
gene543	NC_006088.3:45391837-45400884	1005	-	0	0	0
gene545	NC_006088.3:45421722-45440910	7261	-	221	223.914	3.4458
gene547	NC_006088.3:45469381-45505730	3380	-	128	128.674	2.72406
gene550	NC_006088.3:45551234-45563163	1983	-	0	0	0
gene551	NC_006088.3:45566260-45580987	2159	-	1019	1032.43	39.5116
gene555	NC_006088.3:45658927-45739029	5167	-	510	516.724	8.35378
gene570	NC_006088.3:46527790-46537222	3440	-	359	363.625	11.7795
gene572	NC_006088.3:46576015-46987830	5064	-	52	51.6724	1.65274
gene574	NC_006088.3:47004267-47057993	5452	-	225	226.953	2.89851
gene581	NC_006088.3:47470899-47493332	1824	-	0	0	0
gene583	NC_006088.3:47565873-47617696	7514	-	3382	3426.59	167.396
gene586	NC_006088.3:47704716-47715642	600	-	0	0	0
gene587	NC_006088.3:47710458-47711576	693	-	0	0	0
gene589	NC_006088.3:47747478-47759553	819	-	2	1.01318	0.14144
gene592	NC_006088.3:47779787-47784958	2224	-	78	79.0284	2.80186
gene593	NC_006088.3:47787744-47812855	2778	-	1	1.01318	0.026313
gene594	NC_006088.3:47827765-47829196	258	-	0	0	0
gene604	NC_006088.3:47928726-47929106	381	-	1	1.01318	0.357669
gene606	NC_006088.3:47933729-47934139	411	-	0	0	0
gene608	NC_006088.3:47936171-47936482	312	-	0	0	0
gene609	NC_006088.3:47943830-47944219	390	-	0	0	0
gene612	NC_006088.3:47953878-47954189	312	-	0	0	0
gene613	NC_006088.3:47958620-47959009	390	-	37	37.4878	12.6365
gene615	NC_006088.3:47961032-48034276	675	-	96	97.2285	13.6372
gene618	NC_006088.3:47978524-47978934	411	-	0	0	0
gene619	NC_006088.3:47980672-47980983	312	-	0	0	0
gene622	NC_006088.3:47994587-47994976	390	-	0	0	0
gene623	NC_006088.3:47995805-47996215	411	-	0	0	0
gene625	NC_006088.3:47998825-47999136	312	-	0	0	0
gene627	NC_006088.3:48010462-48017108	636	-	6	6.07911	0.917279
gene632	NC_006088.3:48026878-48027267	390	-	0	0	0
gene635	NC_006088.3:48030367-48030675	237	-	2	2.02637	2.89292
gene636	NC_006088.3:48031982-48032362	381	-	2	2.02637	0.715338
gene642	NC_006088.3:48100519-48107330	3120	-	1284	1300.93	49.6065
gene643	NC_006088.3:48109548-48116633	1726	-	38	38.501	1.68502
gene645	NC_006088.3:48144755-48156189	1011	-	6	5.06647	0.415006
gene647	NC_006088.3:48324861-48526822	6106	-	118	119.556	3.77091
gene649	NC_006088.3:48602327-48606089	816	-	0	0	0
gene654	NC_006088.3:48754404-48798881	9585	-	10273	10408.2	277.282
gene655	NC_006088.3:48801702-48846720	3219	-	8	8.10547	0.179849
gene661	NC_006088.3:49013481-49017413	456	-	0	0	0
gene662	NC_006088.3:49024721-49029061	1614	-	0	0	0
gene666	NC_006088.3:49061563-49069882	1774	-	540	546.106	26.5225
gene673	NC_006088.3:49277006-49279118	1287	-	529	535.974	150.499
gene674	NC_006088.3:49282567-49283322	756	-	87	87.272	10.3732
gene676	NC_006088.3:49287353-49297170	4666	-	1850	1873.48	50.7724
gene677	NC_006088.3:49299609-49311550	1331	-	0	0	0
gene682	NC_006088.3:49350317-49368651	5284	-	4213	4268.54	117.961
gene684	NC_006088.3:49369024-49373684	1398	-	727	735.572	81.846
gene685	NC_006088.3:49374219-49410685	3402	-	7	6.08031	0.127225
gene687	NC_006088.3:49415493-49428591	2180	-	484	489.368	23.226
gene690	NC_006088.3:49450824-49453634	675	-	2	2.02637	0.281244
gene692	NC_006088.3:49465621-49487906	4155	-	3524	3569.7	112.23
gene696	NC_006088.3:49514401-49536571	10310	-	2977	3015.24	41.1353
gene697	NC_006088.3:49543411-49588933	7368	-	3073	3112.5	32.9138
gene700	NC_006088.3:49616378-49630990	2906	-	666	673.768	19.9136
gene701	NC_006088.3:49636775-49694915	9462	-	2640	2673.94	26.5565
gene702	NC_006088.3:49718466-49729268	327	-	439	444.788	219.165
gene705	NC_006088.3:49746887-49764046	4077	-	724	733.421	21.0383
gene710	NC_006088.3:49920226-49941119	3533	-	1193	1207.87	32.8412
gene711	NC_006088.3:49948587-49977269	14474	-	806	815.625	44.1784
gene712	NC_006088.3:49977322-50104737	6051	-	1596	1616.03	19.331
gene713	NC_006088.3:50104996-50106324	675	-	0	0	0
gene714	NC_006088.3:50119338-50136767	1974	-	10	10.1319	0.404193
gene715	NC_006088.3:50157611-50189438	1516	-	1	1.01319	0.0972123
gene717	NC_006088.3:50269021-50421655	6648	-	2	2.02637	0.0210862
gene719	NC_006088.3:50456668-50459968	1819	-	5584	5657.62	275.953
gene720	NC_006088.3:50468174-50478442	5841	-	1126	1140.4	13.9483
gene721	NC_006088.3:50490786-50502855	1602	-	237	239.111	12.0892
gene722	NC_006088.3:50517340-50525931	2159	-	928	940.235	32.0976
gene723	NC_006088.3:50531258-50544953	4945	-	3910	3961.54	57.7926
gene733	NC_006088.3:50673646-50690999	4374	-	1697	1719.38	29.8331
gene735	NC_006088.3:50701932-50706325	2458	-	1741	1763.57	61.8133
gene738	NC_006088.3:50745279-50759772	11079	-	3086	3126.61	64.1743
gene743	NC_006088.3:50833023-50835949	1774	-	484	489.368	28.4034
gene747	NC_006088.3:50875873-50887295	3098	-	223	225.94	5.44421
gene750	NC_006088.3:50924100-50927582	384	-	1693	1715.32	1168.51
gene752	NC_006088.3:50931906-50950182	4615	-	671	679.847	10.3251
gene753	NC_006088.3:50953743-50963523	2116	-	2996	3034.49	126.155
gene756	NC_006088.3:50978332-50982918	2732	-	102	103.345	2.73251
gene758	NC_006088.3:50986230-50990279	1308	-	0	0	0
gene759	NC_006088.3:50991976-50992548	573	-	0	0	0
gene760	NC_006088.3:50995469-50999245	988	-	897	908.826	109.256
gene764	NC_006088.3:51011002-51014135	496	-	74	74.9756	19.3076
gene765	NC_006088.3:51026359-51029623	2014	-	449	453.907	21.8374
gene766	NC_006088.3:51029986-51038149	2136	-	4	4.05274	0.139988
gene767	NC_006088.3:51041099-51047376	1821	-	0	0	0
gene769	NC_006088.3:51063861-51070112	3333	-	1058	1071.59	25.3805
gene773	NC_006088.3:51228967-51248317	2520	-	9	9.11866	0.263047
gene777	NC_006088.3:51293546-51345444	1498	-	10	10.1318	0.877153
gene780	NC_006088.3:51352234-51355405	2028	-	267	269.507	13.4728
gene783	NC_006088.3:51387922-51398694	2756	-	0	0	0
gene784	NC_006088.3:51404260-51416411	5223	-	5	4.05274	0.0541364
gene785	NC_006088.3:51420881-51430111	1053	-	3	3.03955	0.23685
gene798	NC_006088.3:51880246-51888613	3183	-	22	22.29	0.544782
gene799	NC_006088.3:51939580-51947833	2494	-	2494	2525.87	74.0597
gene800	NC_006088.3:51949219-51955284	1373	-	132	132.727	8.10866
gene801	NC_006088.3:51962477-51983241	2891	-	602	608.927	15.4871
gene802	NC_006088.3:51983306-51997525	4099	-	787	797.028	15.214
gene804	NC_006088.3:52086296-52112511	1068	-	0	0	0
gene807	NC_006088.3:52522086-52522802	717	-	51	51.4375	6.56695
gene810	NC_006088.3:52939117-53091514	2757	-	2948	2986.87	202.567
gene813	NC_006088.3:53191331-53204987	3104	-	842	852.088	21.2932
gene817	NC_006088.3:53282197-53282763	567	-	0	0	0
gene819	NC_006088.3:53306551-53321340	3231	-	1016	1029.39	28.3251
gene820	NC_006088.3:53339567-53418314	3699	-	113	113.477	2.45243
gene822	NC_006088.3:53553571-53588655	2790	-	1399	1417.44	38.9018
gene824	NC_006088.3:53597863-53611013	3276	-	1767	1789.28	62.8409
gene825	NC_006088.3:53630787-53669696	2693	-	378	382.984	11.3205
gene826	NC_006088.3:53674224-53765034	3150	-	6	5.06592	0.115032
gene827	NC_006088.3:53773394-53841576	4029	-	1075	1089.17	35.3605
gene828	NC_006088.3:53844168-53860704	4373	-	325	329.285	6.71759
gene831	NC_006088.3:54142183-54158790	1238	-	176	177.308	17.6738
gene833	NC_006088.3:54206242-54444393	7877	-	1266	1282.05	11.5096
gene835	NC_006088.3:54282224-54287381	2239	-	269	272.492	45.3588
gene837	NC_006088.3:54346318-54741509	5210	-	2337	2366.88	70.7517
gene841	NC_006088.3:54480540-54485723	1845	-	275	277.829	44.7454
gene844	NC_006088.3:54742493-54781449	3685	-	95	95.2393	2.0255
gene846	NC_006088.3:54813610-54834565	6622	-	506	512.672	6.58234
gene848	NC_006088.3:54852823-54864077	3876	-	347	351.347	8.069
gene850	NC_006088.3:54867655-54879661	4147	-	30821	31226.3	816.216
gene852	NC_006088.3:54894079-54899842	642	-	0	0	0
gene854	NC_006088.3:54926221-55004182	9339	-	11	10.1318	0.0771807
gene858	NC_006088.3:55523439-55569356	1865	-	32	31.4087	1.73316
gene862	NC_006088.3:55643914-55659137	2246	-	8	8.10548	0.357328
gene865	NC_006088.3:55717727-55742590	7778	-	512	517.737	10.8354
gene866	NC_006088.3:55751413-55820538	3540	-	0	0	0
gene868	NC_006088.3:55854976-55861907	801	-	0	0	0
gene870	NC_006088.3:55901505-56141563	4733	-	122	123.609	2.04525
gene873	NC_006088.3:56472302-56475262	318	-	0	0	0
gene876	NC_006088.3:56529989-56611396	3951	-	3818	3867.33	79.5023
gene880	NC_006088.3:56774362-56784400	1454	-	36	36.4746	2.58787
gene881	NC_006088.3:56787982-56800801	1425	-	1	1.01318	0.0809157
gene883	NC_006088.3:56822870-56860120	8091	-	1086	1100.32	11.3951
gene885	NC_006088.3:56901067-56922650	4380	-	1296	1312.07	26.4874
gene887	NC_006088.3:56931030-56952955	2876	-	2248	2277.64	68.0133
gene889	NC_006088.3:56983368-57040787	4177	-	435	440.735	7.50253
gene891	NC_006088.3:57057455-57067803	2166	-	4	4.05274	0.178884
gene893	NC_006088.3:57070794-57138559	9985	-	515	521.79	6.4584
gene895	NC_006088.3:57165719-57170596	627	-	524	530.908	83.5725
gene896	NC_006088.3:57170981-57172117	1137	-	6	6.07911	0.431653
gene900	NC_006088.3:57458946-57470446	6746	-	314	318.136	5.80959
gene906	NC_006088.3:57959300-57960700	1401	-	0	0	0
gene912	NC_006088.3:58551192-58557282	548	-	320	324.219	60.97
gene917	NC_006088.3:59062732-59100334	5720	-	1288	1304.98	23.6301
gene918	NC_006088.3:59110273-59410198	10839	-	648	656.473	5.71041
gene920	NC_006088.3:59450145-59488358	6930	-	740	748.744	8.20341
gene923	NC_006088.3:59546823-59553470	1760	-	436	441.748	22.3809
gene935	NC_006088.3:60051036-60054979	822	-	0	0	0
gene937	NC_006088.3:60080987-60120158	2030	-	901	911.866	35.012
gene940	NC_006088.3:60252733-60272274	1797	-	1	1.01318	0.0423827
gene941	NC_006088.3:60293835-60321368	1860	-	3	2.02637	0.0833456
gene942	NC_006088.3:60332354-60359240	2101	-	48	47.6196	1.67499
gene943	NC_006088.3:60368010-60416993	8376	-	2526	2559.3	33.4499
gene947	NC_006088.3:60503855-60545953	549	-	1	1.01318	0.189999
gene950	NC_006088.3:60675575-60684640	2081	-	285	288.757	11.8301
gene952	NC_006088.3:61025229-61031634	3093	-	537	543.067	14.7222
gene955	NC_006088.3:61113933-61229554	3279	-	3	2.02646	0.0440908
gene959	NC_006088.3:61245772-61287282	2678	-	250	253.295	6.86279
gene962	NC_006088.3:61776728-61777534	807	-	22	22.2901	2.43018
gene963	NC_006088.3:61783816-61793717	5340	-	955	966.89	13.979
gene964	NC_006088.3:61795908-61815187	5012	-	932	943.275	16.9159
gene966	NC_006088.3:61931155-61940738	1290	-	1124	1138.82	98.1154
gene968	NC_006088.3:61978510-62003562	7858	-	2215	2244.01	55.9466
gene969	NC_006088.3:62005817-62118560	11501	-	284	287.625	1.78818
gene975	NC_006088.3:62247420-62268640	1637	-	3263	3305.43	219.447
gene977	NC_006088.3:62272100-62278875	951	-	16	16.2109	1.43267
gene978	NC_006088.3:62285580-62290982	951	-	5	5.06592	0.447708
gene981	NC_006088.3:62590306-62598141	1174	-	11	11.145	0.981087
gene982	NC_006088.3:62780210-62887357	5013	-	1325	1341.46	37.0456
gene984	NC_006088.3:63086320-63217252	3857	-	1301	1317.14	26.0014
gene987	NC_006088.3:63365654-63397401	3196	-	99	100.305	2.87457
gene989	NC_006088.3:63503506-63561545	2107	-	117	118.294	11.3023
gene991	NC_006088.3:64042735-64051654	2646	-	501	506.592	19.448
gene993	NC_006088.3:64333743-64376477	1914	-	0	0	0
gene1004	NC_006088.3:65345973-65367044	2797	-	10	10.1318	0.317782
gene1006	NC_006088.3:65382738-65433388	2467	-	14	14.1846	0.418721
gene1009	NC_006088.3:65464661-65489299	7651	-	389	393.411	9.85171
gene1013	NC_006088.3:65638227-65639270	1044	-	0	0	0
gene1014	NC_006088.3:65873467-65874510	1044	-	0	0	0
gene1020	NC_006088.3:66594487-66627328	8165	-	2077	2103.37	17.9653
gene1026	NC_006088.3:66990093-67000786	2985	-	272	274.572	9.66815
gene1036	NC_006088.3:67312531-67315231	846	-	0	0	0
gene1037	NC_006088.3:67315815-67331481	1341	-	6	6.07911	0.367958
gene1039	NC_006088.3:67334765-67359761	4402	-	481	487.341	12.7334
gene1047	NC_006088.3:67740157-67743350	618	-	224	226.953	35.6876
gene1049	NC_006088.3:67807016-68069385	11367	-	327	330.298	4.24659
gene1051	NC_006088.3:68113823-68133807	2755	-	1642	1662.63	45.0039
gene1053	NC_006088.3:68149464-68168266	4719	-	2132	2159.1	44.3766
gene1061	NC_006088.3:68448257-68499605	3286	-	1011	1023.32	29.0105
gene1064	NC_006088.3:68516164-68549964	2766	-	682	690.991	18.9124
gene1065	NC_006088.3:68552702-68619373	6753	-	673	680.859	11.6247
gene1066	NC_006088.3:68617912-68619065	402	-	0	0	0
gene1067	NC_006088.3:68629011-68649431	1399	-	23	22.2901	1.41653
gene1069	NC_006088.3:68666451-68670735	2884	-	590	597.779	32.3258
gene1071	NC_006088.3:68683368-68703720	2458	-	1798	1821.71	62.0651
gene1072	NC_006088.3:68714768-68915625	3818	-	39	39.5142	0.896781
gene1075	NC_006088.3:69045036-69053586	753	-	0	0	0
gene1076	NC_006088.3:69162377-69191296	2503	-	440	444.788	14.8283
gene1082	NC_006088.3:69427875-69468947	633	-	1	1.01319	0.161542
gene1087	NC_006088.3:70091593-70249666	2448	-	71	71.9361	7.67388
gene1089	NC_006088.3:70393935-70462039	6451	-	1959	1984.82	28.5934
gene1091	NC_006088.3:70533964-70569988	3732	-	10	10.1318	0.192245
gene1096	NC_006088.3:70922661-71014077	1061	-	0	0	0
gene1102	NC_006088.3:71451552-71470957	1436	-	155	156.11	8.60268
gene1105	NC_006088.3:71546275-71571839	4146	-	3668	3716.36	71.614
gene1110	NC_006088.3:71828384-71951432	10845	-	843	853.101	6.56337
gene1112	NC_006088.3:71971586-71980577	4419	-	112	113.477	4.3131
gene1114	NC_006088.3:72046694-72117767	5605	-	185	186.426	5.51319
gene1116	NC_006088.3:72157711-72165411	1281	-	0	0	0
gene1117	NC_006088.3:72197565-72209946	5349	-	47	46.6064	0.661482
gene1123	NC_006088.3:72478418-72486244	1050	-	0	0	0
gene1125	NC_006088.3:72579909-72591254	1619	-	513	519.763	49.3606
gene1128	NC_006088.3:73177694-73187223	1724	-	158	160.083	9.61093
gene1131	NC_006088.3:73227457-73291037	2048	-	212	214.795	9.53435
gene1133	NC_006088.3:73299320-73344010	5734	-	1069	1083.09	19.4732
gene1142	NC_006088.3:74135587-74329050	3056	-	7	7.09229	0.16632
gene1143	NC_006088.3:74338879-74476633	8735	-	457	463.025	3.65085
gene1145	NC_006088.3:74546744-74557758	2711	-	63	63.8307	1.90426
gene1146	NC_006088.3:74561655-74596572	6952	-	226	228.979	3.13385
gene1149	NC_006088.3:74803203-74817940	3539	-	190	191.492	5.52565
gene1150	NC_006088.3:74831014-74976426	5952	-	1364	1380.97	17.3133
gene1151	NC_006088.3:74990938-75065034	8324	-	771	780.153	35.8919
gene1152	NC_006088.3:75069175-75109406	5215	-	356	360.692	7.36906
gene1156	NC_006088.3:75155655-75173547	5516	-	635	643.361	13.1452
gene1157	NC_006088.3:75178125-75199036	9253	-	3906	3957.22	151.065
gene1161	NC_006088.3:75222854-75230514	3070	-	1423	1440.75	40.781
gene1163	NC_006088.3:75249814-75287832	4654	-	1149	1164.15	18.8034
gene1168	NC_006088.3:75366770-75371612	2989	-	132	133.74	3.21142
gene1169	NC_006088.3:75409296-75413058	597	-	0	0	0
gene1170	NC_006088.3:75422923-75436236	3228	-	167	169.202	4.95078
gene1176	NC_006088.3:75658769-75666962	4964	-	2257	2286.71	82.1192
gene1179	NC_006088.3:75769387-75804450	4557	-	3	3.03955	0.048936
gene1180	NC_006088.3:75817163-75854017	4540	-	37	36.4747	1.11094
gene1181	NC_006088.3:75956678-76095352	6959	-	868	878.853	15.666
gene1186	NC_006088.3:76252007-76258820	2067	-	23	23.3032	0.834529
gene1187	NC_006088.3:76268110-76277068	438	-	113	114.49	31.4865
gene1189	NC_006088.3:76289139-76340059	4099	-	786	795.351	13.6743
gene1193	NC_006088.3:76373890-76398683	3328	-	76	76.5298	2.98203
gene1194	NC_006088.3:76399980-76402066	1947	-	1349	1366.15	219.195
gene1198	NC_006088.3:76440427-76455766	2066	-	561	568.022	29.9577
gene1200	NC_006088.3:76460149-76489793	12266	-	11230	11378.1	147.525
gene1203	NC_006088.3:76507996-76509108	1113	-	4	4.05274	0.295256
gene1204	NC_006088.3:76520764-76538978	1506	-	2	1.01319	0.0593351
gene1206	NC_006088.3:76548345-76563065	1474	-	736	745.703	62.0098
gene1207	NC_006088.3:76569422-76595289	5849	-	1206	1220.89	31.6059
gene1209	NC_006088.3:76612931-76630506	5315	-	71	71.7207	1.59392
gene1211	NC_006088.3:76644935-76652105	1589	-	2531	2563.36	161.092
gene1219	NC_006088.3:76733742-76738324	1055	-	833	843.983	79.1371
gene1228	NC_006088.3:76828332-76833820	909	-	2357	2387.69	247.605
gene1230	NC_006088.3:76836280-76852536	2438	-	429	433.661	17.6611
gene1232	NC_006088.3:76871800-76879305	2752	-	95	95.2393	2.89229
gene1234	NC_006088.3:76883974-76885271	408	-	34	34.4483	10.6505
gene1235	NC_006088.3:76900824-76912761	2529	-	43	42.5537	1.25383
gene1239	NC_006088.3:77014764-77026668	3273	-	1102	1115.52	26.803
gene1243	NC_006088.3:77089786-77147619	3063	-	2	1.01318	0.025351
gene1244	NC_006088.3:77150676-77176691	3247	-	396	401.221	11.0384
gene1245	NC_006088.3:77179734-77181734	657	-	0	0	0
gene1247	NC_006088.3:77236635-77251432	6192	-	926	938.209	47.327
gene1248	NC_006088.3:77254788-77281926	3279	-	37	37.4879	0.826872
gene1249	NC_006088.3:77295128-77296063	936	-	1	1.01318	0.0913437
gene1252	NC_006088.3:77459008-77532804	4420	-	256	258.362	4.50319
gene1264	NC_006088.3:77843990-77845351	279	-	2	2.02637	1.54011
gene1266	NC_006088.3:77886545-77896645	3594	-	1252	1267.5	28.7553
gene1267	NC_006088.3:77904130-77907770	528	-	2	1.01319	0.228198
gene1268	NC_006088.3:77919732-77926023	582	-	0	0	0
gene1270	NC_006088.3:77954019-77964534	2914	-	3043	3083.12	108.014
gene1271	NC_006088.3:77971631-77985915	1116	-	2	1.01318	0.0752481
gene1274	NC_006088.3:78102498-78104304	1164	-	2	1.01384	0.0699918
gene1279	NC_006088.3:78533007-78556212	5171	-	1145	1160.02	25.0548
gene1281	NC_006088.3:78602898-78604070	1173	-	66	66.328	4.53708
gene1283	NC_006088.3:78618464-78647270	4541	-	1948	1973.24	33.5086
gene1286	NC_006088.3:78704306-78745127	4067	-	1044	1057.76	21.2395
gene1294	NC_006088.3:78814279-78833410	7602	-	495	501.526	5.11116
gene1298	NC_006088.3:78926005-79113644	4612	-	464	469.104	9.28906
gene1300	NC_006088.3:79155990-79209622	3319	-	895	906.8	31.2982
gene1303	NC_006088.3:79254401-79259021	1299	-	2226	2254.34	348.042
gene1310	NC_006088.3:79549973-79580550	2549	-	22	22.2901	0.681197
gene1313	NC_006088.3:79604398-79625817	5972	-	21	21.1746	0.246195
gene1315	NC_006088.3:79681618-79707083	6038	-	35239	35703.2	671.547
gene1316	NC_006088.3:79751895-79766912	1425	-	11	10.1319	0.551689
gene1317	NC_006088.3:79782807-79814565	2591	-	57	56.7383	1.82156
gene1320	NC_006088.3:79924418-79966097	8225	-	655	663.635	6.10449
gene1321	NC_006088.3:79970443-79992959	3550	-	404	408.502	10.0807
gene1323	NC_006088.3:80009173-80032067	4668	-	1722	1744.16	45.2849
gene1326	NC_006088.3:80062121-80076393	1876	-	1092	1106.4	44.1124
gene1327	NC_006088.3:80078340-80106189	5083	-	279	281.665	5.50212
gene1330	NC_006088.3:80216650-80223470	876	-	4	4.05273	0.411766
gene1331	NC_006088.3:80241830-80278968	579	-	0	0	0
gene1342	NC_006088.3:81680485-81733458	741	-	2	2.02637	0.247421
gene1347	NC_006088.3:82424436-82436617	2166	-	657	665.663	28.049
gene1349	NC_006088.3:82459926-82519232	7658	-	567	574.475	19.1816
gene1352	NC_006088.3:82533454-82545360	685	-	8	8.10548	1.68389
gene1354	NC_006088.3:82578790-82588086	2170	-	1048	1061.82	37.0941
gene1356	NC_006088.3:82609233-82610436	321	-	0	0	0
gene1357	NC_006088.3:82616686-82631468	2352	-	89	89.1602	3.44802
gene1359	NC_006088.3:82677060-82722697	5316	-	238	240.892	5.0657
gene1361	NC_006088.3:82779031-82795336	2313	-	154	156.03	5.40357
gene1363	NC_006088.3:82803169-82805002	375	-	359	362.721	132.212
gene1364	NC_006088.3:82805921-82811007	2798	-	243	246.204	7.34705
gene1368	NC_006088.3:82920782-82979374	7037	-	154	155.018	2.65536
gene1373	NC_006088.3:83081186-83088359	3037	-	721	730.506	27.0751
gene1375	NC_006088.3:83177746-83229450	3395	-	10771	10912	622.626
gene1379	NC_006088.3:83487739-83501479	1194	-	1	1.01318	0.0678549
gene1380	NC_006088.3:83506799-83517559	5391	-	971	982.789	20.3502
gene1381	NC_006088.3:83517611-83527627	3451	-	966	978.736	33.0399
gene1393	NC_006088.3:83565381-83574092	1686	-	901	912.453	78.1525
gene1396	NC_006088.3:83661779-83748582	4252	-	592	599.576	12.0848
gene1399	NC_006088.3:83978900-83996981	1206	-	7	7.09229	0.550731
gene1400	NC_006088.3:83997727-84224041	1672	-	183	184.965	12.7591
gene1404	NC_006088.3:84261186-84288623	5954	-	1142	1156.11	21.27
gene1409	NC_006088.3:84388491-84521535	5419	-	24	24.3165	0.384981
gene1412	NC_006088.3:84609156-84660584	6117	-	23	23.3032	0.430896
gene1413	NC_006088.3:84663102-84703740	5578	-	113	114.49	1.71753
gene1415	NC_006088.3:84708471-84710604	1431	-	90	91.1866	10.2589
gene1418	NC_006088.3:84727199-84744009	5719	-	600	606.897	8.16554
gene1419	NC_006088.3:84747604-84751756	548	-	3282	3325.27	723.566
gene1429	NC_006088.3:86010381-86018947	468	-	0	0	0
gene1430	NC_006088.3:86033688-86159172	6496	-	146	147.925	2.47235
gene1435	NC_006088.3:86743467-86744603	1137	-	12	12.1582	0.863305
gene1436	NC_006088.3:86813307-86834066	3497	-	4217	4271.59	90.3985
gene1437	NC_006088.3:86851203-86870937	1599	-	630	638.306	30.4551
gene1438	NC_006088.3:86880117-86923729	5814	-	62	61.8044	0.738513
gene1440	NC_006088.3:86946508-86980211	4588	-	281	283.692	4.78298
gene1441	NC_006088.3:86981492-86991528	405	-	0	0	0
gene1443	NC_006088.3:87018725-87067567	3216	-	225	227.967	8.57748
gene1445	NC_006088.3:87085661-87119596	573	-	0	0	0
gene1457	NC_006088.3:88049789-88058978	309	-	0	0	0
gene1461	NC_006088.3:88134571-88146233	870	-	0	0	0
gene1462	NC_006088.3:88157163-88157665	503	-	7	7.06094	1.51914
gene1471	NC_006088.3:89045213-89077838	4232	-	511	517.737	8.60831
gene1473	NC_006088.3:89093155-89094030	876	-	1	0.0157741	0.00154662
gene1483	NC_006088.3:90703567-90719018	4544	-	403	407.719	16.129
gene1484	NC_006088.3:90723135-90750477	1410	-	0	0	0
gene1485	NC_006088.3:90781476-90864657	5565	-	748	757.5	10.5011
gene1487	NC_006088.3:90871058-90908554	5468	-	687	696.058	21.0515
gene1490	NC_006088.3:90911602-90946791	3410	-	64	63.8307	1.92013
gene1493	NC_006088.3:91015668-91114148	14724	-	2501	2532.96	20.8508
gene1494	NC_006088.3:91140382-91170569	3740	-	201	203.65	3.85543
gene1496	NC_006088.3:91187850-91198046	1915	-	89	90.1734	3.51556
gene1498	NC_006088.3:91248211-91253070	2142	-	329	332.323	12.7801
gene1505	NC_006088.3:91598824-91612635	5490	-	1702	1724.37	25.7448
gene1507	NC_006088.3:91648958-91655399	1705	-	971	982.943	66.4216
gene1508	NC_006088.3:91656240-91672068	3550	-	2262	2291.82	64.9322
gene1511	NC_006088.3:91760579-91768009	1601	-	377	380.958	26.9512
gene1512	NC_006088.3:91783245-91784354	1110	-	5	4.86002	0.355225
gene1515	NC_006088.3:91870355-91878585	4802	-	75	75.6153	1.10183
gene1517	NC_006088.3:91933437-91934537	1101	-	1	1.01318	0.0747872
gene1520	NC_006088.3:92226387-92238163	2324	-	387	391.089	19.6467
gene1524	NC_006088.3:92684155-92875357	1164	-	8	8.10547	0.559575
gene1541	NC_006088.3:95889238-95890512	843	-	0	0	0
gene1546	NC_006088.3:96240524-96694952	4489	-	12	12.1582	0.190065
gene1547	NC_006088.3:97272168-97292415	345	-	0	0	0
gene1548	NC_006088.3:97343984-97364220	1392	-	0	0	0
gene1551	NC_006088.3:97410897-97418829	4517	-	268	271.534	5.38104
gene1552	NC_006088.3:97446718-97534028	2170	-	5	5.06592	0.29281
gene1555	NC_006088.3:97651374-97654841	3468	-	15	14.9555	0.30663
gene1557	NC_006088.3:97729145-97731155	603	-	0	0	0
gene1567	NC_006088.3:98703255-98719780	1625	-	249	251.27	11.8504
gene1569	NC_006088.3:98898052-98953092	3126	-	0	0	0
gene1583	NC_006088.3:101827919-101837005	1038	-	387	392.102	31.2051
gene1585	NC_006088.3:101880297-101884229	580	-	1033	1046.62	244.826
gene1587	NC_006088.3:101945903-102108098	3149	-	7205	7299.99	199.001
gene1588	NC_006088.3:102218080-102300009	2888	-	71	71.936	4.58748
gene1589	NC_006088.3:102362145-102371157	5099	-	2637	2671.77	50.1625
gene1591	NC_006088.3:102397021-102442752	8670	-	77	78.0152	0.666432
gene1596	NC_006088.3:103284397-103315778	7772	-	637	644.385	11.6379
gene1599	NC_006088.3:103337963-103349183	2255	-	3350	3394.17	124.585
gene1603	NC_006088.3:103489152-103583436	2724	-	1	1.01318	0.0273198
gene1604	NC_006088.3:103724409-103725077	669	-	0	0	0
gene1605	NC_006088.3:103737098-103737772	675	-	0	0	0
gene1606	NC_006088.3:103789234-103964159	7261	-	167	168.188	1.64067
gene1608	NC_006088.3:103987064-104033469	5243	-	641	649.449	11.0464
gene1614	NC_006088.3:104208064-104210784	878	-	269	272.546	38.796
gene1616	NC_006088.3:104229522-104274473	8004	-	418	422.497	4.23156
gene1620	NC_006088.3:104330049-104350232	2187	-	49	49.646	1.67104
gene1622	NC_006088.3:104404065-104411170	1008	-	300	302.942	28.9894
gene1623	NC_006088.3:104412769-104474877	7518	-	655	662.622	6.22563
gene1624	NC_006088.3:104478033-104503753	4405	-	895	905.787	18.451
gene1625	NC_006088.3:104507530-104508207	678	-	0	0	0
gene1633	NC_006088.3:104691043-104704752	4611	-	374	378.38	15.5903
gene1634	NC_006088.3:104705810-104706931	1122	-	62	62.0321	4.47559
gene1636	NC_006088.3:104733833-104772648	4075	-	1029	1042.57	20.2737
gene1638	NC_006088.3:104814584-104821132	2111	-	136	137.793	5.24767
gene1639	NC_006088.3:104821359-104842265	1643	-	184	186.423	9.43627
gene1641	NC_006088.3:104962853-104966193	750	-	2111	2138.83	256.951
gene1651	NC_006088.3:105238977-105239927	951	-	0	0	0
gene1653	NC_006088.3:105290041-105301839	3578	-	139	140.833	3.41514
gene1656	NC_006088.3:105396821-105544808	2738	-	339	342.456	11.8395
gene1661	NC_006088.3:105940184-105950013	2553	-	37	37.4878	1.06631
gene1666	NC_006088.3:106080499-106081206	708	-	1	1.01318	0.131602
gene1667	NC_006088.3:106173364-106175680	603	-	0	0	0
gene1669	NC_006088.3:106235419-106353960	9040	-	429	434.656	4.22223
gene1671	NC_006088.3:106374269-106378484	1389	-	141	142.859	10.1821
gene1673	NC_006088.3:106436800-106457250	4701	-	546	552.412	24.8906
gene1675	NC_006088.3:106592705-106700007	1272	-	0	0	0
gene1677	NC_006088.3:106942059-107094750	4153	-	109	109.424	2.40497
gene1679	NC_006088.3:107296865-107306023	2641	-	543	550.159	36.2767
gene1680	NC_006088.3:107307316-107360154	9031	-	1039	1052.7	9.06877
gene1681	NC_006088.3:107362760-107369292	1502	-	1155	1170.02	98.2842
gene1683	NC_006088.3:107374167-107390605	4945	-	49	48.7941	0.967398
gene1690	NC_006088.3:107601264-108065323	6185	-	31	31.4087	0.352154
gene1696	NC_006088.3:108292002-108307033	982	-	4	4.05273	0.371329
gene1697	NC_006088.3:108309811-108311277	348	-	0	0	0
gene1699	NC_006088.3:108377356-108398019	3227	-	6	6.0791	0.143216
gene1700	NC_006088.3:108425713-108456804	5092	-	371	375.892	6.26949
gene1701	NC_006088.3:108458207-108496399	6234	-	617	624.121	6.94914
gene1702	NC_006088.3:108503893-108523005	9481	-	151	152.924	1.71667
gene1707	NC_006088.3:108710598-108714695	426	-	0	0	0
gene1708	NC_006088.3:108736725-108750916	1431	-	0	0	0
gene1710	NC_006088.3:108781262-108789361	1017	-	1	1.01318	0.0823897
gene1714	NC_006088.3:108904525-108926188	3396	-	895	906.8	27.6187
gene1717	NC_006088.3:109004581-109023446	1639	-	5	4.05274	0.227819
gene1718	NC_006088.3:109031648-109059114	5733	-	535	542.054	6.59351
gene1719	NC_006088.3:109065773-109081782	3560	-	2246	2274.6	155.001
gene1722	NC_006088.3:109234443-109247385	5259	-	802	812.573	13.7956
gene1724	NC_006088.3:109323955-109361046	1770	-	235	238.098	14.0338
gene1732	NC_006088.3:109674009-109703720	2202	-	9	9.11866	0.304671
gene1733	NC_006088.3:109708237-109721013	3558	-	75	75.9888	1.58248
gene1735	NC_006088.3:109955590-109957183	651	-	2	2.02637	0.295796
gene1739	NC_006088.3:110159545-110307363	5284	-	1055	1068.91	15.41
gene1744	NC_006088.3:110615064-110658858	2875	-	80	81.0548	2.20755
gene1752	NC_006088.3:111219959-111220993	1035	-	0	0	0
gene1753	NC_006088.3:111233116-111234261	1146	-	1	0.784361	0.0551696
gene1754	NC_006088.3:111334947-111340537	1422	-	3	3.03956	0.165871
gene1756	NC_006088.3:111360087-111377841	5059	-	10378	10514.8	199.445
gene1759	NC_006088.3:111416979-111514612	9201	-	4678	4739.68	47.9488
gene1763	NC_006088.3:111611897-111621031	1934	-	2306	2336.4	97.4856
gene1771	NC_006088.3:112079238-112079695	458	-	473	478.491	120.273
gene1775	NC_006088.3:112239067-112264753	1065	-	0	0	0
gene1781	NC_006088.3:112385725-112429902	2295	-	8	8.10547	0.25882
gene1783	NC_006088.3:112489951-112511759	3443	-	18	18.2373	0.580064
gene1784	NC_006088.3:112524789-112542275	4535	-	67	66.8701	1.1442
gene1785	NC_006088.3:112543681-112579880	4365	-	51	50.6592	1.05179
gene1786	NC_006088.3:112608105-112642137	4832	-	105	105.371	1.82235
gene1789	NC_006088.3:113130102-113692201	4260	-	1	1.01314	0.0188732
gene1793	NC_006088.3:113681584-113687779	1959	-	3	2.02638	0.0770003
gene1795	NC_006088.3:114953557-114955245	603	-	3	3.03955	0.495347
gene1797	NC_006088.3:115175667-115211892	4212	-	137	138.806	2.35805
gene1799	NC_006088.3:115282026-115284194	681	-	12	12.1582	1.66619
gene1800	NC_006088.3:115284903-115286820	966	-	3	3.03955	0.325042
gene1801	NC_006088.3:115287570-115288485	600	-	0	0	0
gene1804	NC_006088.3:115541295-116157958	2710	-	14	14.1846	0.406096
gene1807	NC_006088.3:116322253-116324854	1002	-	1	1.01318	0.083913
gene1808	NC_006088.3:116325113-116332777	2520	-	0	0	0
gene1814	NC_006088.3:117284717-117477825	7551	-	811	820.679	8.56002
gene1817	NC_006088.3:117525549-117579806	6719	-	1247	1263.45	21.3519
gene1818	NC_006088.3:117602765-117611948	1808	-	13	13.1714	0.808536
gene1819	NC_006088.3:117627095-117649011	5154	-	717	726.453	15.6658
gene1820	NC_006088.3:117665717-117678363	1419	-	1696	1718.36	94.0016
gene1823	NC_006088.3:117759490-117761976	805	-	1327	1343.48	256.567
gene1825	NC_006088.3:117791290-117799666	810	-	1762	1784.22	197.368
gene1827	NC_006088.3:117870836-117904032	6766	-	26	26.3428	0.477956
gene1831	NC_006088.3:118329959-118421519	2151	-	0	0	0
gene1832	NC_006088.3:118436386-118466393	4039	-	562	569.409	22.1295
gene1833	NC_006088.3:118503215-118535696	4801	-	159	160.083	3.97647
gene1837	NC_006088.3:118610781-118817285	5954	-	65	64.8437	1.08781
gene1848	NC_006088.3:119705161-119717155	1339	-	1193	1208.73	76.1955
gene1853	NC_006088.3:119872371-119904828	5650	-	1014	1027.03	17.1704
gene1856	NC_006088.3:119936223-120055586	3963	-	40	39.5141	0.725672
gene1858	NC_006088.3:120159804-120161450	1647	-	2204	2232.8	103.021
gene1860	NC_006088.3:120306227-120353895	2302	-	128	128.729	4.12798
gene1861	NC_006088.3:120364068-120388669	4425	-	74	74.9756	1.18978
gene1862	NC_006088.3:120680048-120774092	5461	-	424	429.514	6.31782
gene1865	NC_006088.3:120810484-120829158	6933	-	456	462.012	9.49552
gene1867	NC_006088.3:120837971-120857236	2506	-	677	685.363	24.372
gene1870	NC_006088.3:121022316-121032745	3681	-	0	0	0
gene1871	NC_006088.3:121097280-121120134	2581	-	103	104.358	3.64821
gene1874	NC_006088.3:121266694-121287354	6213	-	720	728.835	24.9289
gene1877	NC_006088.3:121346161-121372072	1893	-	0	0	0
gene1884	NC_006088.3:121691172-121725594	3535	-	307	311.047	7.09721
gene1886	NC_006088.3:121773116-121897381	1479	-	3	2.02637	0.116538
gene1888	NC_006088.3:122104308-122205525	2118	-	1	1.01318	0.0353237
gene1891	NC_006088.3:122391924-122421040	3039	-	228	231.006	5.51016
gene1893	NC_006088.3:122429459-122430064	606	-	73	73.2021	11.8434
gene1894	NC_006088.3:122440983-122442062	1080	-	44	43.9551	3.32111
gene1895	NC_006088.3:122467782-122507470	1632	-	16	16.2109	0.755753
gene1898	NC_006088.3:122807217-122808795	633	-	1816	1839.94	279.513
gene1899	NC_006088.3:122849376-122862981	5122	-	11	10.1319	0.140903
gene1900	NC_006088.3:122867686-122893369	2797	-	38	37.4878	1.4702
gene1904	NC_006088.3:122963818-123267664	5637	-	35	35.4614	0.448772
gene1905	NC_006088.3:123398315-123420596	2371	-	457	463.025	14.2697
gene1909	NC_006088.3:123809309-123819912	3942	-	3	3.03955	0.0544449
gene1911	NC_006088.3:124234648-124275053	6526	-	34	34.4483	0.365368
gene1912	NC_006088.3:124275764-124338992	5950	-	1161	1175.29	15.0352
gene1913	NC_006088.3:124383341-124389733	708	-	0	0	0
gene1914	NC_006088.3:124402747-124408464	747	-	0	0	0
gene1915	NC_006088.3:124421223-124544462	8337	-	259	261.401	2.82983
gene1917	NC_006088.3:124584260-124783726	6255	-	626	634.253	8.86478
gene1922	NC_006088.3:125559301-125566649	681	-	0	0	0
gene1923	NC_006088.3:125762876-125869256	6046	-	84	85.1075	1.91963
gene1937	NC_006088.3:127871298-127884195	1326	-	4	3.03956	0.253612
gene1938	NC_006088.3:127890387-127912171	555	-	0	0	0
gene1939	NC_006088.3:127916836-127941905	2631	-	505	511.658	24.2288
gene1943	NC_006088.3:128381944-128389043	1041	-	1	1.01318	0.0800643
gene1944	NC_006088.3:128393226-128405141	7162	-	1188	1203.66	24.6241
gene1945	NC_006088.3:128421837-128430799	1128	-	0	0	0
gene1949	NC_006088.3:128519301-128524246	888	-	0	0	0
gene1950	NC_006088.3:128536776-128552333	2340	-	5	5.06592	0.163865
gene1951	NC_006088.3:128556506-128564211	897	-	1	1.01318	0.0963873
gene1954	NC_006088.3:129086063-129093866	876	-	1	1.01318	0.0993409
gene1957	NC_006088.3:129353639-129412966	5908	-	858	868.948	11.5195
gene1959	NC_006088.3:129423884-129442092	2606	-	96	96.2525	2.8457
gene1960	NC_006088.3:129459536-129464549	903	-	0	0	0
gene1961	NC_006088.3:129470071-129482994	1438	-	63	63.8307	4.62751
gene1962	NC_006088.3:129489204-129549602	5615	-	1053	1065.87	14.9363
gene1963	NC_006088.3:129557847-129576031	3739	-	365	368.799	8.52793
gene1966	NC_006088.3:129735230-129736076	438	-	0	0	0
gene1968	NC_006088.3:129777653-129778306	654	-	0	0	0
gene1969	NC_006088.3:129796575-129811426	4496	-	1317	1333.89	56.2808
gene1970	NC_006088.3:129814942-129829324	5225	-	207	209.729	2.89769
gene1974	NC_006088.3:130314285-130615238	1828	-	5	4.05274	0.172858
gene1976	NC_006088.3:130621337-130674824	1395	-	0	0	0
gene1981	NC_006088.3:131289232-131309290	2196	-	0	0	0
gene1983	NC_006088.3:131336153-131402896	4029	-	0	0	0
gene1985	NC_006088.3:131541982-131655348	6187	-	175	177.307	2.06376
gene1986	NC_006088.3:131661878-131663441	228	-	73	72.9494	126.059
gene1988	NC_006088.3:131671940-131745885	2359	-	75	75.1225	3.34198
gene1989	NC_006088.3:131760125-131785464	2928	-	0	0	0
gene1990	NC_006088.3:131821210-131822490	1053	-	1	1.01318	0.0789501
gene1991	NC_006088.3:131827470-131853244	2709	-	0	0	0
gene1993	NC_006088.3:131863925-131866882	975	-	22	21.2774	1.85238
gene1995	NC_006088.3:131869042-131876729	4889	-	64	64.0168	0.915552
gene1996	NC_006088.3:131881224-131884609	1246	-	0	0	0
gene1997	NC_006088.3:131889357-131900822	1044	-	1	1.01318	0.0797828
gene1999	NC_006088.3:131901529-131912509	2141	-	642	650.463	30.1036
gene2001	NC_006088.3:131946312-132000986	4600	-	363	367.786	6.29966
gene2002	NC_006088.3:132026754-132349029	3813	-	1	1.01318	0.0190142
gene2003	NC_006088.3:132405743-132440160	5748	-	481	487.342	5.8925
gene2004	NC_006088.3:132461819-132479885	3818	-	461	467.078	9.36401
gene2010	NC_006088.3:132731462-132781488	3755	-	98	99.2921	2.00611
gene2015	NC_006088.3:132815206-132837931	3531	-	558	565.159	22.1985
gene2016	NC_006088.3:132840889-132859544	4452	-	80	81.0548	2.58564
gene2017	NC_006088.3:132865914-132894105	1614	-	0	0	0
gene2031	NC_006088.3:133392001-133401182	1479	-	98	99.292	5.62151
gene2040	NC_006088.3:134446359-134480085	6917	-	401	405.273	4.05823
gene2042	NC_006088.3:134492683-134524603	5743	-	1231	1246.93	38.3087
gene2046	NC_006088.3:134781797-134837532	2621	-	1216	1232.03	53.1905
gene2049	NC_006088.3:135003514-135054479	6572	-	311	315.1	3.3375
gene2060	NC_006088.3:135820456-135892131	2747	-	1	1.01318	0.0266321
gene2064	NC_006088.3:136169011-136195921	2327	-	91	92.1998	3.55485
gene2067	NC_006088.3:136241415-136244261	2847	-	336	339.534	8.58883
gene2068	NC_006088.3:136257249-136279438	2447	-	12	11.145	0.368396
gene2069	NC_006088.3:136280395-136301681	3233	-	342	346.509	9.27117
gene2071	NC_006088.3:136330354-136337833	609	-	0	0	0
gene2076	NC_006088.3:136552363-136614955	1386	-	2	2.02637	0.113911
gene2078	NC_006088.3:136646656-136687024	2232	-	275	277.612	10.8055
gene2079	NC_006088.3:136693970-136726216	3962	-	250	253.296	7.13958
gene2083	NC_006088.3:136830296-136848656	2362	-	3237	3278.66	101.464
gene2084	NC_006088.3:136852758-136888521	3815	-	195	197.571	4.45356
gene2086	NC_006088.3:136903488-136910153	1224	-	0	0	0
gene2087	NC_006088.3:136913652-136919867	1038	-	6	6.07911	0.482087
gene2088	NC_006088.3:136922621-136935239	2302	-	42	41.5406	1.32244
gene2089	NC_006088.3:136938052-136946321	1278	-	0	0	0
gene2090	NC_006088.3:136949347-137097798	5934	-	279	282.678	6.7507
gene2091	NC_006088.3:137107216-137229015	8861	-	476	481.262	4.36112
gene2097	NC_006088.3:137965996-137995916	5464	-	119	119.556	1.91835
gene2100	NC_006088.3:138134882-138247906	9093	-	6627	6714.24	87.3022
gene2102	NC_006088.3:138393058-138416675	1130	-	149	150.964	15.7892
gene2104	NC_006088.3:138504996-138538241	2045	-	372	376.904	16.0326
gene2107	NC_006088.3:138576030-138610285	3176	-	220	222.9	6.56399
gene2119	NC_006088.3:139440852-139459385	3736	-	188	190.25	5.77939
gene2120	NC_006088.3:139465235-139466248	1014	-	93	93.2433	7.60995
gene2128	NC_006088.3:141986530-142004203	771	-	0	0	0
gene2129	NC_006088.3:142008181-142023980	3617	-	333	336.377	6.61207
gene2130	NC_006088.3:142024554-142041311	3055	-	566	572.45	15.0761
gene2132	NC_006088.3:142057351-142063636	1044	-	66	66.8701	7.38089
gene2134	NC_006088.3:142099176-142147288	5139	-	487	492.947	7.97949
gene2136	NC_006088.3:142614261-142745998	1473	-	1	1.01318	0.0530914
gene2140	NC_006088.3:143232626-143503754	2328	-	480	485.316	23.3946
gene2141	NC_006088.3:143524884-143535089	1044	-	2	2.02637	0.159566
gene2143	NC_006088.3:143566671-143696036	2132	-	72	71.9361	3.97923
gene2144	NC_006088.3:143733220-143761080	3456	-	2808	2844.64	69.2514
gene2148	NC_006088.3:143797907-143894517	2112	-	371	375.89	18.2908
gene2155	NC_006088.3:144121439-144122392	954	-	0	0	0
gene2156	NC_006088.3:144152264-144348452	4721	-	3284	3327.3	53.3725
gene2158	NC_006088.3:144362586-144402417	6159	-	2025	2050.69	35.7054
gene2159	NC_006088.3:144525885-144559117	4536	-	1048	1061.79	40.2623
gene2161	NC_006088.3:144578282-144648145	2371	-	46	45.5932	2.16869
gene2166	NC_006088.3:144810733-145087981	1155	-	2	2.02637	0.141198
gene2169	NC_006088.3:145184301-145216404	5320	-	1936	1961.52	36.1841
gene2171	NC_006088.3:145266284-145325287	687	-	3	2.02637	0.393162
gene2173	NC_006088.3:145669496-145692748	4230	-	201	202.637	5.32647
gene2177	NC_006088.3:145757762-146324245	1581	-	0	0	0
gene2179	NC_006088.3:146586881-147232836	1950	-	11	11.1451	0.503003
gene2190	NC_006088.3:148082452-148083855	1404	-	0	0	0
gene2194	NC_006088.3:148640276-148643140	2865	-	15	15.1973	0.381842
gene2197	NC_006088.3:149163581-149165290	1710	-	159	161.096	7.12473
gene2213	NC_006088.3:152230305-152277049	4805	-	997	1009.13	14.7071
gene2219	NC_006088.3:152942065-152943027	963	-	0	0	0
gene2221	NC_006088.3:153197782-153252919	3108	-	144	144.885	5.30114
gene2222	NC_006088.3:153268662-153321391	4419	-	617	625.135	12.1044
gene2227	NC_006088.3:153664367-153675407	4217	-	325	329.285	8.15657
gene2229	NC_006088.3:153685857-153693662	3040	-	10	10.1318	0.326465
gene2231	NC_006088.3:154061430-154190856	6207	-	227	229.993	3.38158
gene2232	NC_006088.3:154197458-154237875	1082	-	384	389.063	63.7547
gene2242	NC_006088.3:155257577-155276151	2959	-	97	98.279	4.76618
gene2243	NC_006088.3:155295967-155412675	3003	-	63	62.8192	2.63312
gene2245	NC_006088.3:155442024-155461551	3232	-	224	225.94	6.81944
gene2262	NC_006088.3:161004765-161070040	27556	-	590	596.854	6.0607
gene2267	NC_006088.3:161504210-161608361	5160	-	576	583.594	14.323
gene2274	NC_006088.3:162759314-162842433	5058	-	13	13.1714	0.22748
gene2284	NC_006088.3:164873197-164897401	1470	-	0	0	0
gene2287	NC_006088.3:165034493-165056995	984	-	1775	1798.41	158.61
gene2288	NC_006088.3:165059106-165145881	3153	-	371	375.892	10.1936
gene2290	NC_006088.3:165171947-165185757	1536	-	271	273.56	14.6515
gene2294	NC_006088.3:165298012-165480003	9892	-	268	271.534	2.37709
gene2298	NC_006088.3:165895325-165900525	636	-	0	0	0
gene2299	NC_006088.3:165966682-166019336	1653	-	9	8.10547	0.641597
gene2301	NC_006088.3:166088252-166454162	3038	-	35	35.4614	0.941427
gene2302	NC_006088.3:166478314-166486963	885	-	0	0	0
gene2305	NC_006088.3:166717794-166796615	4815	-	3402	3445.84	147.908
gene2307	NC_006088.3:166902118-166927840	4057	-	1001	1014.2	33.844
gene2310	NC_006088.3:166995127-166995900	774	-	1	1.01318	0.116712
gene2311	NC_006088.3:167062443-167066392	832	-	7745	7846.1	1293.38
gene2315	NC_006088.3:167121002-167141129	1665	-	0	0	0
gene2318	NC_006088.3:167194676-167230582	729	-	0	0	0
gene2319	NC_006088.3:167254503-167300491	5786	-	2939	2976.73	38.5554
gene2320	NC_006088.3:167302074-167317606	1266	-	0	0	0
gene2321	NC_006088.3:167327548-167376833	3342	-	109	109.424	2.54682
gene2323	NC_006088.3:167404436-167430595	2443	-	390	395.142	11.7884
gene2325	NC_006088.3:167622536-167632131	1150	-	809	818.653	61.4723
gene2326	NC_006088.3:167644330-167673844	1820	-	1	1.01318	0.0417844
gene2327	NC_006088.3:167942537-167962862	2315	-	834	843.983	28.133
gene2329	NC_006088.3:167977927-167986980	1255	-	412	416.419	28.0558
gene2333	NC_006088.3:168094649-168095671	1023	-	18	18.1604	1.46611
gene2334	NC_006088.3:168124808-168157868	9430	-	260	262.971	4.91755
gene2339	NC_006088.3:168441878-168487627	3007	-	69	69.9097	1.66797
gene2343	NC_006088.3:168542424-168563185	3135	-	856	866.272	23.0568
gene2345	NC_006088.3:168574049-168626601	4663	-	2581	2614.02	58.0668
gene2347	NC_006088.3:168651655-168660646	1855	-	623	631.214	52.9828
gene2356	NC_006088.3:169123118-169131188	693	-	0	0	0
gene2360	NC_006088.3:169278028-169304524	6068	-	139	139.819	2.64378
gene2365	NC_006088.3:169393477-169435312	3332	-	398	403.124	8.68048
gene2369	NC_006088.3:169524956-169555693	3510	-	62	62.8174	1.94727
gene2371	NC_006088.3:169614752-169650368	6589	-	10	10.1318	0.116888
gene2373	NC_006088.3:169663710-169688093	2610	-	17	16.2109	0.475945
gene2374	NC_006088.3:169688583-169701052	1736	-	70	70.9229	3.19673
gene2375	NC_006088.3:169701382-169710958	2889	-	897	908.826	26.5012
gene2378	NC_006088.3:169771126-169777845	1011	-	0	0	0
gene2381	NC_006088.3:169805418-169822085	4029	-	386	390.076	13.8792
gene2385	NC_006088.3:170194032-170245421	3744	-	596	603.858	14.8555
gene2387	NC_006088.3:170530159-170541649	4504	-	252	254.677	5.12857
gene2390	NC_006088.3:170575613-170627905	5299	-	12	12.1582	0.159931
gene2391	NC_006088.3:170633105-170751383	12916	-	321	325.232	2.61515
gene2393	NC_006088.3:170871047-170882362	1820	-	722	731.519	73.4029
gene2401	NC_006088.3:171611613-171621690	1909	-	250	252.813	21.8542
gene2404	NC_006088.3:171709695-171716755	2860	-	905	915.919	42.388
gene2405	NC_006088.3:171761568-171761891	324	-	1	0.0376205	0.0189538
gene2406	NC_006088.3:171871943-171877506	1399	-	8578	8690.08	487.096
gene2413	NC_006088.3:172294482-172764917	11030	-	325	328.787	2.05032
gene2418	NC_006088.3:173145175-173160704	4695	-	594	601.832	22.4682
gene2422	NC_006088.3:173507357-173551941	3078	-	3	3.03956	0.0726924
gene2424	NC_006088.3:173650126-173752484	9492	-	804	813.587	9.43741
gene2428	NC_006088.3:173818684-173857633	12644	-	364	367.825	2.19818
gene2430	NC_006088.3:173861744-174053080	11555	-	101	102.332	0.613105
gene2431	NC_006088.3:174203327-174261882	3260	-	330	333.338	10.0693
gene2434	NC_006088.3:174336825-174344851	1308	-	13	12.1582	0.932415
gene2437	NC_006088.3:174350067-174368856	7298	-	1275	1290.8	16.3312
gene2445	NC_006088.3:174734011-174905986	5514	-	23	23.3032	0.323248
gene2448	NC_006088.3:175044901-175053423	1653	-	796	806.494	85.2789
gene2450	NC_006088.3:175190098-175268212	5561	-	410	414.392	6.59337
gene2453	NC_006088.3:175329520-175332479	822	-	0	0	0
gene2454	NC_006088.3:175399637-175418422	1827	-	509	515.71	53.2422
gene2458	NC_006088.3:175513928-175518440	1163	-	550	557.222	39.7378
gene2459	NC_006088.3:175566182-175567426	702	-	214	215.808	33.1416
gene2460	NC_006088.3:175572636-175577085	483	-	3298	3341.48	852.072
gene2464	NC_006088.3:175768107-175831620	4351	-	373	377.917	7.99847
gene2465	NC_006088.3:175874932-175944933	3002	-	535	542.054	13.3371
gene2468	NC_006088.3:176292672-176296213	2402	-	189	190.479	7.16504
gene2469	NC_006088.3:176301333-176338577	3835	-	670	678.834	16.5314
gene2476	NC_006088.3:176739849-176796647	4084	-	35	34.4847	0.794323
gene2478	NC_006088.3:176903427-177019468	4759	-	113	114.49	1.73009
gene2481	NC_006088.3:177603871-177634623	1292	-	22	21.2769	1.90492
gene2484	NC_006088.3:177847599-177847910	312	-	133	133.77	74.0544
gene2486	NC_006088.3:177864042-177866631	905	-	4083	4135.82	847.576
gene2493	NC_006088.3:178065411-178099029	2975	-	146	147.925	5.18137
gene2499	NC_006088.3:178272738-178365910	6661	-	603	610.951	10.6232
gene2501	NC_006088.3:178467720-178487310	4131	-	885	896.668	16.5284
gene2502	NC_006088.3:178487471-178531259	5448	-	1042	1054.72	18.3087
gene2504	NC_006088.3:178553540-178595140	4972	-	22	22.2901	0.313253
gene2506	NC_006088.3:178819174-178836206	3265	-	480	485.315	24.0241
gene2509	NC_006088.3:178905488-178940319	2757	-	14	13.1714	0.356889
gene2513	NC_006088.3:179144144-179144611	468	-	4	3.43306	0.831818
gene2514	NC_006088.3:179240967-179405064	3114	-	470	476.197	23.6711
gene2517	NC_006088.3:179508535-179568330	10592	-	430	435.669	3.31367
gene2519	NC_006088.3:179590891-179604309	2296	-	1398	1416.43	75.4355
gene2520	NC_006088.3:179606750-179632340	5919	-	533	540.027	6.43435
gene2524	NC_006088.3:179756832-179799243	3075	-	1504	1523.83	46.3581
gene2532	NC_006088.3:180330299-180354903	1680	-	87	87.1338	6.00201
gene2535	NC_006088.3:180416001-180637276	2709	-	46	46.6065	1.57017
gene2538	NC_006088.3:181452662-181589305	13182	-	175	177.307	2.40006
gene2549	NC_006088.3:181828523-181843696	9458	-	843	854.114	16.5523
gene2552	NC_006088.3:181875633-181959154	4589	-	5207	5274.64	98.697
gene2553	NC_006088.3:181959697-181979710	1592	-	33	32.8522	1.57529
gene2554	NC_006088.3:182007174-182042998	3495	-	0	0	0
[truncated: 15,994 more rows]

## Sheet: T2.GeneExpression
GeneID	Gene_position	Length	Strand	raw_fragment_number	normalized_count	fpkm
gene0	NC_006088.3:2342-16503	1415	+	155	152.082	22.8214
gene2	NC_006088.3:40894-75885	11700	+	3436	3371.26	19.6766
gene3	NC_006088.3:76809-89014	2758	+	282	276.691	7.61009
gene6	NC_006088.3:106372-109931	672	+	73	71.6257	9.93202
gene11	NC_006088.3:132055-387705	2025	+	104	102.042	9.8305
gene13	NC_006088.3:410573-421343	582	+	51	50.0399	8.52149
gene14	NC_006088.3:428586-428840	255	+	53	52.0022	51.485
gene15	NC_006088.3:429053-434031	3713	+	738	724.107	13.8008
gene17	NC_006088.3:460368-532512	7588	+	947	928.192	13.7985
gene21	NC_006088.3:596531-596998	468	+	0	0	0
gene23	NC_006088.3:608677-618509	2371	+	1172	1149.84	38.932
gene25	NC_006088.3:621215-630731	2411	+	70	68.6822	2.08253
gene27	NC_006088.3:658353-664569	3004	+	3815	3742.2	89.278
gene28	NC_006088.3:670686-709461	3394	+	1454	1426.63	37.037
gene29	NC_006088.3:710132-725948	4168	+	2531	2483.05	45.4936
gene31	NC_006088.3:756859-792524	3398	+	294	287.484	9.3984
gene34	NC_006088.3:859758-875188	3872	+	483	473.907	10.4699
gene38	NC_006088.3:902998-909265	1260	+	0	0	0
gene39	NC_006088.3:911111-915337	1260	+	0	0	0
gene40	NC_006088.3:916297-919982	1260	+	0	0	0
gene42	NC_006088.3:929898-935792	2458	+	147	143.926	4.39909
gene44	NC_006088.3:965087-969582	1926	+	35	34.1309	1.54771
gene46	NC_006088.3:995268-1011847	2751	+	204	200.16	5.8691
gene47	NC_006088.3:1012667-1029361	4182	+	7186	7050.7	253.982
gene50	NC_006088.3:1068457-1078676	2893	+	268	261.973	9.96347
gene55	NC_006088.3:1149254-1155765	1734	+	227	222.727	10.4573
gene62	NC_006088.3:1291563-1306275	3958	+	1941	1904.46	37.1276
gene65	NC_006088.3:1640113-1642202	1464	+	7	5.88912	0.355994
gene66	NC_006088.3:1828452-1831455	1512	+	3	2.94352	0.149321
gene68	NC_006088.3:1907176-2096634	1614	+	1000	981.174	70.9262
gene71	NC_006088.3:2200188-2649470	8410	+	99	97.1362	0.890291
gene76	NC_006088.3:2987335-3027031	4104	+	3434	3369.11	85.1725
gene82	NC_006088.3:3365928-3370602	1493	+	5	4.90587	0.2525
gene85	NC_006088.3:3411561-3424082	1301	+	902	885.018	54.7003
gene86	NC_006088.3:3438224-3474985	1946	+	283	277.672	12.3065
gene92	NC_006088.3:4017591-4047787	1471	+	187	183.479	11.7935
gene94	NC_006088.3:4102748-4128831	4179	+	41	39.6034	1.43805
gene96	NC_006088.3:4144278-4151258	1278	+	1699	1666.55	122.972
gene97	NC_006088.3:4153803-4267682	4888	+	1461	1433.5	23.8301
gene98	NC_006088.3:4298059-4315495	1362	+	47	46.1151	2.70018
gene103	NC_006088.3:5471939-5842925	3674	+	135	131.477	4.01957
gene107	NC_006088.3:6030649-6035439	950	+	303	297.296	28.3502
gene108	NC_006088.3:6053281-6078098	4290	+	202	197.216	5.4142
gene110	NC_006088.3:6143866-6160333	2769	+	882	865.396	22.5248
gene111	NC_006088.3:6162434-6183039	7442	+	741	727.05	15.6957
gene113	NC_006088.3:6194465-6233219	5510	+	451	441.76	15.3254
gene115	NC_006088.3:6257158-6471065	1182	+	60	57.8892	5.73633
gene119	NC_006088.3:6558952-6578720	2918	+	1545	1515.29	44.5463
gene120	NC_006088.3:6582333-6601572	4168	+	704	690.746	12.9712
gene125	NC_006088.3:6720824-6743401	7426	+	782	766.387	27.8162
gene132	NC_006088.3:7305870-7316317	1660	+	392	384.62	18.5983
gene133	NC_006088.3:7318002-7328231	4724	+	325	318.582	8.97737
gene135	NC_006088.3:7339041-7345446	672	+	25	24.5293	3.40138
gene136	NC_006088.3:7356653-7363147	4148	+	210	205.985	19.3966
gene138	NC_006088.3:7424247-7518421	5771	+	590	577.911	7.94184
gene140	NC_006088.3:8176880-8319835	3858	+	140	137.364	2.69797
gene143	NC_006088.3:8679510-8855267	8331	+	1037	1017.48	12.22
gene144	NC_006088.3:9325553-9459210	5201	+	154	151.101	2.04169
gene145	NC_006088.3:9556003-9715686	11083	+	11	10.7929	0.066561
gene146	NC_006088.3:9742899-9881177	4230	+	8	7.84939	0.137593
gene148	NC_006088.3:10043825-10403480	8364	+	243	237.649	2.14606
gene149	NC_006088.3:10471437-10534266	6343	+	167	163.856	1.79441
gene152	NC_006088.3:10863483-10986245	6742	+	691	677.991	9.37286
gene154	NC_006088.3:11086584-11111964	1065	+	0	0	0
gene157	NC_006088.3:11505584-12230125	6574	+	551	540.628	7.1616
gene162	NC_006088.3:12318088-12318492	405	+	0	0	0
gene165	NC_006088.3:12486870-12534716	3893	+	223	217.821	3.96042
gene167	NC_006088.3:12586978-12593412	3556	+	1213	1190.16	35.3993
gene168	NC_006088.3:12607268-12646945	2797	+	294	288.465	10.7877
gene170	NC_006088.3:12679702-12699043	5891	+	673	660.33	15.3109
gene171	NC_006088.3:12727092-12735645	2419	+	43	42.1905	2.40124
gene173	NC_006088.3:12777930-12787017	1882	+	713	698.84	31.0803
gene175	NC_006088.3:12804522-12811391	1302	+	1328	1303	78.5535
gene182	NC_006088.3:13441027-13519681	2947	+	118	115.779	3.27462
gene184	NC_006088.3:13573754-13629169	9318	+	1463	1434.87	14.3481
gene187	NC_006088.3:13788331-13810112	3828	+	254	249.218	5.70267
gene188	NC_006088.3:13810183-13821634	2567	+	364	357.147	10.5453
gene191	NC_006088.3:13938149-13992499	3033	+	8	7.84939	0.185352
gene197	NC_006088.3:14212031-14243277	5222	+	206	201.921	3.72425
gene198	NC_006088.3:14291319-14348826	3116	+	66	63.7764	2.3639
gene199	NC_006088.3:14355396-14370878	4307	+	1003	983.315	22.0229
gene201	NC_006088.3:14519145-14520446	1302	+	1	0.981174	0.0591517
gene202	NC_006088.3:14553052-14564785	2231	+	221	216.117	7.91137
gene204	NC_006088.3:14567757-14591299	2043	+	1174	1151.89	45.2679
gene205	NC_006088.3:14597269-14617548	2340	+	1	0.981174	0.030628
gene206	NC_006088.3:14621580-14629368	3517	+	649	636.782	27.4547
gene208	NC_006088.3:14666086-14679838	2527	+	1571	1540.44	49.0381
gene212	NC_006088.3:14777529-14800596	3296	+	1359	1332.46	34.9061
gene214	NC_006088.3:14916268-15052915	8326	+	1066	1045.93	9.26071
gene216	NC_006088.3:15080341-15126590	6567	+	246	241.369	6.53475
gene217	NC_006088.3:15149775-15234324	6434	+	732	717.238	7.83666
gene218	NC_006088.3:15247337-15287052	2020	+	3	1.96235	0.0720062
gene219	NC_006088.3:15305476-15401858	3685	+	58	55.9269	2.59093
gene221	NC_006088.3:15497224-15501687	2298	+	198	194.024	12.256
gene223	NC_006088.3:15509100-15520586	3059	+	688	674.471	18.2976
gene224	NC_006088.3:15520685-15532377	2929	+	298	291.409	13.9691
gene227	NC_006088.3:15735273-15812134	5631	+	457	447.416	6.81777
gene231	NC_006088.3:15997273-16152674	5037	+	334	326.731	5.24335
gene234	NC_006088.3:16882177-17284617	701	+	7	6.86821	1.07314
gene242	NC_006088.3:18627560-18631078	3519	+	77	75.1749	1.51619
gene244	NC_006088.3:18656428-18668746	2916	+	708	693.805	31.081
gene254	NC_006088.3:19894432-19926581	3860	+	53	51.021	1.08635
gene255	NC_006088.3:19947217-19966105	2010	+	14	12.7553	0.502162
gene257	NC_006088.3:20002549-20036802	6223	+	489	479.795	7.96142
gene259	NC_006088.3:20071621-20084366	4989	+	623	611.271	8.55424
gene270	NC_006088.3:20644875-20657764	2512	+	18	16.6799	0.482745
gene271	NC_006088.3:20701068-21018163	2727	+	0	0	0
gene272	NC_006088.3:21512950-21575723	4067	+	146	143.251	2.48111
gene273	NC_006088.3:21614383-21628504	3740	+	311	305.145	11.4508
gene279	NC_006088.3:21979354-22030075	5239	+	1536	1507.08	37.0776
gene282	NC_006088.3:22078431-22105894	2644	+	574	562.213	129.272
gene284	NC_006088.3:22114080-22167537	1578	+	894	876.189	47.0196
gene285	NC_006088.3:22194865-22218981	1821	+	0	0	0
gene287	NC_006088.3:22299092-22601068	5064	+	214	208.99	3.21679
gene288	NC_006088.3:22608523-22610729	1350	+	0	0	0
gene289	NC_006088.3:22637122-22669017	6557	+	391	383.639	5.25313
gene291	NC_006088.3:22979816-23009808	3219	+	880	863.434	31.1182
gene297	NC_006088.3:23237824-23283103	2477	+	333	326.731	36.459
gene300	NC_006088.3:24064702-24112793	8711	+	226	220.764	1.96979
gene303	NC_006088.3:24244838-24321398	6636	+	301	294.352	3.16672
gene305	NC_006088.3:24428393-24463380	1440	+	20	18.6423	1.18344
gene306	NC_006088.3:24469331-24482546	1131	+	3	2.94352	0.260045
gene308	NC_006088.3:24544037-24579007	1413	+	14	13.7364	0.753121
gene309	NC_006088.3:24584916-24598794	1796	+	7	6.86822	0.287319
gene318	NC_006088.3:25227755-25289779	1532	+	6	5.88705	0.306733
gene322	NC_006088.3:26299403-26325360	3504	+	0	0	0
gene324	NC_006088.3:26616354-26617466	1113	+	1	3.46021e-05	2.51201e-06
gene326	NC_006088.3:26706853-26740238	3813	+	290	284.541	6.13372
gene327	NC_006088.3:26741707-26769297	7078	+	454	445.453	5.95302
gene332	NC_006088.3:26960090-27206707	8924	+	494	483.718	5.20537
gene333	NC_006088.3:27224537-27674039	1481	+	111	108.91	10.9612
gene337	NC_006088.3:28392139-28400081	2405	+	543	531.976	33.6236
gene339	NC_006088.3:28472365-28507700	3760	+	300	294.352	6.28163
gene340	NC_006088.3:28572624-28665124	4424	+	19	18.6424	0.32992
gene341	NC_006088.3:28703774-28940218	3334	+	9	8.83056	0.188647
gene342	NC_006088.3:28986671-29044982	933	+	2	1.96235	0.176854
gene343	NC_006088.3:29129823-29234095	2334	+	7	6.86822	0.214995
gene348	NC_006088.3:29523703-29592320	3672	+	249	244.311	5.95641
gene354	NC_006088.3:30012472-30023639	2273	+	96	93.9228	3.40454
gene357	NC_006088.3:30053210-30252866	3329	+	640	627.951	17.5808
gene360	NC_006088.3:30448118-30479099	4331	+	25	24.3942	1.89094
gene362	NC_006088.3:30542144-30612473	6780	+	261	256.086	3.13944
gene367	NC_006088.3:30694179-30800157	7837	+	419	411.112	3.93134
gene380	NC_006088.3:31384435-31391574	983	+	273	267.131	28.9271
gene385	NC_006088.3:32050408-32079514	2800	+	72	70.6446	2.37743
gene386	NC_006088.3:32103408-32115432	720	+	0	0	0
gene388	NC_006088.3:32566963-32568819	1857	+	79	76.846	3.09276
gene391	NC_006088.3:32863860-32927673	4736	+	504	493.53	8.66729
gene393	NC_006088.3:32942078-33013847	7644	+	609	596.554	6.32035
gene399	NC_006088.3:33355600-33367245	2160	+	74	72.6069	2.49239
gene400	NC_006088.3:33469224-33540889	5794	+	1133	1111.67	19.5054
gene403	NC_006088.3:33567643-33592445	3757	+	1296	1271.6	26.6079
gene404	NC_006088.3:33598246-33625227	4643	+	329	322.806	4.86821
gene406	NC_006088.3:33674888-33726871	5038	+	1212	1188.87	35.8898
gene408	NC_006088.3:33753850-33803834	4682	+	536	525.909	8.19543
gene411	NC_006088.3:33898090-33946054	3774	+	780	765.316	18.676
gene412	NC_006088.3:33954669-34029788	3011	+	516	506.285	12.2706
gene413	NC_006088.3:34166155-34268898	1130	+	19	18.6423	18.8522
gene417	NC_006088.3:34375953-34390174	4825	+	150	146.668	2.32981
gene419	NC_006088.3:34744209-34772878	7564	+	2168	2126.2	33.9432
gene420	NC_006088.3:34867659-34869239	1581	+	46	44.296	2.13582
gene425	NC_006088.3:35173142-35206418	4728	+	1414	1387.38	46.3037
gene426	NC_006088.3:35207903-35233618	3445	+	1275	1250.02	40.0259
gene427	NC_006088.3:35233803-35239852	3652	+	1313	1287.3	29.2771
gene429	NC_006088.3:35254993-35273651	8588	+	1539	1509.19	13.593
gene431	NC_006088.3:35343113-35373466	7540	+	1289	1264.03	33.8973
gene432	NC_006088.3:35383343-35386890	444	+	10	9.81174	2.56911
gene433	NC_006088.3:35387341-35390065	965	+	481	471.944	54.1361
gene435	NC_006088.3:35414352-35458687	8651	+	370	363.034	2.88221
gene437	NC_006088.3:35461333-35473446	2040	+	2949	2893.48	144.727
gene439	NC_006088.3:35479654-35487207	1215	+	1	0.981174	0.0641598
gene441	NC_006088.3:35522446-35551853	1855	+	228	222.727	9.51906
gene442	NC_006088.3:35554524-35597127	2364	+	0	0	0
gene444	NC_006088.3:35714932-35772144	2894	+	413	405.225	12.3918
gene445	NC_006088.3:35778452-35789416	1079	+	61	59.8517	5.7248
gene450	NC_006088.3:36192580-36276593	2730	+	13	12.7552	0.368383
gene452	NC_006088.3:36352976-36366718	2471	+	186	182.499	8.05282
gene453	NC_006088.3:36391956-36411348	9441	+	2027	1987.86	57.0537
gene454	NC_006088.3:36415426-36442639	3293	+	378	370.883	8.48849
gene455	NC_006088.3:36453718-36507340	1678	+	33	32.3787	1.49411
gene456	NC_006088.3:36578624-36794660	5254	+	25	23.5482	0.352381
gene462	NC_006088.3:37716014-37725006	993	+	2	1.96235	0.184261
gene463	NC_006088.3:37725084-37733464	1920	+	59	57.8892	3.07557
gene469	NC_006088.3:38093480-38159426	4996	+	339	331.637	4.88779
gene474	NC_006088.3:38593607-38853219	10143	+	417	409.06	3.04211
gene478	NC_006088.3:39144916-39383370	4278	+	155	152.082	2.91816
gene483	NC_006088.3:39679654-39682671	640	+	4216	4135.64	1303.1
gene484	NC_006088.3:39690213-39781595	8679	+	3	2.94352	0.0232922
gene485	NC_006088.3:39788375-39910296	10240	+	32	30.4164	0.203575
gene487	NC_006088.3:39927250-39928311	729	+	0	0	0
gene488	NC_006088.3:39931917-39933131	777	+	0	0	0
gene490	NC_006088.3:40046100-40124267	3127	+	404	395.413	11.6191
gene493	NC_006088.3:40619496-40675329	2121	+	182	177.592	8.12659
gene495	NC_006088.3:40738811-40981195	6013	+	266	260.993	3.386
gene498	NC_006088.3:41633652-41719754	4429	+	12	11.7741	0.188689
gene499	NC_006088.3:41743419-41744834	822	+	2	1.96235	0.207789
gene500	NC_006088.3:41746252-41767670	2840	+	81	78.4939	5.07548
gene502	NC_006088.3:42056208-42067810	495	+	0	0	0
gene505	NC_006088.3:42678447-42691130	7433	+	239	234.01	6.99757
gene507	NC_006088.3:42735790-42775258	6670	+	335	328.313	5.25726
gene524	NC_006088.3:44458317-44464972	867	+	3	1.96235	0.215948
gene525	NC_006088.3:44468181-44489060	1332	+	0	0	0
gene529	NC_006088.3:44690298-44713620	4632	+	1190	1166.62	25.5084
gene531	NC_006088.3:44743638-44754292	4148	+	320	312.995	31.3377
gene532	NC_006088.3:44764332-44764955	624	+	15	14.1819	2.18275
gene533	NC_006088.3:44775208-44852208	4253	+	283	276.692	20.0442
gene535	NC_006088.3:44933658-45006205	8690	+	887	869.696	8.57427
gene538	NC_006088.3:45113563-45114699	1137	+	133	129.713	9.17878
gene542	NC_006088.3:45310489-45357599	3462	+	342	335.561	8.9121
gene544	NC_006088.3:45406791-45421077	1440	+	1778	1744.53	93.5847
gene546	NC_006088.3:45441696-45448194	753	+	0	0	0
gene548	NC_006088.3:45536535-45537909	423	+	528	518.048	354.793
gene549	NC_006088.3:45540685-45553484	1509	+	34	32.3788	1.83118
gene554	NC_006088.3:45628653-45655888	2911	+	962	943.887	29.7986
gene557	NC_006088.3:45773206-45877517	9716	+	26	25.5106	0.181208
gene558	NC_006088.3:45882945-45906654	4645	+	642	628.932	11.0796
gene564	NC_006088.3:46336755-46337654	900	+	0	0	0
gene568	NC_006088.3:46488565-46510895	3273	+	1139	1117.56	31.841
gene569	NC_006088.3:46514718-46525730	4361	+	3124	3065.19	122.758
gene571	NC_006088.3:46536538-46564624	5774	+	178	173.952	2.09242
gene575	NC_006088.3:47062434-47071311	1294	+	605	593.61	39.3315
gene576	NC_006088.3:47072232-47107472	8524	+	568	556.326	4.48466
gene577	NC_006088.3:47113033-47138630	1764	+	1	0.981174	0.0462108
gene578	NC_006088.3:47156542-47195353	2061	+	14	12.7552	0.45746
gene579	NC_006088.3:47195880-47214411	5404	+	188	184.461	2.71595
gene580	NC_006088.3:47350020-47464213	2889	+	0	0	0
gene582	NC_006088.3:47505419-47565235	8639	+	1109	1088.12	15.0895
gene585	NC_006088.3:47632597-47704209	3640	+	1106	1084.61	23.6657
gene588	NC_006088.3:47722947-47742390	1872	+	8	6.86822	0.273959
gene590	NC_006088.3:47762324-47777283	2694	+	1004	984.388	30.1864
gene591	NC_006088.3:47778305-47779599	1083	+	208	203.103	22.0563
gene595	NC_006088.3:47844158-47852755	1620	+	1672	1640.52	76.9477
gene596	NC_006088.3:47853219-47871847	843	+	0	0	0
gene597	NC_006088.3:47886096-47891364	709	+	550	539.646	69.5219
gene598	NC_006088.3:47894964-47900823	920	+	47	46.1151	13.4582
gene599	NC_006088.3:47903224-47905729	870	+	2	1.96235	0.193177
gene600	NC_006088.3:47910024-47910701	678	+	0	0	0
gene601	NC_006088.3:47913454-47923039	2790	+	2264	2220.4	60.1694
gene602	NC_006088.3:47924629-47925018	390	+	0	0	0
gene603	NC_006088.3:47926959-48009452	660	+	61	59.613	8.53032
gene605	NC_006088.3:47932425-47932736	312	+	0	0	0
gene607	NC_006088.3:47934973-47946570	1278	+	3	2.94352	0.18136
gene610	NC_006088.3:47944568-47944948	381	+	4	3.9247	1.36165
gene611	NC_006088.3:47952473-47953211	204	+	0	0	0
gene614	NC_006088.3:47959343-47959723	381	+	0	0	0
gene616	NC_006088.3:47973339-47973650	312	+	0	0	0
gene617	NC_006088.3:47974942-47975352	411	+	0	0	0
gene621	NC_006088.3:47993235-47993546	312	+	0	0	0
gene624	NC_006088.3:47997412-47997801	390	+	0	0	0
gene629	NC_006088.3:48011195-48011575	381	+	0	0	0
gene630	NC_006088.3:48017252-48017839	588	+	0	0	0
gene631	NC_006088.3:48025546-48026223	678	+	22	21.5858	2.9566
gene633	NC_006088.3:48027618-48027998	381	+	4	3.9247	1.36165
gene634	NC_006088.3:48029448-48029858	411	+	0	0	0
gene637	NC_006088.3:48032691-48033080	390	+	0	0	0
gene639	NC_006088.3:48049298-48050038	741	+	0	0	0
gene640	NC_006088.3:48057519-48066473	2561	+	569	558.288	18.927
gene641	NC_006088.3:48081019-48087204	2106	+	5	4.90587	0.219601
gene644	NC_006088.3:48122108-48146278	3829	+	268	262.955	5.52088
gene646	NC_006088.3:48184683-48198964	2234	+	95	93.2115	3.40822
gene651	NC_006088.3:48634336-48642489	738	+	0	0	0
gene653	NC_006088.3:48648634-48762288	10994	+	803	787.871	8.36388
gene656	NC_006088.3:48858767-48904974	2799	+	266	260.012	6.69028
gene658	NC_006088.3:48916464-48965841	5854	+	451	442.51	6.03221
gene660	NC_006088.3:48977127-49008953	2759	+	1239	1215.67	55.7354
gene663	NC_006088.3:49031318-49037605	1017	+	17	16.68	1.35104
gene664	NC_006088.3:49039737-49053731	3216	+	1033	1012.57	30.9623
gene665	NC_006088.3:49057125-49060615	1134	+	556	545.533	48.4618
gene667	NC_006088.3:49093634-49094272	639	+	48	46.4881	6.91738
gene668	NC_006088.3:49108518-49128875	2736	+	27	26.4917	0.806305
gene669	NC_006088.3:49132651-49248934	8154	+	2212	2170.35	30.299
gene671	NC_006088.3:49264747-49274512	4047	+	211	206.746	4.31704
gene672	NC_006088.3:49274719-49276182	369	+	853	836.942	395.497
gene675	NC_006088.3:49283223-49291775	6702	+	1133	1110.82	34.095
gene679	NC_006088.3:49317752-49323967	2064	+	633	621.083	43.0642
gene680	NC_006088.3:49333011-49334516	642	+	1	0.981174	0.145034
gene681	NC_006088.3:49344319-49350086	1080	+	10	9.81174	0.738638
gene686	NC_006088.3:49410237-49414318	2764	+	1617	1585.58	84.7017
gene688	NC_006088.3:49428849-49442265	3404	+	1590	1559.08	44.1983
gene689	NC_006088.3:49444116-49449274	2539	+	350	342.43	14.0793
gene691	NC_006088.3:49458238-49464794	1696	+	385	377.752	16.8315
gene693	NC_006088.3:49486104-49492907	1761	+	1112	1090.08	120.426
gene694	NC_006088.3:49500256-49501278	1023	+	447	437.781	35.2048
gene698	NC_006088.3:49591623-49610821	2695	+	1842	1807.32	48.449
gene699	NC_006088.3:49611195-49615454	3055	+	7	6.86822	0.160939
gene706	NC_006088.3:49763429-49785886	5509	+	3526	3459.27	113.888
gene707	NC_006088.3:49786119-49803042	1211	+	231	226.651	16.7781
gene709	NC_006088.3:49821589-49921391	7982	+	3521	3453.96	31.1261
gene718	NC_006088.3:50448554-50451633	1899	+	676	663.274	102.298
gene724	NC_006088.3:50529595-50554569	1319	+	13466	13212.5	1038.03
gene726	NC_006088.3:50581877-50596025	3353	+	322	315.938	9.0197
gene728	NC_006088.3:50609574-50649193	15684	+	2794	2741.12	28.181
gene730	NC_006088.3:50651862-50656142	2115	+	814	797.695	48.9415
gene731	NC_006088.3:50659465-50664336	1845	+	17	15.6988	0.666095
gene732	NC_006088.3:50665597-50673030	4161	+	1618	1586.56	27.8476
gene734	NC_006088.3:50691138-50703306	5520	+	1322	1297.08	21.6105
gene736	NC_006088.3:50719786-50733778	1601	+	21	20.6046	0.997045
gene737	NC_006088.3:50733950-50753954	9971	+	4334	4251.73	74.1746
gene739	NC_006088.3:50761198-50773952	4219	+	25	23.5483	0.560466
gene740	NC_006088.3:50766927-50767832	906	+	2	1.96235	0.183499
gene741	NC_006088.3:50784718-50806223	2707	+	1165	1142.64	37.775
gene742	NC_006088.3:50806978-50832614	3795	+	2181	2139.87	41.93
gene744	NC_006088.3:50835505-50855413	4296	+	516	506.286	10.1768
gene745	NC_006088.3:50855908-50864670	2464	+	208	203.103	9.15817
gene746	NC_006088.3:50868394-50873015	1629	+	2	1.96235	0.0914681
gene749	NC_006088.3:50911710-50921079	3537	+	267	260.992	5.39897
gene751	NC_006088.3:50927635-50931797	1757	+	12	10.793	0.874259
gene754	NC_006088.3:50963627-50969278	2465	+	266	260.011	23.0356
gene757	NC_006088.3:50983576-50984295	720	+	1144	1122.27	141.595
gene761	NC_006088.3:51000070-51005953	1392	+	12	10.7929	1.52035
gene763	NC_006088.3:51008269-51009264	996	+	3	2.94352	0.244612
gene768	NC_006088.3:51057437-51062335	619	+	6	5.88704	0.91658
gene770	NC_006088.3:51078990-51095089	1981	+	9	8.83057	0.343654
gene771	NC_006088.3:51099121-51112405	3972	+	44	43.1717	1.21617
gene772	NC_006088.3:51176830-51179256	2427	+	1	0.981174	0.0294382
gene774	NC_006088.3:51257402-51266555	1062	+	116	113.816	9.2327
gene775	NC_006088.3:51272921-51274129	1209	+	1	0.981174	0.0645366
gene776	NC_006088.3:51280773-51289060	3890	+	477	468.021	10.3208
gene778	NC_006088.3:51302288-51312985	1731	+	5	3.92476	0.17085
gene779	NC_006088.3:51317886-51335342	2364	+	0	0	0
gene781	NC_006088.3:51355212-51362308	885	+	680	666.986	75.6728
gene782	NC_006088.3:51363025-51367902	1059	+	2	1.96235	0.152783
gene786	NC_006088.3:51455143-51463203	333	+	0	0	0
gene787	NC_006088.3:51473131-51488819	7310	+	178	174.649	4.14715
gene788	NC_006088.3:51498409-51544951	972	+	3	1.96234	0.184259
gene789	NC_006088.3:51555102-51562526	1910	+	3353	3288.9	128.356
gene790	NC_006088.3:51562657-51666892	13232	+	17830	17494.1	409.942
gene794	NC_006088.3:51687658-51835441	1432	+	278	272.766	15.4838
gene795	NC_006088.3:51849914-51853285	465	+	2	1.96235	0.474981
gene805	NC_006088.3:52346738-52347832	1095	+	0	0	0
gene808	NC_006088.3:52522676-52801417	4816	+	284	278.414	4.2752
gene809	NC_006088.3:52887545-52953963	744	+	0	0	0
gene811	NC_006088.3:53005556-53186826	1752	+	7	5.89	0.25326
gene814	NC_006088.3:53211143-53229726	1578	+	0	0	0
gene815	NC_006088.3:53236011-53249727	1446	+	4	2.94352	0.161761
gene816	NC_006088.3:53249925-53263923	3870	+	1822	1786.72	47.3691
gene818	NC_006088.3:53288663-53306438	3481	+	801	785.921	18.5732
gene823	NC_006088.3:53590720-53596055	2616	+	56	54.9457	1.91337
gene829	NC_006088.3:53866648-53873170	3136	+	3706	3635.92	82.8591
gene830	NC_006088.3:53895763-53943640	4957	+	469	460.171	6.60358
gene832	NC_006088.3:54174609-54206341	1977	+	414	406.206	15.252
gene834	NC_006088.3:54254241-54284051	5071	+	38	36.6052	0.503659
gene836	NC_006088.3:54286989-54534632	4879	+	376	368.456	6.66616
gene838	NC_006088.3:54372021-54405302	3526	+	864	847.735	17.062
gene840	NC_006088.3:54451814-54480370	3817	+	24	22.9345	0.424585
gene845	NC_006088.3:54792102-54821356	4524	+	347	339.583	24.0057
gene847	NC_006088.3:54837311-54855861	4478	+	56	54.2817	1.24715
gene849	NC_006088.3:54864124-54865434	1065	+	274	268.842	20.5846
gene853	NC_006088.3:54903935-54923813	2192	+	117	114.797	4.26157
gene855	NC_006088.3:55230514-55266386	1341	+	0	0	0
gene856	NC_006088.3:55273731-55302220	1377	+	0	0	0
gene857	NC_006088.3:55432572-55483171	2969	+	26	24.5294	0.662123
gene859	NC_006088.3:55523762-55524869	492	+	3	2.94352	0.649353
gene860	NC_006088.3:55569406-55593583	1378	+	505	495.493	28.4809
gene861	NC_006088.3:55601177-55616851	2742	+	451	442.51	15.6059
gene863	NC_006088.3:55670258-55723081	6273	+	993	974.306	13.2265
gene869	NC_006088.3:55883900-55900993	4579	+	1388	1361.38	33.206
gene871	NC_006088.3:56174397-56296139	4193	+	817	801.62	14.9688
gene872	NC_006088.3:56349278-56462512	7767	+	748	733.917	6.93693
gene874	NC_006088.3:56483129-56503382	2529	+	5	4.90587	0.140779
gene875	NC_006088.3:56507577-56529915	3784	+	53	52.0022	1.89822
gene878	NC_006088.3:56699295-56735833	3361	+	796	781.014	51.6741
gene886	NC_006088.3:56922284-56930663	5563	+	283	276.694	7.37553
gene888	NC_006088.3:56957258-56980368	2186	+	0	0	0
gene890	NC_006088.3:57042448-57053502	2862	+	238	232.538	7.02213
gene892	NC_006088.3:57069277-57070148	554	+	1975	1937.82	818.656
gene897	NC_006088.3:57183756-57420581	4899	+	115	112.83	4.83466
gene899	NC_006088.3:57426880-57459435	3067	+	680	667.057	26.1065
gene901	NC_006088.3:57462562-57489785	2864	+	316	310.051	8.00245
gene902	NC_006088.3:57489959-57495505	568	+	791	776.108	185.595
gene903	NC_006088.3:57502876-57581827	8287	+	2683	2632.22	21.8414
gene904	NC_006088.3:57586497-57792966	3252	+	3	2.94352	0.0645399
gene905	NC_006088.3:57819386-57889375	6887	+	85	82.4187	2.95288
gene909	NC_006088.3:58356828-58394604	3829	+	1840	1804.38	46.9642
gene910	NC_006088.3:58483297-58510432	519	+	0	0	0
gene911	NC_006088.3:58515454-58542189	1902	+	0	0	0
gene913	NC_006088.3:58791515-58859015	2361	+	97	95.1738	3.24115
gene914	NC_006088.3:58971582-59014723	4053	+	1782	1747.47	40.9271
gene916	NC_006088.3:59053996-59068546	3552	+	491	481.756	17.434
gene919	NC_006088.3:59331587-59332594	1008	+	2	0.981357	0.0803598
gene922	NC_006088.3:59519446-59546437	3706	+	136	132.458	5.60373
gene924	NC_006088.3:59564594-59674593	7858	+	1827	1791.62	15.8207
gene925	NC_006088.3:59687980-59703578	3557	+	2236	2192.92	51.4756
gene928	NC_006088.3:59720880-59752917	4032	+	2743	2690.38	47.2571
gene929	NC_006088.3:59757244-59800830	6187	+	1027	1007.56	15.2177
gene931	NC_006088.3:59847260-59992348	7774	+	1320	1294.17	15.2607
gene932	NC_006088.3:60004824-60009199	396	+	0	0	0
gene933	NC_006088.3:60010944-60015878	288	+	0	0	0
gene934	NC_006088.3:60057770-60059191	1422	+	2	1.39029	0.075669
gene936	NC_006088.3:60060455-60080086	3106	+	775	759.429	17.954
gene938	NC_006088.3:60139790-60246264	9049	+	265	259.03	2.37434
gene944	NC_006088.3:60416705-60417599	789	+	63	61.1727	6.83278
gene945	NC_006088.3:60419635-60432475	2636	+	423	415.036	16.5142
gene946	NC_006088.3:60438890-60500012	6823	+	50	49.0588	0.525636
gene949	NC_006088.3:60573792-60673888	11695	+	4386	4302.44	29.1629
gene951	NC_006088.3:60689145-60981392	10645	+	891	873.245	6.06766
gene953	NC_006088.3:61044069-61061024	2401	+	335	328.694	14.9396
gene954	NC_006088.3:61067672-61110370	4223	+	2896	2841.48	47.3119
gene956	NC_006088.3:61121570-61122496	927	+	0	0	0
gene957	NC_006088.3:61137375-61156662	1491	+	8	7.84939	0.451647
gene958	NC_006088.3:61158496-61159413	918	+	1	0.473463	0.0435463
gene960	NC_006088.3:61275765-61749212	16090	+	1320	1294.17	7.55962
gene961	NC_006088.3:61753216-61772601	5327	+	350	343.411	4.50251
gene965	NC_006088.3:61849705-61924831	11238	+	712	697.615	5.39041
gene967	NC_006088.3:61941265-61985421	8327	+	1725	1692.47	23.8694
gene970	NC_006088.3:62185235-62191051	3227	+	292	286.503	8.74949
gene971	NC_006088.3:62192028-62196362	1341	+	3	2.94352	0.171456
gene972	NC_006088.3:62201259-62207801	1344	+	1	0.981174	0.0570037
gene973	NC_006088.3:62212416-62226488	2731	+	358	350.279	9.55157
gene974	NC_006088.3:62235829-62240443	714	+	0	0	0
gene979	NC_006088.3:62298839-62318078	4439	+	1012	992.948	16.1074
gene980	NC_006088.3:62400444-62588400	3988	+	5923	5810.82	154.809
gene983	NC_006088.3:62933956-63080302	3807	+	2	1.96235	0.0364292
gene985	NC_006088.3:63250466-63260201	2622	+	1341	1315.75	41.649
gene986	NC_006088.3:63261384-63315191	1509	+	212	207.028	17.1765
gene988	NC_006088.3:63429305-63435978	1104	+	587	575.949	66.2127
gene992	NC_006088.3:64133487-64332191	5929	+	218	212.915	4.46996
gene994	NC_006088.3:64376801-64377673	873	+	1	0.981174	0.0961659
gene995	NC_006088.3:64504305-64669645	4013	+	150	147.176	2.82782
gene997	NC_006088.3:64688222-64737468	3098	+	201	197.216	11.1073
gene1001	NC_006088.3:65186102-65272344	3941	+	278	272.766	4.88289
gene1002	NC_006088.3:65289165-65310400	2133	+	0	0	0
gene1003	NC_006088.3:65323214-65337388	2124	+	0	0	0
gene1007	NC_006088.3:65417899-65420854	408	+	0	0	0
gene1008	NC_006088.3:65450445-65466909	3307	+	134	131.056	5.59553
gene1010	NC_006088.3:65489454-65502267	3269	+	396	387.915	14.4896
gene1012	NC_006088.3:65511549-65577555	8239	+	697	683.878	7.49709
gene1016	NC_006088.3:65678978-66320694	3279	+	113	109.891	2.72193
gene1021	NC_006088.3:66650190-66717774	4925	+	391	383.639	8.61939
gene1023	NC_006088.3:66734298-66856011	6781	+	248	242.823	8.49023
gene1024	NC_006088.3:66941965-66943350	1386	+	1	0.00165039	9.25236e-05
gene1025	NC_006088.3:66975084-66980736	858	+	0	0	0
gene1027	NC_006088.3:67019378-67094837	6544	+	734	719.2	12.4788
gene1028	NC_006088.3:67102582-67110511	3573	+	509	498.437	14.759
gene1030	NC_006088.3:67177665-67187674	1685	+	5980	5867.42	330.074
gene1032	NC_006088.3:67195779-67235121	2137	+	6	4.90587	0.189931
gene1033	NC_006088.3:67241347-67242300	954	+	0	0	0
gene1034	NC_006088.3:67274346-67312520	4961	+	207	203.103	4.11176
gene1038	NC_006088.3:67331592-67334031	2129	+	104	102.042	9.59979
gene1040	NC_006088.3:67407871-67408758	888	+	0	0	0
gene1041	NC_006088.3:67422477-67423430	954	+	1	0.981174	0.0860046
gene1045	NC_006088.3:67645213-67725192	6751	+	1762	1728.83	35.3633
gene1048	NC_006088.3:67762948-67783671	3743	+	699	685.841	23.8642
gene1050	NC_006088.3:68097575-68107071	3732	+	2	0.981174	0.0203702
gene1052	NC_006088.3:68134328-68145729	3192	+	354	347.336	10.5854
gene1054	NC_006088.3:68167537-68176150	2587	+	385	377.752	38.1921
gene1056	NC_006088.3:68225765-68272625	5579	+	720	706.445	8.80428
gene1057	NC_006088.3:68280837-68318222	4513	+	290	284.541	6.00332
gene1059	NC_006088.3:68342356-68442034	5938	+	2800	2746.67	32.3838
gene1060	NC_006088.3:68445594-68445848	255	+	0	0	0
gene1062	NC_006088.3:68465984-68474995	945	+	2	0.981311	0.096602
gene1063	NC_006088.3:68482750-68484889	1341	+	0	0	0
gene1068	NC_006088.3:68652151-68664282	1147	+	52	51.021	3.573
gene1070	NC_006088.3:68672353-68681324	1251	+	518	507.267	169.561
gene1074	NC_006088.3:68968921-69032174	6085	+	694	680.935	12.4023
gene1077	NC_006088.3:69194949-69242097	4869	+	1203	1179.57	25.2809
gene1079	NC_006088.3:69242226-69260063	1634	+	824	808.488	41.7971
gene1080	NC_006088.3:69266611-69326246	4982	+	979	960.57	16.5018
gene1081	NC_006088.3:69326481-69350315	3590	+	45	43.1717	1.18026
gene1083	NC_006088.3:69505011-69509932	1020	+	0	0	0
gene1085	NC_006088.3:69852152-69937841	2375	+	152	148.157	5.01075
gene1086	NC_006088.3:70002143-70082115	4851	+	335	328.693	9.69016
gene1088	NC_006088.3:70373876-70390314	5816	+	2734	2681.55	44.5063
gene1090	NC_006088.3:70462409-70508286	999	+	0	0	0
gene1092	NC_006088.3:70570051-70583874	1416	+	4	3.9247	0.214652
gene1094	NC_006088.3:70623541-70706021	3805	+	2771	2718.83	56.3381
gene1095	NC_006088.3:70738451-70835184	2742	+	264	258.049	10.7813
gene1101	NC_006088.3:71413565-71442638	1499	+	13	12.7552	0.70276
gene1103	NC_006088.3:71480035-71531316	4021	+	1163	1140.12	28.714
gene1107	NC_006088.3:71620102-71753071	5605	+	473	464.096	13.8151
gene1109	NC_006088.3:71782687-71816418	1743	+	1	0.981174	0.0830775
gene1113	NC_006088.3:71983160-72043462	3235	+	89	87.3245	7.98054
gene1115	NC_006088.3:72137573-72147862	2080	+	613	601.46	56.7712
gene1118	NC_006088.3:72272797-72277400	3274	+	416	408.105	37.3109
gene1122	NC_006088.3:72450696-72472625	1039	+	369	361.072	29.5703
gene1124	NC_006088.3:72499760-72510449	1779	+	108	105.967	5.2592
gene1126	NC_006088.3:72695541-72902166	2434	+	124	121.665	4.84871
gene1127	NC_006088.3:73020017-73153620	7596	+	626	613.266	9.39116
gene1129	NC_006088.3:73185921-73212848	2376	+	390	382.658	14.5632
gene1130	NC_006088.3:73226804-73230437	621	+	0	0	0
gene1132	NC_006088.3:73253740-73257138	765	+	3	1.96252	0.228315
gene1134	NC_006088.3:73517993-73538378	1991	+	834	818.299	43.5913
gene1136	NC_006088.3:73666199-73672813	3549	+	216	211.033	7.60337
gene1139	NC_006088.3:73761432-73763327	1896	+	71	69.6236	2.73812
gene1141	NC_006088.3:74007566-74080806	4139	+	111	108.91	1.85195
gene1144	NC_006088.3:74509508-74540619	8328	+	1492	1463.91	54.5546
gene1148	NC_006088.3:74650663-74708359	4748	+	150	147.176	3.18534
gene1154	NC_006088.3:75109406-75119574	3003	+	371	364.014	12.6715
gene1166	NC_006088.3:75323663-75334283	4103	+	933	914.454	16.6768
gene1171	NC_006088.3:75449865-75501551	4800	+	461	451.34	15.0499
gene1172	NC_006088.3:75531293-75564978	5460	+	106	104.004	1.46334
gene1173	NC_006088.3:75585858-75586375	390	+	0	0	0
gene1174	NC_006088.3:75595493-75629148	4516	+	5	3.92469	0.0665633
gene1175	NC_006088.3:75640757-75664659	8642	+	831	814.949	13.125
gene1177	NC_006088.3:75682873-75711439	4608	+	18	16.6799	0.263548
gene1182	NC_006088.3:76123405-76131768	852	+	0	0	0
gene1184	NC_006088.3:76201551-76243245	3179	+	4	3.9247	0.088153
gene1185	NC_006088.3:76247403-76251896	1166	+	461	452.322	49.6409
gene1188	NC_006088.3:76276471-76286718	3166	+	1899	1863.25	200.438
gene1190	NC_006088.3:76340049-76354890	2962	+	13	12.7537	0.315916
gene1191	NC_006088.3:76359896-76367450	2726	+	82	79.4752	2.8167
gene1192	NC_006088.3:76382871-76391332	4176	+	46	44.3766	0.867049
gene1195	NC_006088.3:76399985-76425496	5997	+	1773	1739.3	27.9121
gene1196	NC_006088.3:76430027-76433691	2195	+	32	31.3976	1.05088
gene1197	NC_006088.3:76434234-76437497	1310	+	38066	37349.4	2304.26
gene1210	NC_006088.3:76630583-76633691	1448	+	2374	2328.95	180.171
gene1213	NC_006088.3:76658490-76661405	1494	+	5654	5547.52	853.021
gene1214	NC_006088.3:76675722-76682650	3863	+	30	28.6333	0.546925
gene1215	NC_006088.3:76687056-76699250	2696	+	51	50.0399	1.62665
gene1216	NC_006088.3:76707184-76712473	3609	+	818	802.601	25.0176
gene1217	NC_006088.3:76713326-76724222	3322	+	664	651.016	18.9906
gene1218	NC_006088.3:76730604-76735401	1752	+	13	12.7553	0.711763
gene1220	NC_006088.3:76738399-76753824	3227	+	2117	2076.16	59.3425
gene1221	NC_006088.3:76753949-76757322	1559	+	2666	2615.27	162.661
gene1222	NC_006088.3:76758651-76776192	3527	+	31	30.4164	1.31629
gene1225	NC_006088.3:76783406-76805020	4832	+	1779	1745.32	29.7119
gene1226	NC_006088.3:76805544-76806410	602	+	980	960.57	245.009
gene1227	NC_006088.3:76818580-76828140	2883	+	168	164.338	4.31146
gene1229	NC_006088.3:76834375-76837419	1736	+	491	481.141	41.6968
gene1231	NC_006088.3:76859140-76868466	2871	+	231	225.67	5.94502
gene1233	NC_006088.3:76881211-76900425	3621	+	214	209.971	4.10908
gene1236	NC_006088.3:76914438-76924763	3255	+	525	514.135	13.7289
gene1237	NC_006088.3:76965362-76966363	1002	+	0	0	0
gene1238	NC_006088.3:76976296-77008753	2910	+	6	5.88704	0.145294
gene1242	NC_006088.3:77045886-77072432	1548	+	24	22.567	1.60616
gene1246	NC_006088.3:77176692-77232780	2648	+	74	71.6257	2.14885
gene1250	NC_006088.3:77334452-77357780	2163	+	1	0.981174	0.03415
gene1251	NC_006088.3:77386267-77416544	2175	+	10	8.83056	0.369297
gene1255	NC_006088.3:77626651-77629983	747	+	0	0	0
gene1256	NC_006088.3:77645811-77649134	747	+	0	0	0
gene1258	NC_006088.3:77659587-77662247	789	+	0	0	0
gene1260	NC_006088.3:77713479-77715322	636	+	0	0	0
gene1263	NC_006088.3:77813361-77838819	2402	+	9609	9427.12	692.305
gene1265	NC_006088.3:77846690-77871571	4940	+	105	103.023	1.86494
gene1273	NC_006088.3:78074028-78123732	4587	+	136	133.42	3.14163
gene1276	NC_006088.3:78144281-78232413	1806	+	0	0	0
gene1278	NC_006088.3:78440903-78534176	7931	+	54	52.0022	0.555907
gene1280	NC_006088.3:78555635-78578151	2993	+	389	381.53	12.1896
gene1282	NC_006088.3:78614086-78617668	930	+	231	225.67	25.0214
gene1284	NC_006088.3:78645505-78670262	5977	+	3108	3049.13	42.0153
gene1285	NC_006088.3:78671281-78701188	12993	+	348	341.448	1.7917
gene1287	NC_006088.3:78750151-78782398	3637	+	357	349.751	7.21533
gene1292	NC_006088.3:78783052-78801615	1437	+	131	128.534	7.58553
gene1293	NC_006088.3:78807626-78812813	1029	+	0	0	0
gene1295	NC_006088.3:78835621-78848737	2894	+	583	572.025	14.2019
gene1296	NC_006088.3:78849780-78861364	2889	+	297	290.427	10.9674
gene1297	NC_006088.3:78861463-78918814	9835	+	395	386.583	4.30989
gene1301	NC_006088.3:79208455-79222055	3951	+	425	416.999	14.831
gene1302	NC_006088.3:79234559-79252458	1320	+	2	1.96235	0.116423
gene1305	NC_006088.3:79292734-79347157	4130	+	27761	27238.2	466.356
gene1306	NC_006088.3:79348454-79363789	5267	+	356	349.068	5.99965
gene1307	NC_006088.3:79373713-79384879	2805	+	81	78.4939	2.11235
gene1309	NC_006088.3:79401795-79543394	6184	+	2941	2885.54	66.9123
gene1311	NC_006088.3:79591431-79593421	586	+	871	854.603	144.073
gene1312	NC_006088.3:79597113-79608413	3436	+	13	12.1877	0.522245
gene1318	NC_006088.3:79857591-79858001	171	+	0	0	0
gene1319	NC_006088.3:79886160-79916059	1221	+	4	3.9247	0.255149
gene1322	NC_006088.3:79992624-80011653	4652	+	662	648.669	20.7753
gene1324	NC_006088.3:80035952-80060944	2238	+	713	699.577	27.8649
gene1328	NC_006088.3:80150840-80209238	10278	+	863	846.135	6.38312
gene1332	NC_006088.3:80278785-80367184	3828	+	1289	1263.75	25.3269
gene1341	NC_006088.3:81372444-81661023	7544	+	707	692.709	10.2213
gene1344	NC_006088.3:81899431-82353412	4366	+	202	198.197	4.23817
gene1346	NC_006088.3:82396965-82410049	2080	+	80	77.5128	3.1866
gene1348	NC_006088.3:82437161-82458460	5833	+	212	208.009	3.54106
gene1355	NC_006088.3:82594873-82595979	1107	+	0	0	0
gene1358	NC_006088.3:82632011-82678260	7535	+	89	86.5984	0.791952
gene1362	NC_006088.3:82796261-82803377	3293	+	480	470.963	10.8096
gene1365	NC_006088.3:82814196-82818802	732	+	0	0	0
gene1366	NC_006088.3:82841615-82862137	903	+	6	5.88704	0.552805
gene1367	NC_006088.3:82939775-82963719	4546	+	765	749.618	13.3058
gene1369	NC_006088.3:82979486-83002985	1078	+	472	463.114	38.2877
gene1370	NC_006088.3:83009883-83046057	6910	+	155	152.082	1.545
gene1371	NC_006088.3:83056834-83069417	3834	+	301	295.333	7.31322
gene1372	NC_006088.3:83070478-83081103	1977	+	15	14.7176	0.641035
gene1374	NC_006088.3:83088377-83187302	10785	+	275	269.789	8.71802
gene1377	NC_006088.3:83312688-83338556	599	+	2	1.96235	0.320373
gene1378	NC_006088.3:83400092-83403500	294	+	0	0	0
gene1382	NC_006088.3:83527502-83539460	4552	+	249	243.338	3.87958
gene1383	NC_006088.3:83540443-83559671	3720	+	577	566.137	16.2546
gene1395	NC_006088.3:83607042-83663506	9562	+	744	729.434	10.7299
gene1398	NC_006088.3:83935322-83978057	5386	+	1488	1459.01	21.6138
gene1401	NC_006088.3:84025884-84220310	4225	+	338	331.629	7.1452
gene1402	NC_006088.3:84223794-84255285	4016	+	430	420.924	10.8393
gene1403	NC_006088.3:84255354-84267787	6128	+	530	519.266	11.3056
gene1405	NC_006088.3:84291595-84300395	576	+	0	0	0
gene1406	NC_006088.3:84315385-84335784	4560	+	71	68.6822	1.14152
gene1407	NC_006088.3:84339732-84364122	2352	+	0	0	0
gene1408	NC_006088.3:84366895-84385508	1907	+	1529	1499.23	58.5868
gene1414	NC_006088.3:84703702-84707712	1429	+	67	64.7576	4.34653
gene1416	NC_006088.3:84710655-84713716	1602	+	417	408.169	19.6358
gene1417	NC_006088.3:84714766-84725526	3304	+	1061	1041.03	69.9462
gene1420	NC_006088.3:84751852-84766399	5256	+	137	134.421	2.33715
gene1421	NC_006088.3:84773633-84792903	4800	+	110	107.929	2.02541
gene1422	NC_006088.3:84807940-84815970	3598	+	46	44.1529	0.92878
gene1423	NC_006088.3:84884537-84992346	3016	+	38	36.4651	1.52981
gene1428	NC_006088.3:85893284-86010261	4320	+	208	203.103	9.50254
gene1434	NC_006088.3:86602850-86732800	9446	+	1099	1077.33	8.56934
gene1442	NC_006088.3:87030471-87050448	1822	+	6	5.88704	0.242004
gene1446	NC_006088.3:87189316-87198213	363	+	0	0	0
gene1449	NC_006088.3:87612099-87674266	4751	+	517	507.267	15.4292
gene1450	NC_006088.3:87790545-87808493	1005	+	12	10.793	0.901577
gene1451	NC_006088.3:87825825-87932948	6071	+	1696	1663.41	22.2562
gene1452	NC_006088.3:87937423-87945673	4324	+	295	289.394	7.79918
gene1453	NC_006088.3:87951691-87962675	1191	+	4	3.9247	0.262777
gene1454	NC_006088.3:87980955-88010298	2643	+	7	5.88705	0.163675
gene1455	NC_006088.3:88012193-88034153	2361	+	3	1.96235	0.0610013
gene1456	NC_006088.3:88037552-88050349	1185	+	3	2.94352	0.251564
gene1458	NC_006088.3:88069718-88077594	918	+	5	4.90587	0.451213
gene1459	NC_006088.3:88084841-88091801	1050	+	0	0	0
gene1460	NC_006088.3:88097744-88111162	3821	+	206	201.14	3.99816
gene1463	NC_006088.3:88160532-88198490	7390	+	222	217.821	2.0321
gene1464	NC_006088.3:88198589-88205956	2047	+	225	219.783	9.67727
gene1468	NC_006088.3:88543354-88764612	7044	+	1015	994.911	10.093
gene1470	NC_006088.3:88922822-88923970	1149	+	4	3.9247	0.274254
gene1472	NC_006088.3:89078061-89127675	3922	+	230	224.689	5.52329
gene1474	NC_006088.3:89129667-89149312	2903	+	73	71.6257	3.90817
gene1480	NC_006088.3:90088517-90572208	3354	+	6	5.88704	0.135445
gene1481	NC_006088.3:90584134-90706551	10150	+	368	360.999	11.0558
gene1486	NC_006088.3:90862305-90870136	903	+	693	679.725	136.554
gene1491	NC_006088.3:90955110-90960048	2356	+	173	169.743	14.3571
gene1492	NC_006088.3:90968615-91015279	1872	+	53	52.0022	2.91942
gene1495	NC_006088.3:91175281-91184283	870	+	0	0	0
gene1497	NC_006088.3:91207274-91243226	6312	+	110	107.929	1.78166
gene1500	NC_006088.3:91287002-91296704	1008	+	2	1.96235	0.16069
gene1501	NC_006088.3:91306874-91317945	2533	+	57	54.9457	2.14719
gene1502	NC_006088.3:91358133-91424142	6737	+	841	824.53	9.07357
gene1503	NC_006088.3:91430187-91603123	7627	+	3400	3335.07	45.6536
gene1506	NC_006088.3:91629433-91650088	5768	+	139	136.049	4.469
gene1510	NC_006088.3:91725252-91753273	4813	+	964	945.79	14.421
gene1513	NC_006088.3:91839809-91841011	1203	+	0	0	0
gene1514	NC_006088.3:91850428-91873045	4369	+	215	210.94	6.75299
gene1516	NC_006088.3:91904806-91909662	606	+	0	0	0
gene1519	NC_006088.3:92210875-92221976	984	+	0	0	0
gene1521	NC_006088.3:92307006-92331421	5413	+	205	200.16	6.4401
gene1535	NC_006088.3:94448280-94635652	8729	+	367	360.091	5.59271
gene1539	NC_006088.3:95242475-95948269	6008	+	688	674.067	8.35748
gene1543	NC_006088.3:96154999-96156564	1566	+	11	10.7929	0.526064
gene1549	NC_006088.3:97364416-97372077	1641	+	38	37.2846	2.60355
gene1550	NC_006088.3:97373170-97407209	4512	+	121	118.722	2.41137
gene1554	NC_006088.3:97525719-97527222	1092	+	1	0.981174	0.0728839
gene1561	NC_006088.3:97936843-98025746	3947	+	365	358.128	7.17304
gene1562	NC_006088.3:98060349-98479867	1253	+	50	48.0775	8.39683
gene1566	NC_006088.3:98637915-98669352	5462	+	741	726.068	13.2444
gene1568	NC_006088.3:98865129-98893807	910	+	0	0	0
gene1576	NC_006088.3:100030983-100281469	2511	+	198	193.291	5.99294
gene1584	NC_006088.3:101845709-101879761	2148	+	683	669.161	30.0797
gene1586	NC_006088.3:101884332-101914060	4235	+	1046	1026.31	19.2559
gene1595	NC_006088.3:103278493-103281500	977	+	287	281.597	32.3567
gene1598	NC_006088.3:103315824-103336769	2920	+	511	501.38	12.6173
gene1600	NC_006088.3:103366833-103392305	486	+	1	0.981174	0.220798
gene1601	NC_006088.3:103417844-103446430	5428	+	277	270.804	3.68256
gene1607	NC_006088.3:103980775-103985419	823	+	1659	1626.79	281.98
gene1609	NC_006088.3:104032422-104033927	708	+	18	16.9803	2.19176
gene1610	NC_006088.3:104060420-104118378	4426	+	312	306.126	7.21137
gene1615	NC_006088.3:104212248-104225312	363	+	1	0.981174	0.375258
gene1618	NC_006088.3:104283633-104320001	1308	+	19	18.6423	1.45874
gene1621	NC_006088.3:104359027-104395666	1308	+	18	17.6611	1.05907
gene1628	NC_006088.3:104618690-104630886	2751	+	425	416.999	10.93
gene1629	NC_006088.3:104632592-104643681	2186	+	71	68.6822	3.05383
gene1631	NC_006088.3:104652215-104670998	3125	+	166	162.875	3.76081
gene1632	NC_006088.3:104683415-104695081	5399	+	958	939.848	26.5768
gene1635	NC_006088.3:104711822-104731215	3108	+	3	2.94353	0.0824591
gene1637	NC_006088.3:104773919-104814399	15510	+	3784	3711.9	17.6259
gene1640	NC_006088.3:104842026-104956080	6695	+	1114	1092.44	12.635
gene1643	NC_006088.3:105043847-105045988	2142	+	116	113.729	3.90977
gene1642	NC_006088.3:105051941-105075371	704	+	776	761.391	2084.13
gene1647	NC_006088.3:105217561-105217938	378	+	2	1.366	0.481374
gene1650	NC_006088.3:105221043-105230551	790	+	310	304.004	46.1258
gene1654	NC_006088.3:105342799-105370391	2040	+	10	9.81174	0.355878
gene1662	NC_006088.3:105950415-105957990	3021	+	812	796.713	34.6398
gene1663	NC_006088.3:105960737-106008578	10041	+	209	205.065	1.41805
gene1664	NC_006088.3:106011502-106039523	5341	+	479	469.591	8.26851
gene1665	NC_006088.3:106039762-106061091	6328	+	519	509.229	11.4073
gene1668	NC_006088.3:106178801-106234015	2304	+	0	0	0
gene1670	NC_006088.3:106360956-106366068	396	+	0	0	0
gene1672	NC_006088.3:106378602-106439811	8380	+	804	788.51	6.86236
gene1674	NC_006088.3:106478593-106563599	6924	+	527	516.098	6.45842
gene1676	NC_006088.3:106901198-106907205	2315	+	28	27.4728	0.867894
gene1678	NC_006088.3:107167261-107181733	3240	+	383	374.809	9.03237
gene1682	NC_006088.3:107368519-107377089	3994	+	358	350.706	8.65804
gene1684	NC_006088.3:107393014-107418133	687	+	0	0	0
gene1685	NC_006088.3:107433428-107446900	2103	+	7	6.86822	0.3447
gene1687	NC_006088.3:107462176-107492089	1101	+	12	11.7741	1.02272
gene1688	NC_006088.3:107508534-107560977	189	+	14	13.7364	74.0815
gene1693	NC_006088.3:108199171-108255845	8170	+	750	735.88	12.9883
gene1694	NC_006088.3:108262235-108271839	708	+	2	1.96235	0.253293
gene1695	NC_006088.3:108275586-108298386	4522	+	85	82.4186	1.43247
gene1703	NC_006088.3:108544997-108589088	4185	+	4	3.9247	0.0695134
gene1704	NC_006088.3:108614159-108616255	1044	+	0	0	0
gene1705	NC_006088.3:108616779-108628833	1452	+	0	0	0
gene1706	NC_006088.3:108646494-108699352	2031	+	20	19.6235	0.749098
gene1709	NC_006088.3:108752890-108770503	1881	+	4	2.94352	0.117323
gene1712	NC_006088.3:108796440-108832642	2374	+	20	19.6235	0.615037
gene1713	NC_006088.3:108848247-108891485	2538	+	282	275.71	8.28493
gene1715	NC_006088.3:108926102-108932922	1176	+	462	453.303	217.408
gene1716	NC_006088.3:108957254-108993036	8109	+	388	379.715	5.09828
gene1720	NC_006088.3:109099186-109101658	522	+	0	0	0
gene1725	NC_006088.3:109360134-109381599	4552	+	658	645.613	13.4423
gene1726	NC_006088.3:109396077-109443797	10633	+	2241	2198.36	26.0908
gene1727	NC_006088.3:109490152-109585895	8720	+	918	900.718	14.8357
gene1729	NC_006088.3:109600092-109642918	6332	+	360	353.223	4.04909
gene1730	NC_006088.3:109643374-109659606	2730	+	368	361.072	9.54225
gene1731	NC_006088.3:109661492-109668396	1769	+	1088	1067.52	45.354
gene1738	NC_006088.3:110128727-110151253	9009	+	266	260.011	8.10033
gene1740	NC_006088.3:110345455-110362012	2996	+	847	831.055	52.4507
gene1741	NC_006088.3:110383365-110443407	3067	+	103	101.061	2.88732
gene1742	NC_006088.3:110511636-110533212	3859	+	528	517.079	23.6603
gene1743	NC_006088.3:110555411-110608887	6161	+	394	386.583	4.68041
gene1746	NC_006088.3:110694377-110705664	3945	+	1	0.981174	0.0175456
gene1747	NC_006088.3:110714661-110716256	1011	+	0	0	0
gene1751	NC_006088.3:111182702-111320950	2710	+	1572	1542.41	54.0149
gene1758	NC_006088.3:111403809-111414936	1535	+	11975	11749.2	1323.08
gene1762	NC_006088.3:111566304-111601232	7973	+	1241	1217.64	15.2783
gene1766	NC_006088.3:111730673-111761819	6262	+	663	649.538	8.48986
gene1776	NC_006088.3:112266506-112326034	4101	+	78	75.5505	2.72485
gene1780	NC_006088.3:112335521-112375966	1628	+	1135	1112.65	61.1405
gene1782	NC_006088.3:112473658-112480630	2542	+	818	802.6	44.0733
gene1787	NC_006088.3:112656120-112677372	2976	+	0	0	0
gene1788	NC_006088.3:112721665-112984436	9528	+	28	27.4729	0.197805
gene1790	NC_006088.3:113256076-113282998	4506	+	326	318.882	9.67899
gene1794	NC_006088.3:113936452-114932773	13814	+	2009	1970.86	24.9373
gene1796	NC_006088.3:115105079-115146728	6696	+	761	746.674	10.6592
gene1798	NC_006088.3:115193807-115238792	1033	+	0	0	0
gene1803	NC_006088.3:115358426-115360810	1184	+	523	513.154	47.4008
gene1806	NC_006088.3:116239954-116241209	852	+	0	0	0
gene1816	NC_006088.3:117498796-117520807	1437	+	13	12.7553	0.718759
gene1821	NC_006088.3:117678642-117701394	4129	+	162	158.093	3.64768
gene1822	NC_006088.3:117716851-117748084	1129	+	317	310.051	22.1266
gene1824	NC_006088.3:117766504-117787432	3698	+	586	573.987	11.031
gene1828	NC_006088.3:118003514-118143914	732	+	1	0.981174	0.121065
gene1834	NC_006088.3:118550348-118558854	267	+	0	0	0
gene1836	NC_006088.3:118607774-118609561	1788	+	0	0	0
gene1841	NC_006088.3:119170160-119240915	5559	+	1838	1802.42	24.5465
gene1842	NC_006088.3:119243099-119251487	1949	+	1404	1377.57	115.589
gene1844	NC_006088.3:119272594-119351583	4268	+	755	739.806	17.0033
gene1845	NC_006088.3:119369058-119390801	3257	+	217	212.915	6.04328
gene1846	NC_006088.3:119398184-119620485	3413	+	627	615.197	14.6327
gene1847	NC_006088.3:119632295-119703945	4013	+	5	4.90587	0.109495
gene1851	NC_006088.3:119779006-119834092	6115	+	67	65.7386	0.745983
gene1852	NC_006088.3:119835280-119876366	7786	+	581	569.859	8.53327
gene1855	NC_006088.3:119914156-119925931	675	+	0	0	0
gene1857	NC_006088.3:120080765-120149845	5077	+	190	186.423	3.12756
gene1859	NC_006088.3:120287924-120289000	324	+	0	0	0
gene1864	NC_006088.3:120801366-120809550	1747	+	309	303.183	32.0786
gene1868	NC_006088.3:120856809-120913864	3138	+	141	137.465	4.14669
gene1873	NC_006088.3:121232735-121269895	5861	+	1098	1077.21	35.0538
gene1875	NC_006088.3:121287610-121312327	1449	+	21	19.6235	1.60842
gene1876	NC_006088.3:121320829-121342578	2427	+	0	0	0
gene1878	NC_006088.3:121427359-121458997	2073	+	5	4.90587	0.174825
gene1879	NC_006088.3:121469586-121478125	3446	+	86	84.381	2.61478
gene1880	NC_006088.3:121483035-121494829	975	+	0	0	0
gene1881	NC_006088.3:121508189-121522280	2605	+	143	139.327	6.17286
gene1885	NC_006088.3:121725712-121740941	3734	+	121	118.722	2.52314
gene1889	NC_006088.3:122240381-122268558	2669	+	282	275.71	13.9407
gene1890	NC_006088.3:122284582-122391497	5005	+	999	979.212	20.4057
gene1892	NC_006088.3:122420677-122429652	5054	+	632	619.449	38.4345
gene1901	NC_006088.3:122895775-122909067	1617	+	1	0.981174	0.0469798
gene1902	NC_006088.3:122898536-122903817	1989	+	1	0.981174	0.0365952
gene1903	NC_006088.3:122919875-122920374	279	+	0	0	0
gene1907	NC_006088.3:123460127-123765372	5375	+	324	317.9	6.01119
gene1910	NC_006088.3:123897312-124137045	5220	+	83	81.4374	2.80686
gene1916	NC_006088.3:124557511-124570816	1179	+	1	0.981174	0.0664892
gene1919	NC_006088.3:125083629-125207722	2017	+	7	6.86822	0.252246
gene1920	NC_006088.3:125477442-125484279	669	+	0	0	0
gene1921	NC_006088.3:125535238-125555144	2089	+	35	34.3411	1.35607
gene1924	NC_006088.3:125868265-125928940	2215	+	81	79.4751	6.19146
gene1926	NC_006088.3:126243595-126409345	3891	+	72	69.6701	1.33692
gene1931	NC_006088.3:127480168-127539128	4844	+	160	156.988	2.26532
gene1933	NC_006088.3:127679936-127699480	9809	+	272	265.899	1.86786
gene1934	NC_006088.3:127805388-127820675	4421	+	147	144.233	5.03077
gene1935	NC_006088.3:127828158-127842982	2367	+	2	0.981174	0.039055
gene1936	NC_006088.3:127846197-127863296	1794	+	0	0	0
gene1940	NC_006088.3:128035466-128199619	2088	+	258	252.162	17.0515
gene1946	NC_006088.3:128465851-128466924	1074	+	0	0	0
gene1947	NC_006088.3:128477920-128504271	1989	+	259	253.143	10.5943
gene1948	NC_006088.3:128508042-128544382	3502	+	6879	6749.05	331.917
gene1952	NC_006088.3:128572648-128594569	705	+	0	0	0
gene1953	NC_006088.3:128640858-128654502	1134	+	0	0	0
gene1956	NC_006088.3:129302994-129354532	4334	+	239	233.839	5.66497
gene1958	NC_006088.3:129412797-129423759	2187	+	126	123.556	4.83763
gene1964	NC_006088.3:129612571-129660500	3756	+	343	336.462	6.71223
gene1965	NC_006088.3:129707102-129733326	4313	+	392	383.64	6.33054
gene1967	NC_006088.3:129734758-129800797	7582	+	1874	1838.7	28.7671
gene1971	NC_006088.3:129859780-129965044	15442	+	2481	2433.32	10.8088
gene1972	NC_006088.3:129979028-130159284	2629	+	11	10.7929	0.303113
gene1977	NC_006088.3:130706086-130706509	247	+	0	0	0
gene1978	NC_006088.3:130788324-130815933	1192	+	17	16.68	1.11569
gene1979	NC_006088.3:131038866-131149933	5585	+	706	692.709	10.9655
gene1980	NC_006088.3:131233917-131284132	5174	+	609	597.534	15.4048
gene1984	NC_006088.3:131462002-131532403	6301	+	1051	1031.21	17.7492
gene1987	NC_006088.3:131662205-131672431	8062	+	743	728.497	28.5628
gene1992	NC_006088.3:131856987-131858108	1122	+	1	0.00740252	0.000532226
gene1994	NC_006088.3:131866810-131874700	2663	+	276	269.855	30.5638
gene2000	NC_006088.3:131915837-131944760	5666	+	5326	5225.74	87.8596
gene2006	NC_006088.3:132491622-132497777	453	+	1	0.981174	0.248212
gene2007	NC_006088.3:132518659-132524010	918	+	457	448.397	42.108
gene2008	NC_006088.3:132626880-132722819	4992	+	56	54.9458	0.904091
gene2009	NC_006088.3:132725725-132730641	495	+	4073	3996.33	1064.38
gene2014	NC_006088.3:132802878-132813562	1654	+	1016	996.873	52.9246
gene2019	NC_006088.3:132936539-133086928	7448	+	1954	1917.21	22.53
gene2021	NC_006088.3:133108259-133120025	2320	+	14	13.7364	0.457709
gene2022	NC_006088.3:133163471-133186574	5626	+	412	404.244	5.15433
gene2023	NC_006088.3:133191201-133205729	1976	+	20	18.6423	0.700395
gene2024	NC_006088.3:133230566-133254610	3624	+	399	391.488	16.5191
gene2025	NC_006088.3:133259329-133277143	2960	+	20	18.6423	0.526776
gene2026	NC_006088.3:133283645-133298553	1935	+	1	0.981174	0.037726
gene2027	NC_006088.3:133300715-133331494	2103	+	1	0.981174	0.0344174
gene2030	NC_006088.3:133354978-133384304	2292	+	0	0	0
gene2032	NC_006088.3:133408679-133431510	702	+	0	0	0
gene2039	NC_006088.3:134393566-134425475	1303	+	447	438.585	31.5982
gene2041	NC_006088.3:134481594-134497032	4903	+	167	162.921	13.827
gene2044	NC_006088.3:134633920-134717566	4207	+	1140	1118.54	40.3298
gene2045	NC_006088.3:134772379-134775631	627	+	442	433.679	91.1084
gene2048	NC_006088.3:134937160-135013033	1122	+	0	0	0
gene2052	NC_006088.3:135398888-135419851	1737	+	1	0.981174	0.0425465
gene2053	NC_006088.3:135521663-135527067	1153	+	11	10.7929	0.751075
gene2054	NC_006088.3:135533753-135562897	9097	+	763	748.635	6.40391
gene2056	NC_006088.3:135569595-135750316	2594	+	469	459.249	20.1075
gene2057	NC_006088.3:135635087-135793502	9603	+	1686	1653.42	15.0785
gene2059	NC_006088.3:135745267-135747870	306	+	37	35.323	19.9874
gene2061	NC_006088.3:135892428-136157162	5545	+	1278	1253.94	17.2893
gene2065	NC_006088.3:136195577-136200892	4499	+	568	556.327	12.6853
gene2072	NC_006088.3:136345726-136476632	4488	+	525	514.135	8.03308
gene2075	NC_006088.3:136509017-136547617	3565	+	2454	2407.8	75.9702
gene2077	NC_006088.3:136636391-136641369	900	+	0	0	0
gene2080	NC_006088.3:136727248-136747652	1640	+	156	152.082	8.04282
gene2081	NC_006088.3:136753994-136783269	5805	+	0	0	0
gene2082	NC_006088.3:136801500-136829403	1217	+	225	220.449	21.0884
gene2085	NC_006088.3:136889042-136902923	2249	+	457	448.397	15.0239
gene2092	NC_006088.3:137261969-137312442	3893	+	519	508.249	9.82395
gene2095	NC_006088.3:137370949-137737332	9981	+	247	242.35	1.81479
gene2101	NC_006088.3:138247437-138389495	6907	+	11071	10862.2	108.625
gene2103	NC_006088.3:138451626-138504521	4566	+	1620	1588.87	35.8232
gene2106	NC_006088.3:138545436-138549132	1994	+	270	264.917	23.0415
gene2108	NC_006088.3:138642837-138750808	5680	+	311	305.145	4.44286
gene2113	NC_006088.3:139348908-139353239	813	+	92	90.268	17.6374
gene2114	NC_006088.3:139387796-139389825	582	+	5	4.90587	0.934958
gene2115	NC_006088.3:139392784-139393797	250	+	7	6.86822	7.33499
gene2117	NC_006088.3:139397025-139425632	2884	+	16	15.6988	0.943953
gene2121	NC_006088.3:139472246-139474984	2739	+	46	45.1187	1.18817
gene2122	NC_006088.3:139626765-140070659	2709	+	77	75.5503	2.71884
gene2123	NC_006088.3:140311433-140323433	2377	+	1784	1749.68	94.1662
gene2124	NC_006088.3:140328555-140373851	5331	+	247	242.35	3.16599
gene2127	NC_006088.3:141914198-141923640	1122	+	0	0	0
gene2131	NC_006088.3:142045122-142055961	1852	+	858	840.867	40.4725
gene2133	NC_006088.3:142095728-142100929	2667	+	124	121.314	4.34107
gene2135	NC_006088.3:142223123-142606517	762	+	1	0.981174	0.114744
gene2137	NC_006088.3:142765239-142969810	7211	+	100	98.1174	0.999467
gene2138	NC_006088.3:143143205-143200230	6293	+	278	271.785	2.9911
gene2139	NC_006088.3:143201604-143231361	1748	+	132	129.515	7.26779
gene2145	NC_006088.3:143760909-143767073	327	+	10	9.34482	4.49392
gene2146	NC_006088.3:143781497-143790306	657	+	0	0	0
gene2147	NC_006088.3:143792292-143793347	1056	+	0	0	0
gene2149	NC_006088.3:143836884-143849453	3524	+	54	52.9834	1.06701
gene2151	NC_006088.3:143878770-143879732	963	+	3	2.94352	0.25502
gene2152	NC_006088.3:143939448-144043408	7735	+	384	376.771	3.41752
gene2153	NC_006088.3:144057389-144081577	3046	+	671	657.387	15.6017
gene2154	NC_006088.3:144093290-144149353	4709	+	231	225.857	3.7705
gene2164	NC_006088.3:144752637-144753668	1032	+	0	0	0
gene2165	NC_006088.3:144773684-144774649	966	+	0	0	0
gene2167	NC_006088.3:145103142-145182486	6786	+	454	445.454	5.0071
gene2170	NC_006088.3:145225432-145263031	3497	+	329	322.806	9.29725
gene2172	NC_006088.3:145358237-145510441	8744	+	531	520.023	4.93357
gene2174	NC_006088.3:145692790-145705684	2369	+	238	232.538	8.54609
gene2176	NC_006088.3:145716342-145735719	1566	+	1	0.981174	0.047824
gene2201	NC_006088.3:149478164-149480686	2523	+	2	1.1488	0.0330507
gene2205	NC_006088.3:150421565-150423643	2079	+	0	0	0
gene2210	NC_006088.3:151896200-151897141	942	+	32	31.3107	2.78818
gene2215	NC_006088.3:152318872-152369787	3887	+	1115	1093.03	20.5986
gene2217	NC_006088.3:152707201-152734255	3987	+	456	446.434	9.34788
gene2218	NC_006088.3:152742501-152743511	768	+	0	0	0
gene2220	NC_006088.3:153124931-153142353	5350	+	693	679.954	14.9395
gene2225	NC_006088.3:153444671-153628509	14802	+	1843	1808.3	20.7273
gene2226	NC_006088.3:153644072-153658752	3286	+	464	454.284	15.2731
gene2228	NC_006088.3:153680894-153685562	678	+	676	662.292	96.145
gene2230	NC_006088.3:153712715-153713011	297	+	0	0	0
gene2233	NC_006088.3:154248942-154265152	3490	+	553	542.589	15.2177
gene2235	NC_006088.3:154275393-154382605	6230	+	657	644.631	8.32578
gene2240	NC_006088.3:154791543-155055538	10662	+	315	308.088	3.77036
gene2244	NC_006088.3:155412057-155432992	2994	+	387	379.712	9.13223
gene2246	NC_006088.3:155461755-155466469	782	+	81	79.4751	34.6133
gene2247	NC_006088.3:155857898-156225328	3116	+	65	62.7952	1.49718
gene2250	NC_006088.3:156898969-157112284	2244	+	5	4.90587	0.164105
gene2252	NC_006088.3:158269100-158969764	3678	+	16	15.6988	0.319784
gene2254	NC_006088.3:159205527-159206999	1473	+	9	8.83057	0.461553
gene2263	NC_006088.3:161177251-161181044	2754	+	10	9.81174	0.256876
gene2265	NC_006088.3:161221837-161330967	1524	+	3	2.94352	0.147981
gene2268	NC_006088.3:161696550-161936609	8303	+	382	373.827	3.65547
gene2276	NC_006088.3:163297050-163297670	621	+	30	29.4352	4.56176
gene2278	NC_006088.3:163529652-163539296	654	+	0	0	0
gene2285	NC_006088.3:164996392-165000140	3088	+	285	279.635	6.57836
gene2286	NC_006088.3:165018144-165029846	2697	+	192	188.385	6.58325
gene2289	NC_006088.3:165145269-165168731	6386	+	1340	1314.77	30.2567
gene2291	NC_006088.3:165191024-165254629	4198	+	213	208.99	3.50542
gene2293	NC_006088.3:165264622-165276991	2096	+	157	154.044	21.2458
gene2295	NC_006088.3:165513414-165676193	4876	+	26	25.5105	0.365664
gene2296	NC_006088.3:165702923-165743662	11061	+	807	791.807	4.90479
gene2297	NC_006088.3:165816413-165838052	1864	+	33	32.3787	1.29768
gene2300	NC_006088.3:166031442-166055595	528	+	189	184.461	41.4638
gene2303	NC_006088.3:166492231-166542443	1716	+	4	2.94352	0.175099
gene2308	NC_006088.3:166927898-166942741	1911	+	244	238.425	16.2161
gene2309	NC_006088.3:166965791-167061912	7404	+	600	588.705	15.3653
gene2313	NC_006088.3:167078017-167087794	2362	+	373	365.978	11.3087
gene2314	NC_006088.3:167088105-167120121	4635	+	430	420.924	6.35933
gene2317	NC_006088.3:167164040-167165026	987	+	3	2.94352	0.247365
gene2322	NC_006088.3:167380516-167398716	2052	+	1	0.981174	0.0353588
gene2324	NC_006088.3:167497436-167622051	5225	+	287	281.596	8.1676
gene2328	NC_006088.3:167974021-167975572	1301	+	177	173.668	13.2301
gene2330	NC_006088.3:168013158-168039106	1491	+	6622	6496.79	457.415
gene2331	NC_006088.3:168049948-168132443	9809	+	1466	1437.71	13.813
gene2332	NC_006088.3:168086528-168086914	387	+	0	0	0
gene2335	NC_006088.3:168208088-168209020	933	+	2	1.37371	0.123804
gene2336	NC_006088.3:168295282-168409482	5959	+	2422	2376.4	34.4956
gene2337	NC_006088.3:168409637-168413535	1730	+	22	20.6046	1.06988
gene2338	NC_006088.3:168424800-168440918	4130	+	143	139.327	3.24221
gene2340	NC_006088.3:168503437-168525650	6325	+	297	290.428	4.96325
gene2341	NC_006088.3:168526866-168541779	2380	+	245	240.387	10.1121
gene2342	NC_006088.3:168527636-168528550	636	+	2	0.981395	0.147007
gene2344	NC_006088.3:168566105-168569874	1899	+	86	84.381	5.98602
gene2348	NC_006088.3:168667705-168677568	5265	+	261	255.105	5.26674
gene2358	NC_006088.3:169196884-169240604	2789	+	425	416.018	17.9091
gene2362	NC_006088.3:169312645-169353801	5173	+	94	91.2492	1.22983
gene2364	NC_006088.3:169374792-169392500	1236	+	0	0	0
gene2367	NC_006088.3:169452265-169518187	2690	+	218	213.896	6.15558
gene2372	NC_006088.3:169658553-169662291	1476	+	292	285.522	19.0581
gene2376	NC_006088.3:169710609-169731836	3870	+	567	556.326	10.151
gene2377	NC_006088.3:169740675-169769971	6439	+	285	278.654	3.79046
gene2380	NC_006088.3:169787117-169804121	1980	+	674	660.33	26.8344
gene2382	NC_006088.3:169825939-169849798	2207	+	922	903.662	50.8387
gene2383	NC_006088.3:169876358-169941241	6742	+	481	470.963	7.75712
gene2386	NC_006088.3:170264083-170403254	1930	+	731	717.239	43.6723
gene2388	NC_006088.3:170541056-170561852	5251	+	439	429.891	7.32196
gene2389	NC_006088.3:170564983-170573218	852	+	0	0	0
gene2394	NC_006088.3:171102934-171240294	3397	+	14	13.7364	0.287579
gene2395	NC_006088.3:171265136-171272129	1995	+	0	0	0
gene2396	NC_006088.3:171272181-171277017	1614	+	0	0	0
gene2397	NC_006088.3:171293194-171327079	4146	+	419	410.919	8.68122
gene2400	NC_006088.3:171575558-171612752	3066	+	662	649.243	17.4017
gene2402	NC_006088.3:171621740-171641529	2584	+	538	526.891	24.9852
gene2403	NC_006088.3:171674025-171707059	7681	+	568	557.306	6.0276
gene2408	NC_006088.3:171916842-171933330	4020	+	221	215.858	5.86893
gene2409	NC_006088.3:171936915-171962241	870	+	3	2.94352	0.314661
gene2411	NC_006088.3:172000590-172233599	5959	+	473	463.114	7.73643
gene2414	NC_006088.3:172441937-172443016	1080	+	0	0	0
gene2421	NC_006088.3:173241885-173493926	4236	+	214	208.99	4.21259
gene2426	NC_006088.3:173762699-173807414	4252	+	191	187.404	4.67056
gene2427	NC_006088.3:173808213-173821000	2655	+	290	284.539	15.1488
gene2429	NC_006088.3:173859596-173861231	903	+	283	277.672	26.074
gene2432	NC_006088.3:174262997-174285200	3494	+	1175	1152.88	24.4156
gene2439	NC_006088.3:174368102-174418218	2325	+	3574	3506.72	209.569
gene2441	NC_006088.3:174487611-174528067	5499	+	224	219.602	4.89127
gene2442	NC_006088.3:174587137-174645054	3169	+	1997	1958.42	118.339
gene2443	NC_006088.3:174687195-174731518	6737	+	884	866.377	10.2146
gene2447	NC_006088.3:175029854-175043764	4108	+	26	25.5105	0.494261
gene2449	NC_006088.3:175084529-175188471	6746	+	455	445.452	7.45069
gene2451	NC_006088.3:175274917-175308187	3021	+	5	4.90587	0.116336
gene2452	NC_006088.3:175315018-175317966	549	+	1	0.981174	0.182338
gene2456	NC_006088.3:175419204-175476878	4728	+	256	250.2	4.63423
gene2457	NC_006088.3:175508297-175514208	1082	+	159	155.667	14.2859
gene2461	NC_006088.3:175592595-175629547	4138	+	127	123.628	2.17714
gene2463	NC_006088.3:175735854-175736852	999	+	19	17.7195	1.46707
gene2466	NC_006088.3:175949407-175960007	5313	+	435	425.83	10.3232
gene2467	NC_006088.3:175972298-176287288	10040	+	1824	1789.66	23.3641
gene2470	NC_006088.3:176339648-176367606	7410	+	674	660.33	8.54011
gene2471	NC_006088.3:176394869-176396743	1875	+	5	4.90587	0.217792
gene2473	NC_006088.3:176598811-176644712	7903	+	396	387.564	4.13333
gene2474	NC_006088.3:176649882-176655140	1023	+	0	0	0
gene2475	NC_006088.3:176655664-176724043	2276	+	342	334.581	17.255
gene2477	NC_006088.3:176842776-176900747	16219	+	371	364.015	1.59211
gene2479	NC_006088.3:177019381-177025154	567	+	2	0.981693	0.197154
gene2482	NC_006088.3:177658311-177796381	4855	+	323	316.92	7.07028
gene2483	NC_006088.3:177809643-177859081	10799	+	1314	1289.12	31.2197
gene2489	NC_006088.3:177897786-177940271	5737	+	538	526.891	6.52166
gene2490	NC_006088.3:177979887-178036951	11326	+	706	692.71	5.35328
gene2491	NC_006088.3:178039356-178050724	3844	+	311	304.164	15.0397
gene2494	NC_006088.3:178105523-178156194	3333	+	301	294.352	8.47145
gene2496	NC_006088.3:178193459-178194250	792	+	1	0.00050705	5.63548e-05
gene2497	NC_006088.3:178213256-178213933	678	+	1	0.752354	0.10305
gene2498	NC_006088.3:178230324-178231859	1536	+	1	0.641976	0.031987
gene2500	NC_006088.3:178403562-178444147	3678	+	894	876.912	34.5026
gene2503	NC_006088.3:178533780-178550462	3783	+	129	126.571	2.36537
gene2505	NC_006088.3:178740390-178800214	3685	+	40	39.247	0.877217
gene2508	NC_006088.3:178854612-178890240	4226	+	1889	1853.43	33.5741
gene2515	NC_006088.3:179432773-179465411	5892	+	6	4.90587	0.0617808
gene2516	NC_006088.3:179471135-179487458	4184	+	168	164.838	4.48729
gene2518	NC_006088.3:179570242-179589472	5572	+	342	334.58	4.17913
gene2522	NC_006088.3:179677673-179711122	2508	+	379	371.865	14.7957
gene2523	NC_006088.3:179740603-179740698	96	+	0	0	0
gene2525	NC_006088.3:179797814-179857035	2244	+	134	131.476	5.37867
gene2526	NC_006088.3:179878245-179940868	2984	+	448	439.566	11.3668
gene2527	NC_006088.3:179979254-179981170	552	+	0	0	0
gene2528	NC_006088.3:180048263-180194345	20679	+	1472	1444.15	7.05645
gene2533	NC_006088.3:180363238-180368152	1845	+	6	5.88704	0.238649
gene2534	NC_006088.3:180374356-180388936	2850	+	449	439.566	21.0467
gene2537	NC_006088.3:181148837-181289506	5332	+	1187	1163.67	23.4536
gene2539	NC_006088.3:181589398-181605748	4645	+	595	583.799	44.2964
gene2542	NC_006088.3:181636856-181654670	3161	+	27	26.4917	0.746543
gene2543	NC_006088.3:181682477-181689089	4449	+	9421	9243.15	419.058
gene2544	NC_006088.3:181694084-181702023	1434	+	0	0	0
gene2545	NC_006088.3:181709981-181716204	1401	+	1	0.981174	0.0543263
gene2546	NC_006088.3:181720932-181728479	1597	+	70	68.6822	3.44546
gene2547	NC_006088.3:181775609-181779883	792	+	0	0	0
gene2548	NC_006088.3:181805645-181822736	2541	+	1088	1067.52	49.178
gene2555	NC_006088.3:182045912-182059843	1644	+	9	8.83057	0.47906
gene2556	NC_006088.3:182148768-182149767	798	+	1	0.981174	0.107978
gene2557	NC_006088.3:182261139-182353362	2971	+	14	13.7364	0.345271
gene2558	NC_006088.3:182429457-182469174	5360	+	686	673.085	14.3979
gene2564	NC_006088.3:184173864-184187148	1729	+	326	319.863	15.2444
gene2565	NC_006088.3:184230080-184405126	6839	+	596	584.124	10.3034
gene2566	NC_006088.3:184422740-184485807	8678	+	923	905.162	9.51347
gene2568	NC_006088.3:184502987-184514257	3445	+	408	399.338	10.8717
gene2569	NC_006088.3:184661330-184700518	9720	+	489	479.794	3.40027
gene2571	NC_006088.3:184726357-184744056	4047	+	1546	1516.89	104.43
gene2576	NC_006088.3:184880848-184900655	3442	+	932	914.454	18.8944
gene2577	NC_006088.3:184904008-184906911	1272	+	1	0.981174	0.0607879
gene2580	NC_006088.3:184990921-185002016	591	+	0	0	0
gene2581	NC_006088.3:185006963-185018621	5958	+	68	65.7387	1.77894
gene2582	NC_006088.3:185029047-185032736	597	+	41	40.2281	6.59972
gene2585	NC_006088.3:185060335-185071059	4200	+	381	373.542	10.8166
gene2588	NC_006088.3:185163674-185163853	180	+	2	1.09394	9.21987
gene2590	NC_006088.3:185280436-185383696	2817	+	29	27.4729	1.0149
gene2602	NC_006088.3:186791342-186807270	5116	+	832	816.337	22.2737
gene2605	NC_006088.3:186948570-187074968	10747	+	225	219.783	1.43929
gene2607	NC_006088.3:187167818-187407442	3729	+	3	2.94352	0.0558473
gene2608	NC_006088.3:187466563-187482864	2281	+	1580	1550.26	52.5266
gene2609	NC_006088.3:187492657-187519909	846	+	0	0	0
gene2614	NC_006088.3:187935219-187941229	5332	+	1292	1266.7	19.1058
gene2617	NC_006088.3:188071249-188189835	2160	+	423	414.055	15.9703
gene2620	NC_006088.3:188249002-188256968	3219	+	103	101.061	2.49891
gene2622	NC_006088.3:188329840-188350286	6229	+	881	863.433	11.5001
gene2623	NC_006088.3:188352890-188367400	1632	+	3	2.94352	0.147972
gene2628	NC_006088.3:189457928-189466408	3246	+	275	269.012	13.1259
gene2632	NC_006088.3:189536526-189550487	1233	+	9	8.83057	0.567497
gene2634	NC_006088.3:189669554-189685466	1498	+	400	392.47	22.3812
gene2638	NC_006088.3:190288735-190289670	936	+	0	0	0
gene2640	NC_006088.3:191087841-191736121	12040	+	1087	1066.54	6.30621
gene2641	NC_006088.3:191808700-191963609	10828	+	738	724.107	10.0057
gene2643	NC_006088.3:191967521-191968726	879	+	0	0	0
gene2644	NC_006088.3:191975459-191976805	1020	+	1	0.981174	0.0791868
gene2645	NC_006088.3:191994867-191996072	879	+	0	0	0
gene2646	NC_006088.3:192000497-192001702	879	+	0	0	0
gene2648	NC_006088.3:192042796-192043578	783	+	0	0	0
gene2649	NC_006088.3:192050288-192060738	2058	+	490	480.775	20.0257
gene2650	NC_006088.3:192061215-192064196	556	+	1142	1120.5	298.444
gene2652	NC_006088.3:192069194-192070478	1191	+	15	14.7176	0.985412
gene2653	NC_006088.3:192074449-192074845	397	+	1	0.981174	0.314457
gene2654	NC_006088.3:192082718-192085767	732	+	11	10.7929	1.33171
gene2655	NC_006088.3:192088879-192121293	3788	+	1007	988.042	18.5899
gene2657	NC_006088.3:192132180-192184522	4617	+	474	464.095	7.22176
gene2658	NC_006088.3:192194028-192204376	1648	+	1187	1164.65	66.1575
gene2660	NC_006088.3:192243121-192313746	6426	+	752	737.843	15.6749
gene2661	NC_006088.3:192319668-192353319	2748	+	21	19.6234	0.51496
gene2667	NC_006088.3:192719349-192764899	3378	+	1	0.981174	0.0206637
gene2668	NC_006088.3:192781290-192800250	3898	+	301	295.333	5.34813
gene2670	NC_006088.3:192929792-192944478	5812	+	161	157.041	3.00447
gene2675	NC_006088.3:193074597-193100099	1065	+	1	0.981174	0.0751263
gene2679	NC_006088.3:193341546-193342787	903	+	0	0	0
gene2680	NC_006088.3:193347585-193348721	892	+	0	0	0
gene2682	NC_006088.3:193361545-193365191	2038	+	363	355.237	14.6729
gene2684	NC_006088.3:193415889-193417302	552	+	4	3.9247	0.723349
gene2687	NC_006088.3:193446503-193524913	12408	+	1596	1564.98	8.65946
gene2689	NC_006088.3:193529914-193533820	793	+	2609	2559.88	311.045
gene2691	NC_006088.3:193542390-193557601	3088	+	906	888.941	33.4746
gene2693	NC_006088.3:193571169-193576998	2764	+	1663	1631.05	47.2852
gene2694	NC_006088.3:193588605-193595807	2820	+	5343	5241.44	157.187
gene2695	NC_006088.3:193596350-193599515	1356	+	5318	5217.88	332.277
gene2696	NC_006088.3:193600264-193605005	1768	+	1664	1632.67	72.3962
gene2700	NC_006088.3:193621735-193628955	3701	+	1888	1852.45	36.5836
gene2702	NC_006088.3:193640111-193655247	1137	+	1	0.981174	0.083708
gene2703	NC_006088.3:193662226-193663836	1611	+	0	0	0
gene2704	NC_006088.3:193668690-193669649	960	+	0	0	0
gene2706	NC_006088.3:193716342-193725788	537	+	233	228.613	53.0775
gene2707	NC_006088.3:193721298-193722392	444	+	0	0	0
gene2709	NC_006088.3:193728636-193730174	444	+	0	0	0
gene2710	NC_006088.3:193745488-193746450	963	+	2	1.96235	0.170013
gene2711	NC_006088.3:193750603-193751568	966	+	2	1.96235	0.169358
gene2713	NC_006088.3:193785421-193792011	1875	+	0	0	0
gene2715	NC_006088.3:193846467-193847042	576	+	24	22.6111	3.90999
gene2717	NC_006088.3:193867562-193906193	6726	+	3870	3797.14	59.5717
gene2718	NC_006088.3:193907281-193910675	1359	+	0	0	0
gene2720	NC_006088.3:193914629-193915366	354	+	2	1.96235	0.790998
gene2723	NC_006088.3:193940091-193941029	939	+	3	2.94096	0.262934
gene2722	NC_006088.3:193924806-193925745	940	+	1	0.981174	0.0876045
gene2725	NC_006088.3:193930811-193932215	801	+	4	3.9247	0.429802
gene2726	NC_006088.3:193933094-193943796	942	+	0	0	0
gene2727	NC_006088.3:193944407-193945940	1206	+	1	0.981174	0.0647267
gene2730	NC_006088.3:194007209-194044050	3169	+	86	83.3998	3.80215
gene2734	NC_006088.3:194288822-194295465	3246	+	29455	28899.9	635.442
gene2739	NC_006088.3:194468300-194469376	1077	+	0	0	0
gene2740	NC_006088.3:194498194-194499180	987	+	34	33.2678	2.79573
gene2741	NC_006088.3:194503328-194535205	4589	+	2354	2308.71	36.5795
gene2742	NC_006088.3:194549653-194555667	1721	+	149	145.214	6.37942
gene2744	NC_006088.3:194709907-194718014	2781	+	536	524.928	19.0451
gene2747	NC_006088.3:194789565-194801104	3022	+	710	695.688	57.8725
gene2749	NC_006088.3:194801956-194821063	2529	+	158	154.044	12.7361
gene2753	NC_006088.3:194884198-194914318	5082	+	1643	1612.07	22.1309
gene2757	NC_006088.3:194936740-194949182	2310	+	0	0	0
gene2760	NC_006088.3:194983707-195010994	2510	+	8	6.86822	0.285031
gene2763	NC_006088.3:195076709-195078802	1141	+	109	105.967	11.594
gene2764	NC_006088.3:195086305-195124108	5437	+	1954	1917.21	24.5402
gene2767	NC_006088.3:195254225-195272970	2433	+	0	0	0
gene1	NC_006088.3:31160-35950	567	-	0	0	0
gene4	NC_006088.3:91829-92812	984	-	0	0	0
gene5	NC_006088.3:100921-106549	4119	-	161	156.988	8.81795
gene7	NC_006088.3:111219-113647	1214	-	1	0.981174	0.0642223
gene8	NC_006088.3:114463-120081	2827	-	825	809.369	21.1235
gene9	NC_006088.3:122020-123133	813	-	0	0	0
gene16	NC_006088.3:434630-455247	3445	-	445	435.641	9.19676
gene19	NC_006088.3:533232-593532	6436	-	3787	3714.81	54.9653
gene20	NC_006088.3:535004-536045	480	-	0	0	0
gene22	NC_006088.3:601971-607135	2944	-	6175	6057.87	207.757
gene24	NC_006088.3:618410-619165	756	-	685	671.124	79.3131
gene26	NC_006088.3:631148-650074	4458	-	1786	1752.37	34.6348
gene32	NC_006088.3:806464-849307	3696	-	1732	1699.4	35.2853
gene33	NC_006088.3:849893-859571	2581	-	564	553.382	19.6948
gene35	NC_006088.3:875603-881852	2959	-	317	311.032	8.35454
gene36	NC_006088.3:882619-883608	990	-	0	0	0
gene37	NC_006088.3:884494-896294	2520	-	424	416.018	11.9841
gene41	NC_006088.3:920666-930067	2802	-	300	293.375	11.3956
gene43	NC_006088.3:935183-954063	2881	-	1078	1057.03	27.6759
gene45	NC_006088.3:968410-995130	5743	-	310	303.393	4.92898
gene48	NC_006088.3:1016281-1061193	7779	-	533	522.003	4.68699
gene51	NC_006088.3:1084713-1085162	450	-	0	0	0
gene52	NC_006088.3:1088057-1099515	3120	-	4092	4014.96	91.9948
gene56	NC_006088.3:1158583-1163875	765	-	39	38.2658	4.45176
gene57	NC_006088.3:1164658-1165122	465	-	0	0	0
gene58	NC_006088.3:1179131-1202845	1662	-	1	0.981174	0.0447105
gene59	NC_006088.3:1206226-1221472	1236	-	0	0	0
gene60	NC_006088.3:1222511-1261669	4956	-	0	0	0
gene63	NC_006088.3:1313401-1361809	2421	-	10	9.81174	0.295346
gene64	NC_006088.3:1371145-1821500	4079	-	1184	1161.71	21.6447
gene67	NC_006088.3:1855635-1878664	1488	-	3	2.94352	0.152077
gene69	NC_006088.3:1943033-1944641	999	-	0	0	0
gene70	NC_006088.3:1969388-1972251	1800	-	9	8.83057	0.418575
gene72	NC_006088.3:2735822-2737018	1041	-	0	0	0
gene73	NC_006088.3:2744289-2747311	1557	-	0	0	0
gene77	NC_006088.3:3029205-3136098	11357	-	762	747.503	11.5241
gene83	NC_006088.3:3377533-3393447	635	-	3	2.94352	0.441907
gene87	NC_006088.3:3559643-3614213	4210	-	32	31.3976	0.526704
gene88	NC_006088.3:3776832-3778770	1176	-	0	0	0
gene89	NC_006088.3:3825398-3933090	2774	-	45	43.1717	1.12152
gene90	NC_006088.3:3979783-3981589	775	-	0	0	0
gene91	NC_006088.3:3989268-3992437	1512	-	0	0	0
gene93	NC_006088.3:4049659-4095670	5345	-	770	754.523	10.693
gene95	NC_006088.3:4126644-4144418	5230	-	316	309.176	7.46801
gene106	NC_006088.3:5900576-6010954	4831	-	271	265.898	3.84764
gene109	NC_006088.3:6082054-6140850	6598	-	1976	1938.8	24.7334
gene112	NC_006088.3:6183755-6195723	1523	-	309	302.951	24.819
gene116	NC_006088.3:6492839-6533970	3678	-	193	189.367	6.48039
gene121	NC_006088.3:6603996-6616647	2954	-	1673	1641.5	72.9687
gene122	NC_006088.3:6624218-6645194	2421	-	637	625.008	24.941
gene123	NC_006088.3:6661113-6709594	3642	-	495	485.682	9.60064
gene126	NC_006088.3:6736963-6911151	9887	-	804	788.774	10.039
gene130	NC_006088.3:7160389-7221538	4092	-	178	174.649	3.88947
gene131	NC_006088.3:7282373-7287821	744	-	0	0	0
gene134	NC_006088.3:7325521-7338880	5951	-	73	70.9438	1.54873
gene137	NC_006088.3:7361199-7390384	4307	-	317	310.114	6.29741
gene139	NC_006088.3:7522480-7569155	2670	-	6	5.88704	0.15934
gene153	NC_006088.3:11003648-11039389	4065	-	50	48.0776	1.12777
gene155	NC_006088.3:11189085-11224408	3695	-	591	579.874	22.9996
gene160	NC_006088.3:12251041-12314226	5116	-	214	208.99	3.33475
gene163	NC_006088.3:12321658-12370215	7676	-	442	433.679	6.89993
gene164	NC_006088.3:12381886-12453139	4816	-	542	530.816	9.7954
gene166	NC_006088.3:12534744-12607199	2998	-	14	13.7364	0.328403
gene169	NC_006088.3:12648259-12726714	2382	-	5	4.90587	0.150209
gene172	NC_006088.3:12736917-12757030	2694	-	454	444.471	18.429
gene174	NC_006088.3:12786752-12804578	2495	-	1080	1059.42	39.5701
gene176	NC_006088.3:12813662-12848652	4174	-	294	288.465	4.88404
gene177	NC_006088.3:12856303-13129073	11585	-	336	328.694	1.93789
gene179	NC_006088.3:13157221-13226678	3684	-	625	612.253	11.8304
gene185	NC_006088.3:13629486-13740988	3840	-	858	841.847	16.9404
gene186	NC_006088.3:13783856-13788131	360	-	0	0	0
gene189	NC_006088.3:13822568-13823862	384	-	7	6.86822	2.34657
gene190	NC_006088.3:13830444-13938461	2936	-	165	160.913	4.80834
gene192	NC_006088.3:14003268-14009453	1872	-	122	119.703	6.46103
gene193	NC_006088.3:14035035-14064357	4558	-	506	496.474	10.6903
gene196	NC_006088.3:14174991-14181139	2994	-	895	878.151	129.889
gene200	NC_006088.3:14368720-14553676	5070	-	483	473.471	9.47816
gene207	NC_006088.3:14632313-14642808	2265	-	0	0	0
gene209	NC_006088.3:14681207-14722798	6284	-	5536	5431.78	73.391
gene210	NC_006088.3:14725779-14777512	5537	-	9	8.83057	0.111501
gene213	NC_006088.3:14807420-14871411	9353	-	94	92.2304	0.676154
gene215	NC_006088.3:15057499-15079009	2634	-	19	17.6612	0.504662
gene220	NC_006088.3:15487076-15497952	6307	-	307	300.488	10.5001
gene225	NC_006088.3:15537673-15697564	10358	-	319	312.995	2.08534
gene226	NC_006088.3:15721289-15721669	381	-	10	9.32449	3.23508
gene230	NC_006088.3:15929588-15962961	4135	-	173	169.743	2.8894
gene241	NC_006088.3:18538150-18607404	12311	-	705	690.746	7.63405
gene243	NC_006088.3:18641961-18657614	2605	-	741	726.935	20.5058
gene247	NC_006088.3:18946952-18951793	3081	-	530	520.022	20.8323
gene252	NC_006088.3:19817552-19859196	1374	-	2	1.96235	0.116721
gene253	NC_006088.3:19877039-19889970	1140	-	1	0.981174	0.0693211
gene256	NC_006088.3:19992697-19993404	708	-	2	1.96235	0.253293
gene258	NC_006088.3:20069665-20070480	816	-	158	154.174	16.481
gene260	NC_006088.3:20086392-20109387	5869	-	347	340.467	4.11337
gene261	NC_006088.3:20109561-20125399	3047	-	264	258.049	6.2493
gene262	NC_006088.3:20127211-20130532	861	-	19	18.6423	1.8597
gene264	NC_006088.3:20146492-20177769	3776	-	129	126.572	6.01273
gene265	NC_006088.3:20186459-20217054	2706	-	378	370.884	10.8468
gene267	NC_006088.3:20269620-20520644	7809	-	2328	2283.19	20.6526
gene275	NC_006088.3:21832861-21860765	1159	-	164	160.913	20.3846
gene276	NC_006088.3:21867370-21875960	1719	-	0	0	0
gene277	NC_006088.3:21915695-21945479	1740	-	0	0	0
gene280	NC_006088.3:22048933-22054661	1659	-	0	0	0
gene281	NC_006088.3:22063813-22073201	1773	-	1	0.981174	0.0415805
gene290	NC_006088.3:22673156-22805852	4603	-	30	29.4352	0.586209
gene292	NC_006088.3:23013683-23025530	3153	-	1201	1178.39	26.7
gene293	NC_006088.3:23041965-23183293	5875	-	54	52.9834	0.625958
gene295	NC_006088.3:23197211-23211427	1980	-	382	374.809	14.3867
gene298	NC_006088.3:23290088-23556966	3398	-	84	82.4186	2.26095
gene301	NC_006088.3:24092245-24124757	636	-	204	200.159	98.3872
gene304	NC_006088.3:24324835-24408831	4725	-	35	34.3411	0.508883
gene307	NC_006088.3:24490707-24524364	1599	-	4	3.9247	0.186824
gene310	NC_006088.3:24602261-24730600	2201	-	297	290.427	11.8698
gene312	NC_006088.3:24741985-24772040	3177	-	1264	1240.2	62.6283
gene313	NC_006088.3:24796864-24945094	4578	-	132	129.515	2.19676
gene314	NC_006088.3:24997064-25013887	3073	-	370	362.053	16.7226
gene315	NC_006088.3:25020214-25028652	1945	-	213	208.99	12.3455
gene317	NC_006088.3:25113729-25140033	2794	-	635	623.046	18.4891
gene319	NC_006088.3:25702260-25751141	4341	-	677	664.255	13.3199
gene320	NC_006088.3:25845032-26257365	5180	-	143	139.327	2.11894
gene329	NC_006088.3:26846584-26850711	477	-	0	0	0
gene330	NC_006088.3:26854958-26865547	2176	-	1041	1021.4	34.5132
gene331	NC_006088.3:26906417-26960040	1329	-	323	316.92	21.1841
gene334	NC_006088.3:27413542-27415668	2127	-	3	1.96248	0.0679876
gene336	NC_006088.3:28383781-28393615	4552	-	377	369.722	9.56365
gene338	NC_006088.3:28452194-28454389	1113	-	0	0	0
gene345	NC_006088.3:29410640-29441727	3113	-	213	208.009	6.39445
gene346	NC_006088.3:29448448-29481901	7320	-	444	435.642	26.5041
gene347	NC_006088.3:29512174-29524254	1564	-	396	387.565	30.5803
gene349	NC_006088.3:29594507-29654994	4369	-	511	500.399	8.63195
gene352	NC_006088.3:29867687-29951385	6123	-	43	42.1905	0.500115
gene353	NC_006088.3:30001720-30013871	3924	-	224	219.072	4.80362
gene355	NC_006088.3:30025394-30043930	4115	-	674	660.331	13.053
gene358	NC_006088.3:30262747-30267818	1121	-	1	0.981174	0.0706199
gene359	NC_006088.3:30284668-30405516	3044	-	10138	9947.14	325.004
gene361	NC_006088.3:30476017-30503317	9319	-	1720	1686.77	74.4386
gene368	NC_006088.3:30806654-30848248	7056	-	1232	1207.83	12.0447
gene369	NC_006088.3:30873253-30912154	8345	-	632	620.102	6.85385
gene371	NC_006088.3:30927945-30943306	5336	-	1321	1295.15	16.9452
gene373	NC_006088.3:31045383-31060551	1671	-	5	4.90587	0.222197
gene378	NC_006088.3:31191501-31193066	1566	-	0	0	0
gene379	NC_006088.3:31369472-31384819	2890	-	323	316.668	8.83253
gene381	NC_006088.3:31678901-31723703	5101	-	263	257.068	5.03337
gene389	NC_006088.3:32663111-32843086	4522	-	110	107.929	3.08255
gene395	NC_006088.3:33043644-33176229	6272	-	514	503.343	8.92977
gene397	NC_006088.3:33258736-33261450	1260	-	18	17.6611	1.10642
gene401	NC_006088.3:33553857-33562982	3132	-	366	359.11	12.5948
gene402	NC_006088.3:33563754-33566163	759	-	4634	4546.76	701.934
gene407	NC_006088.3:33732240-33753220	5706	-	53568	52558.9	690.11
gene410	NC_006088.3:33841799-33884662	2400	-	3050	2991.6	138.967
gene415	NC_006088.3:34326896-34338129	3244	-	1671	1638.56	225.459
gene418	NC_006088.3:34389178-34601703	6440	-	174	170.251	1.92354
gene421	NC_006088.3:35014438-35017759	495	-	0	0	0
gene422	NC_006088.3:35041599-35046559	246	-	0	0	0
gene423	NC_006088.3:35062378-35064456	594	-	0	0	0
gene424	NC_006088.3:35073765-35098034	3587	-	159	155.026	3.50841
gene430	NC_006088.3:35266761-35304847	8159	-	85	83.2573	1.26182
gene438	NC_006088.3:35475470-35476306	837	-	2	1.96235	0.202991
gene440	NC_006088.3:35491873-35508362	2010	-	0	0	0
gene446	NC_006088.3:35799010-35865098	11407	-	981	962.532	5.76461
gene447	NC_006088.3:35865679-36009448	3247	-	15	14.7176	0.635159
gene448	NC_006088.3:36090546-36107303	726	-	1	0.981174	0.122414
gene451	NC_006088.3:36294882-36332663	7499	-	1082	1061.51	10.5326
gene459	NC_006088.3:37554533-37652185	2765	-	92	89.8869	2.60312
gene460	NC_006088.3:37663436-37695847	1782	-	4	3.92469	0.181047
gene461	NC_006088.3:37697491-37704756	1467	-	236	231.557	12.1597
gene464	NC_006088.3:37736735-37742158	1578	-	435	426.811	29.3142
gene465	NC_006088.3:37870481-37899106	2243	-	4590	4503.59	183.978
gene466	NC_006088.3:37957803-37959341	1539	-	474	464.89	23.1122
gene467	NC_006088.3:37960019-38042616	6785	-	1735	1701.8	19.9498
gene470	NC_006088.3:38163115-38170953	881	-	1730	1697.43	196.022
gene471	NC_006088.3:38215744-38234268	5601	-	272	266.88	3.50243
gene477	NC_006088.3:39035535-39087406	729	-	3	2.94352	0.365206
gene479	NC_006088.3:39405581-39478005	5348	-	371	364.016	5.26417
gene480	NC_006088.3:39490230-39615282	6058	-	1136	1114.61	14.8439
gene489	NC_006088.3:39956574-40003946	1981	-	49	48.0775	2.06251
gene491	NC_006088.3:40125566-40427828	7037	-	112	109.258	1.63642
gene492	NC_006088.3:40613018-40619162	2783	-	180	176.611	13.8979
gene496	NC_006088.3:41521869-41558310	5046	-	179	175.63	2.70661
gene497	NC_006088.3:41622028-41631654	807	-	0	0	0
gene501	NC_006088.3:42009928-42038172	2984	-	13	11.7741	0.46253
gene503	NC_006088.3:42099537-42109031	1464	-	0	0	0
gene504	NC_006088.3:42663226-42678637	3236	-	55	53.7761	1.39924
gene506	NC_006088.3:42684488-42736290	10557	-	349	341.527	3.19922
gene508	NC_006088.3:42860209-42915972	5762	-	426	416.999	5.02659
gene509	NC_006088.3:43171698-43176235	2702	-	339	332.618	11.7252
gene511	NC_006088.3:43209642-43254276	4366	-	195	191.329	5.83287
gene512	NC_006088.3:43275077-43327897	5426	-	473	464.095	6.30358
gene513	NC_006088.3:43518350-43520505	885	-	0	0	0
gene515	NC_006088.3:43799329-43819168	951	-	0	0	0
gene516	NC_006088.3:43844082-43851621	1481	-	14	13.7364	0.904841
gene517	NC_006088.3:43861135-43873153	2085	-	323	316.92	19.7699
gene518	NC_006088.3:43892825-43966838	2684	-	4912	4819.53	147.563
gene522	NC_006088.3:44271512-44275319	1681	-	4992	4898.02	220.356
gene526	NC_006088.3:44476970-44563048	10140	-	746	731.956	7.01933
gene530	NC_006088.3:44714679-44734010	4489	-	2049	2010.43	150.304
gene536	NC_006088.3:45001906-45029134	6429	-	945	926.834	11.1308
gene537	NC_006088.3:45032109-45158470	6558	-	189	185.442	3.11905
gene539	NC_006088.3:45179914-45187354	444	-	615	602.441	159.402
gene540	NC_006088.3:45189014-45239852	7620	-	495	485.681	12.1186
gene541	NC_006088.3:45242502-45301569	7412	-	306	300.239	2.79295
gene543	NC_006088.3:45391837-45400884	1005	-	0	0	0
gene545	NC_006088.3:45421722-45440910	7261	-	248	242.35	3.38734
gene547	NC_006088.3:45469381-45505730	3380	-	224	219.783	4.68507
gene550	NC_006088.3:45551234-45563163	1983	-	3	2.94352	0.110153
gene551	NC_006088.3:45566260-45580987	2159	-	1522	1493.35	56.6364
gene555	NC_006088.3:45658927-45739029	5167	-	530	520.022	7.44427
gene570	NC_006088.3:46527790-46537222	3440	-	338	331.352	10.763
gene572	NC_006088.3:46576015-46987830	5064	-	125	121.666	4.07647
gene574	NC_006088.3:47004267-47057993	5452	-	251	245.294	3.13092
gene581	NC_006088.3:47470899-47493332	1824	-	0	0	0
gene583	NC_006088.3:47565873-47617696	7514	-	2829	2775.74	128.898
gene586	NC_006088.3:47704716-47715642	600	-	1	0.981174	0.159798
gene587	NC_006088.3:47710458-47711576	693	-	0	0	0
gene589	NC_006088.3:47747478-47759553	819	-	2	0.981174	0.13605
gene592	NC_006088.3:47779787-47784958	2224	-	93	91.2492	4.36241
gene593	NC_006088.3:47787744-47812855	2778	-	0	0	0
gene594	NC_006088.3:47827765-47829196	258	-	0	0	0
gene604	NC_006088.3:47928726-47929106	381	-	0	0	0
gene606	NC_006088.3:47933729-47934139	411	-	0	0	0
gene608	NC_006088.3:47936171-47936482	312	-	0	0	0
gene609	NC_006088.3:47943830-47944219	390	-	0	0	0
gene612	NC_006088.3:47953878-47954189	312	-	0	0	0
gene613	NC_006088.3:47958620-47959009	390	-	27	26.4917	8.78333
gene615	NC_006088.3:47961032-48034276	675	-	56	54.1318	7.48653
gene618	NC_006088.3:47978524-47978934	411	-	0	0	0
gene619	NC_006088.3:47980672-47980983	312	-	0	0	0
gene622	NC_006088.3:47994587-47994976	390	-	0	0	0
gene623	NC_006088.3:47995805-47996215	411	-	0	0	0
gene625	NC_006088.3:47998825-47999136	312	-	0	0	0
gene627	NC_006088.3:48010462-48017108	636	-	11	10.7929	1.61671
gene632	NC_006088.3:48026878-48027267	390	-	0	0	0
gene635	NC_006088.3:48030367-48030675	237	-	0	0	0
gene636	NC_006088.3:48031982-48032362	381	-	2	1.96235	0.680825
gene642	NC_006088.3:48100519-48107330	3120	-	406	397.375	13.0299
gene643	NC_006088.3:48109548-48116633	1726	-	30	28.4541	1.52922
gene645	NC_006088.3:48144755-48156189	1011	-	1	0.981174	0.0800522
gene647	NC_006088.3:48324861-48526822	6106	-	71	68.6822	2.49093
gene649	NC_006088.3:48602327-48606089	816	-	0	0	0
gene654	NC_006088.3:48754404-48798881	9585	-	2541	2492.19	62.0621
gene655	NC_006088.3:48801702-48846720	3219	-	6	5.88704	0.130485
gene661	NC_006088.3:49013481-49017413	456	-	0	0	0
gene662	NC_006088.3:49024721-49029061	1614	-	5	4.90587	0.231075
gene666	NC_006088.3:49061563-49069882	1774	-	618	605.385	31.0101
gene673	NC_006088.3:49277006-49279118	1287	-	801	785.92	205.778
gene674	NC_006088.3:49282567-49283322	756	-	90	87.8407	10.381
gene676	NC_006088.3:49287353-49297170	4666	-	1904	1867.67	43.632
gene677	NC_006088.3:49299609-49311550	1331	-	0	0	0
gene682	NC_006088.3:49350317-49368651	5284	-	7263	7126.27	200.763
gene684	NC_006088.3:49369024-49373684	1398	-	999	980.193	106.228
gene685	NC_006088.3:49374219-49410685	3402	-	10	9.8051	0.204955
gene687	NC_006088.3:49415493-49428591	2180	-	433	424.848	20.75
gene690	NC_006088.3:49450824-49453634	675	-	0	0	0
gene692	NC_006088.3:49465621-49487906	4155	-	2761	2708.04	87.5705
gene696	NC_006088.3:49514401-49536571	10310	-	5603	5497.51	66.3539
gene697	NC_006088.3:49543411-49588933	7368	-	3071	3013.19	30.4479
gene700	NC_006088.3:49616378-49630990	2906	-	780	764.335	21.2715
gene701	NC_006088.3:49636775-49694915	9462	-	2184	2142.61	24.8193
gene702	NC_006088.3:49718466-49729268	327	-	423	415.037	199.591
gene705	NC_006088.3:49746887-49764046	4077	-	528	517.423	15.4838
gene710	NC_006088.3:49920226-49941119	3533	-	920	902.455	24.0159
gene711	NC_006088.3:49948587-49977269	14474	-	865	848.292	43.4566
gene712	NC_006088.3:49977322-50104737	6051	-	1350	1323.6	15.9116
gene713	NC_006088.3:50104996-50106324	675	-	2	1.96235	0.270436
gene714	NC_006088.3:50119338-50136767	1974	-	5	3.9247	0.156263
gene715	NC_006088.3:50157611-50189438	1516	-	9	8.83056	0.657714
gene717	NC_006088.3:50269021-50421655	6648	-	2	1.96235	0.0204097
gene719	NC_006088.3:50456668-50459968	1819	-	4591	4504.57	209.945
gene720	NC_006088.3:50468174-50478442	5841	-	664	651.209	7.75006
gene721	NC_006088.3:50490786-50502855	1602	-	206	201.141	9.91315
gene722	NC_006088.3:50517340-50525931	2159	-	821	805.544	27.4541
gene723	NC_006088.3:50531258-50544953	4945	-	2539	2490.24	36.0013
gene733	NC_006088.3:50673646-50690999	4374	-	1707	1674.86	27.0215
gene735	NC_006088.3:50701932-50706325	2458	-	2312	2268.24	87.0504
gene738	NC_006088.3:50745279-50759772	11079	-	2629	2579.2	44.2466
gene743	NC_006088.3:50833023-50835949	1774	-	747	732.937	36.8356
gene747	NC_006088.3:50875873-50887295	3098	-	279	273.748	6.31978
gene750	NC_006088.3:50924100-50927582	384	-	1192	1169.56	706.865
gene752	NC_006088.3:50931906-50950182	4615	-	602	590.667	9.01044
gene753	NC_006088.3:50953743-50963523	2116	-	3617	3548.9	145.772
gene756	NC_006088.3:50978332-50982918	2732	-	24	22.567	0.595938
gene758	NC_006088.3:50986230-50990279	1308	-	0	0	0
gene759	NC_006088.3:50991976-50992548	573	-	0	0	0
gene760	NC_006088.3:50995469-50999245	988	-	511	501.38	57.9397
gene764	NC_006088.3:51011002-51014135	496	-	285	279.635	73.4586
gene765	NC_006088.3:51026359-51029623	2014	-	489	479.794	24.2572
gene766	NC_006088.3:51029986-51038149	2136	-	20	18.6423	0.690454
gene767	NC_006088.3:51041099-51047376	1821	-	0	0	0
gene769	NC_006088.3:51063861-51070112	3333	-	1560	1529.67	33.3058
gene773	NC_006088.3:51228967-51248317	2520	-	53	52.0022	1.49802
gene777	NC_006088.3:51293546-51345444	1498	-	38	37.2846	2.91002
gene780	NC_006088.3:51352234-51355405	2028	-	463	453.515	19.6732
gene783	NC_006088.3:51387922-51398694	2756	-	20	19.6235	0.641634
gene784	NC_006088.3:51404260-51416411	5223	-	56	54.9457	0.7416
gene785	NC_006088.3:51420881-51430111	1053	-	14	13.7364	1.06635
gene798	NC_006088.3:51880246-51888613	3183	-	60	57.8893	1.29861
gene799	NC_006088.3:51939580-51947833	2494	-	2859	2804.2	82.966
gene800	NC_006088.3:51949219-51955284	1373	-	210	206.047	13.0168
gene801	NC_006088.3:51962477-51983241	2891	-	667	653.462	16.5922
gene802	NC_006088.3:51983306-51997525	4099	-	897	879.859	16.706
gene804	NC_006088.3:52086296-52112511	1068	-	1	0.981174	0.103399
gene807	NC_006088.3:52522086-52522802	717	-	51	49.3775	6.26515
gene810	NC_006088.3:52939117-53091514	2757	-	3811	3738.87	286.831
gene813	NC_006088.3:53191331-53204987	3104	-	876	858.528	19.7797
gene817	NC_006088.3:53282197-53282763	567	-	0	0	0
gene819	NC_006088.3:53306551-53321340	3231	-	782	767.279	20.7338
gene820	NC_006088.3:53339567-53418314	3699	-	192	187.405	4.05181
gene822	NC_006088.3:53553571-53588655	2790	-	1298	1273.57	36.2679
gene824	NC_006088.3:53597863-53611013	3276	-	1662	1630.71	53.4852
gene825	NC_006088.3:53630787-53669696	2693	-	398	389.526	10.4754
gene826	NC_006088.3:53674224-53765034	3150	-	29	27.4728	0.651246
gene827	NC_006088.3:53773394-53841576	4029	-	765	750.598	25.9115
gene828	NC_006088.3:53844168-53860704	4373	-	316	309.07	5.26603
gene831	NC_006088.3:54142183-54158790	1238	-	151	148.157	16.7818
gene833	NC_006088.3:54206242-54444393	7877	-	1100	1078.96	10.1395
gene835	NC_006088.3:54282224-54287381	2239	-	293	287.183	36.638
gene837	NC_006088.3:54346318-54741509	5210	-	1235	1211.52	43.9091
gene841	NC_006088.3:54480540-54485723	1845	-	303	297.056	36.1261
gene844	NC_006088.3:54742493-54781449	3685	-	244	238.548	4.66202
gene846	NC_006088.3:54813610-54834565	6622	-	549	538.664	6.56726
gene848	NC_006088.3:54852823-54864077	3876	-	309	302.865	6.1305
gene850	NC_006088.3:54867655-54879661	4147	-	12092	11864.4	308.235
gene852	NC_006088.3:54894079-54899842	642	-	0	0	0
gene854	NC_006088.3:54926221-55004182	9339	-	97	95.1739	0.716174
gene858	NC_006088.3:55523439-55569356	1865	-	22	20.6046	0.825306
gene862	NC_006088.3:55643914-55659137	2246	-	35	33.36	1.3839
gene865	NC_006088.3:55717727-55742590	7778	-	550	538.665	12.553
gene866	NC_006088.3:55751413-55820538	3540	-	0	0	0
gene868	NC_006088.3:55854976-55861907	801	-	0	0	0
gene870	NC_006088.3:55901505-56141563	4733	-	75	73.5881	1.2369
gene873	NC_006088.3:56472302-56475262	318	-	0	0	0
gene876	NC_006088.3:56529989-56611396	3951	-	1888	1851.48	38.7444
gene880	NC_006088.3:56774362-56784400	1454	-	74	72.6069	4.50143
gene881	NC_006088.3:56787982-56800801	1425	-	12	11.7741	0.680736
gene883	NC_006088.3:56822870-56860120	8091	-	523	513.154	4.36354
gene885	NC_006088.3:56901067-56922650	4380	-	757	742.745	12.6032
gene887	NC_006088.3:56931030-56952955	2876	-	1535	1506.1	41.925
gene889	NC_006088.3:56983368-57040787	4177	-	794	779.052	13.2817
gene891	NC_006088.3:57057455-57067803	2166	-	4	2.94352	0.0999688
gene893	NC_006088.3:57070794-57138559	9985	-	534	522.966	6.35607
gene895	NC_006088.3:57165719-57170596	627	-	494	484.7	75.91
gene896	NC_006088.3:57170981-57172117	1137	-	4	3.9247	0.27772
gene900	NC_006088.3:57458946-57470446	6746	-	295	288.607	3.95173
gene906	NC_006088.3:57959300-57960700	1401	-	0	0	0
gene912	NC_006088.3:58551192-58557282	548	-	225	220.765	219.248
gene917	NC_006088.3:59062732-59100334	5720	-	1050	1030.23	18.7981
gene918	NC_006088.3:59110273-59410198	10839	-	515	505.272	4.58173
gene920	NC_006088.3:59450145-59488358	6930	-	1161	1139.14	12.1162
gene923	NC_006088.3:59546823-59553470	1760	-	246	240.388	12.5234
gene935	NC_006088.3:60051036-60054979	822	-	2	1.96235	0.207789
gene937	NC_006088.3:60080987-60120158	2030	-	873	856.565	32.9686
gene940	NC_006088.3:60252733-60272274	1797	-	0	0	0
gene941	NC_006088.3:60293835-60321368	1860	-	0	0	0
gene942	NC_006088.3:60332354-60359240	2101	-	18	17.6611	0.698654
gene943	NC_006088.3:60368010-60416993	8376	-	1492	1463.57	16.5074
gene947	NC_006088.3:60503855-60545953	549	-	6	5.88704	1.09403
gene950	NC_006088.3:60675575-60684640	2081	-	242	237.444	9.32274
gene952	NC_006088.3:61025229-61031634	3093	-	693	679.953	18.4625
gene955	NC_006088.3:61113933-61229554	3279	-	6	5.88705	0.127952
gene959	NC_006088.3:61245772-61287282	2678	-	200	195.254	5.3065
gene962	NC_006088.3:61776728-61777534	807	-	0	0	0
gene963	NC_006088.3:61783816-61793717	5340	-	504	493.67	6.961
gene964	NC_006088.3:61795908-61815187	5012	-	687	673.086	13.0402
gene966	NC_006088.3:61931155-61940738	1290	-	1020	1000.8	86.4545
gene968	NC_006088.3:61978510-62003562	7858	-	1931	1893.72	41.6731
gene969	NC_006088.3:62005817-62118560	11501	-	628	615.201	3.83149
gene975	NC_006088.3:62247420-62268640	1637	-	3271	3208.77	214.894
gene977	NC_006088.3:62272100-62278875	951	-	32	31.3976	2.76296
gene978	NC_006088.3:62285580-62290982	951	-	2	1.96235	0.172685
gene981	NC_006088.3:62590306-62598141	1174	-	62	60.8328	4.68034
gene982	NC_006088.3:62780210-62887357	5013	-	1522	1493.35	33.0003
gene984	NC_006088.3:63086320-63217252	3857	-	1378	1351.08	26.6268
gene987	NC_006088.3:63365654-63397401	3196	-	100	98.1174	3.27575
gene989	NC_006088.3:63503506-63561545	2107	-	101	98.6438	9.42133
gene991	NC_006088.3:64042735-64051654	2646	-	904	886.981	35.6422
gene993	NC_006088.3:64333743-64376477	1914	-	0	0	0
gene1004	NC_006088.3:65345973-65367044	2797	-	12	11.7741	0.303179
gene1006	NC_006088.3:65382738-65433388	2467	-	10	8.83056	0.278673
gene1009	NC_006088.3:65464661-65489299	7651	-	318	311.453	5.49928
gene1013	NC_006088.3:65638227-65639270	1044	-	2	1.96235	0.153936
gene1014	NC_006088.3:65873467-65874510	1044	-	2	1.96235	0.153936
gene1020	NC_006088.3:66594487-66627328	8165	-	1670	1638.56	13.9936
gene1026	NC_006088.3:66990093-67000786	2985	-	160	156.006	5.42927
gene1036	NC_006088.3:67312531-67315231	846	-	0	0	0
gene1037	NC_006088.3:67315815-67331481	1341	-	2	1.96234	0.126832
gene1039	NC_006088.3:67334765-67359761	4402	-	470	460.171	9.08671
gene1047	NC_006088.3:67740157-67743350	618	-	56	54.9458	8.57461
gene1049	NC_006088.3:67807016-68069385	11367	-	485	475.868	5.96178
gene1051	NC_006088.3:68113823-68133807	2755	-	1605	1573.8	42.5674
gene1053	NC_006088.3:68149464-68168266	4719	-	1641	1610.1	32.5225
gene1061	NC_006088.3:68448257-68499605	3286	-	2120	2079.11	56.8246
gene1064	NC_006088.3:68516164-68549964	2766	-	612	600.479	15.6476
gene1065	NC_006088.3:68552702-68619373	6753	-	764	749.617	11.9477
gene1066	NC_006088.3:68617912-68619065	402	-	0	0	0
gene1067	NC_006088.3:68629011-68649431	1399	-	15	14.7176	0.892434
gene1069	NC_006088.3:68666451-68670735	2884	-	586	574.968	33.9637
gene1071	NC_006088.3:68683368-68703720	2458	-	1445	1417.8	48.0468
gene1072	NC_006088.3:68714768-68915625	3818	-	97	95.1739	2.09997
gene1075	NC_006088.3:69045036-69053586	753	-	1	0.981174	0.11657
gene1076	NC_006088.3:69162377-69191296	2503	-	140	137.364	5.18497
gene1082	NC_006088.3:69427875-69468947	633	-	2	0.981175	0.155234
gene1087	NC_006088.3:70091593-70249666	2448	-	60	58.8705	8.14032
gene1089	NC_006088.3:70393935-70462039	6451	-	1335	1308.89	17.2663
gene1091	NC_006088.3:70533964-70569988	3732	-	11	10.7929	0.2046
gene1096	NC_006088.3:70922661-71014077	1061	-	0	0	0
gene1102	NC_006088.3:71451552-71470957	1436	-	104	101.209	5.5671
gene1105	NC_006088.3:71546275-71571839	4146	-	1485	1457.04	27.2043
gene1110	NC_006088.3:71828384-71951432	10845	-	477	467.039	3.25815
gene1112	NC_006088.3:71971586-71980577	4419	-	147	144.232	6.46641
gene1114	NC_006088.3:72046694-72117767	5605	-	78	75.5504	2.92387
gene1116	NC_006088.3:72157711-72165411	1281	-	0	0	0
gene1117	NC_006088.3:72197565-72209946	5349	-	116	112.835	1.61169
gene1123	NC_006088.3:72478418-72486244	1050	-	0	0	0
gene1125	NC_006088.3:72579909-72591254	1619	-	69	66.7199	6.96112
gene1128	NC_006088.3:73177694-73187223	1724	-	191	187.404	10.7149
gene1131	NC_006088.3:73227457-73291037	2048	-	159	156.006	6.99191
gene1133	NC_006088.3:73299320-73344010	5734	-	840	824.186	11.7301
gene1142	NC_006088.3:74135587-74329050	3056	-	4	3.9247	0.0919329
gene1143	NC_006088.3:74338879-74476633	8735	-	1574	1544.37	12.1407
gene1145	NC_006088.3:74546744-74557758	2711	-	38	36.3034	1.12406
gene1146	NC_006088.3:74561655-74596572	6952	-	227	221.745	2.72382
gene1149	NC_006088.3:74803203-74817940	3539	-	115	111.854	3.76873
gene1150	NC_006088.3:74831014-74976426	5952	-	1019	999.816	12.0422
gene1151	NC_006088.3:74990938-75065034	8324	-	905	887.962	35.6761
gene1152	NC_006088.3:75069175-75109406	5215	-	352	344.394	5.05346
gene1156	NC_006088.3:75155655-75173547	5516	-	713	699.577	13.1622
gene1157	NC_006088.3:75178125-75199036	9253	-	3537	3469.86	131.301
gene1161	NC_006088.3:75222854-75230514	3070	-	1320	1295.15	34.3856
gene1163	NC_006088.3:75249814-75287832	4654	-	1121	1099.9	17.7783
gene1168	NC_006088.3:75366770-75371612	2989	-	78	76.5316	2.13095
gene1169	NC_006088.3:75409296-75413058	597	-	0	0	0
gene1170	NC_006088.3:75422923-75436236	3228	-	597	585.761	16.0492
gene1176	NC_006088.3:75658769-75666962	4964	-	2218	2175.66	73.558
gene1179	NC_006088.3:75769387-75804450	4557	-	6	4.90587	0.0789238
gene1180	NC_006088.3:75817163-75854017	4540	-	36	35.3223	1.10264
gene1181	NC_006088.3:75956678-76095352	6959	-	724	710.307	10.9935
gene1186	NC_006088.3:76252007-76258820	2067	-	26	25.5105	1.25388
gene1187	NC_006088.3:76268110-76277068	438	-	110	106.948	29.5293
gene1189	NC_006088.3:76289139-76340059	4099	-	489	478.814	9.04377
gene1193	NC_006088.3:76373890-76398683	3328	-	99	96.9125	4.84722
gene1194	NC_006088.3:76399980-76402066	1947	-	1752	1718.36	259.914
gene1198	NC_006088.3:76440427-76455766	2066	-	568	556.711	26.4372
gene1200	NC_006088.3:76460149-76489793	12266	-	8540	8379.24	103.503
gene1203	NC_006088.3:76507996-76509108	1113	-	11	10.7929	0.783533
gene1204	NC_006088.3:76520764-76538978	1506	-	0	0	0
gene1206	NC_006088.3:76548345-76563065	1474	-	439	430.735	34.0385
gene1207	NC_006088.3:76569422-76595289	5849	-	786	771.203	18.4519
gene1209	NC_006088.3:76612931-76630506	5315	-	199	194.273	3.63624
gene1211	NC_006088.3:76644935-76652105	1589	-	2630	2580.49	158.376
gene1219	NC_006088.3:76733742-76738324	1055	-	985	966.457	89.4908
gene1228	NC_006088.3:76828332-76833820	909	-	2026	1986.97	204.794
gene1230	NC_006088.3:76836280-76852536	2438	-	419	410.747	17.7039
gene1232	NC_006088.3:76871800-76879305	2752	-	239	234.501	7.02053
gene1234	NC_006088.3:76883974-76885271	408	-	134	131.477	40.0383
gene1235	NC_006088.3:76900824-76912761	2529	-	52	51.0211	1.4641
gene1239	NC_006088.3:77014764-77026668	3273	-	2135	2094.81	51.4017
gene1243	NC_006088.3:77089786-77147619	3063	-	2	1.96235	0.0490596
gene1244	NC_006088.3:77150676-77176691	3247	-	397	389.527	11.3853
gene1245	NC_006088.3:77179734-77181734	657	-	4	2.94353	0.421205
gene1247	NC_006088.3:77236635-77251432	6192	-	581	570.062	29.2705
gene1248	NC_006088.3:77254788-77281926	3279	-	12	10.7929	0.237795
gene1249	NC_006088.3:77295128-77296063	936	-	0	0	0
gene1252	NC_006088.3:77459008-77532804	4420	-	311	304.164	5.22836
gene1264	NC_006088.3:77843990-77845351	279	-	2	1.96235	1.43651
gene1266	NC_006088.3:77886545-77896645	3594	-	867	849.697	16.7602
gene1267	NC_006088.3:77904130-77907770	528	-	1	0.981174	0.193579
gene1268	NC_006088.3:77919732-77926023	582	-	0	0	0
gene1270	NC_006088.3:77954019-77964534	2914	-	1687	1655.24	53.2203
gene1271	NC_006088.3:77971631-77985915	1116	-	0	0	0
gene1274	NC_006088.3:78102498-78104304	1164	-	0	0	0
gene1279	NC_006088.3:78533007-78556212	5171	-	857	840.033	18.6673
gene1281	NC_006088.3:78602898-78604070	1173	-	1	0.0124177	0.000846604
gene1283	NC_006088.3:78618464-78647270	4541	-	1937	1899.91	32.4683
gene1286	NC_006088.3:78704306-78745127	4067	-	1153	1131.29	21.3737
gene1294	NC_006088.3:78814279-78833410	7602	-	347	340.467	3.54521
gene1298	NC_006088.3:78926005-79113644	4612	-	430	420.924	9.41828
gene1300	NC_006088.3:79155990-79209622	3319	-	720	705.464	23.8947
gene1303	NC_006088.3:79254401-79259021	1299	-	2158	2116.39	335.145
gene1310	NC_006088.3:79549973-79580550	2549	-	24	23.5482	0.768003
gene1313	NC_006088.3:79604398-79625817	5972	-	60	58.4569	0.67904
gene1315	NC_006088.3:79681618-79707083	6038	-	15721	15424.3	282.841
gene1316	NC_006088.3:79751895-79766912	1425	-	15	13.7364	0.792037
gene1317	NC_006088.3:79782807-79814565	2591	-	47	45.134	1.51545
gene1320	NC_006088.3:79924418-79966097	8225	-	838	822.222	7.51632
gene1321	NC_006088.3:79970443-79992959	3550	-	409	401.296	9.49407
gene1323	NC_006088.3:80009173-80032067	4668	-	1609	1578.6	39.6418
gene1326	NC_006088.3:80062121-80076393	1876	-	1248	1224.51	48.7272
gene1327	NC_006088.3:80078340-80106189	5083	-	574	562.213	8.70214
gene1330	NC_006088.3:80216650-80223470	876	-	6	4.90587	0.495995
gene1331	NC_006088.3:80241830-80278968	579	-	2	0.981238	0.168379
gene1342	NC_006088.3:81680485-81733458	741	-	4	3.9247	0.476386
gene1347	NC_006088.3:82424436-82436617	2166	-	757	742.749	26.1196
gene1349	NC_006088.3:82459926-82519232	7658	-	533	521.985	17.7206
gene1352	NC_006088.3:82533454-82545360	685	-	24	22.567	3.95549
gene1354	NC_006088.3:82578790-82588086	2170	-	1197	1173.48	40.5671
gene1356	NC_006088.3:82609233-82610436	321	-	0	0	0
gene1357	NC_006088.3:82616686-82631468	2352	-	76	74.5692	2.60924
gene1359	NC_006088.3:82677060-82722697	5316	-	461	452.066	8.41099
gene1361	NC_006088.3:82779031-82795336	2313	-	109	105.967	3.59746
gene1363	NC_006088.3:82803169-82805002	375	-	357	350.279	125.409
gene1364	NC_006088.3:82805921-82811007	2798	-	282	276.691	9.28531
gene1368	NC_006088.3:82920782-82979374	7037	-	213	208.989	3.06026
gene1373	NC_006088.3:83081186-83088359	3037	-	524	513.154	16.7985
gene1375	NC_006088.3:83177746-83229450	3395	-	4004	3927.68	232.65
gene1379	NC_006088.3:83487739-83501479	1194	-	3	2.94352	0.196495
gene1380	NC_006088.3:83506799-83517559	5391	-	1166	1143.07	24.5912
gene1381	NC_006088.3:83517611-83527627	3451	-	916	898.749	32.7066
gene1393	NC_006088.3:83565381-83574092	1686	-	870	853.254	73.0596
gene1396	NC_006088.3:83661779-83748582	4252	-	1494	1465.45	24.5318
gene1399	NC_006088.3:83978900-83996981	1206	-	6	5.88705	0.455447
gene1400	NC_006088.3:83997727-84224041	1672	-	159	155.034	10.1811
gene1404	NC_006088.3:84261186-84288623	5954	-	913	895.586	16.1965
gene1409	NC_006088.3:84388491-84521535	5419	-	70	68.6822	1.11299
gene1412	NC_006088.3:84609156-84660584	6117	-	46	44.1528	0.860033
gene1413	NC_006088.3:84663102-84703740	5578	-	139	135.402	1.80096
gene1415	NC_006088.3:84708471-84710604	1431	-	129	126.572	15.4747
gene1418	NC_006088.3:84727199-84744009	5719	-	442	433.678	6.00196
gene1419	NC_006088.3:84747604-84751756	548	-	4873	4780.28	1019.43
gene1429	NC_006088.3:86010381-86018947	468	-	1	0.981174	0.234953
gene1430	NC_006088.3:86033688-86159172	6496	-	165	160.913	2.09527
gene1435	NC_006088.3:86743467-86744603	1137	-	4	3.9247	0.27772
gene1436	NC_006088.3:86813307-86834066	3497	-	1742	1709.2	35.1966
gene1437	NC_006088.3:86851203-86870937	1599	-	545	534.731	25.4543
gene1438	NC_006088.3:86880117-86923729	5814	-	30	28.457	0.339841
gene1440	NC_006088.3:86946508-86980211	4588	-	297	291.409	4.88776
gene1441	NC_006088.3:86981492-86991528	405	-	2	1.96235	0.605817
gene1443	NC_006088.3:87018725-87067567	3216	-	229	223.708	8.71801
gene1445	NC_006088.3:87085661-87119596	573	-	0	0	0
gene1457	NC_006088.3:88049789-88058978	309	-	0	0	0
gene1461	NC_006088.3:88134571-88146233	870	-	5	3.92488	0.386372
gene1462	NC_006088.3:88157163-88157665	503	-	11	10.3351	2.20054
gene1471	NC_006088.3:89045213-89077838	4232	-	862	845.772	14.0511
gene1473	NC_006088.3:89093155-89094030	876	-	8	6.86825	0.670231
gene1483	NC_006088.3:90703567-90719018	4544	-	406	397.45	16.9627
gene1484	NC_006088.3:90723135-90750477	1410	-	3	2.94352	0.161779
gene1485	NC_006088.3:90781476-90864657	5565	-	714	699.806	9.62599
gene1487	NC_006088.3:90871058-90908554	5468	-	441	432.698	7.93474
gene1490	NC_006088.3:90911602-90946791	3410	-	254	248.237	5.55797
gene1493	NC_006088.3:91015668-91114148	14724	-	2116	2075.18	18.2651
gene1494	NC_006088.3:91140382-91170569	3740	-	2	0.981174	0.020076
gene1496	NC_006088.3:91187850-91198046	1915	-	75	72.6068	2.82587
gene1498	NC_006088.3:91248211-91253070	2142	-	262	257.068	9.76854
gene1505	NC_006088.3:91598824-91612635	5490	-	1825	1790.59	27.3368
gene1507	NC_006088.3:91648958-91655399	1705	-	1012	992.536	64.2484
gene1508	NC_006088.3:91656240-91672068	3550	-	1177	1153.86	28.6009
gene1511	NC_006088.3:91760579-91768009	1601	-	350	343.41	21.1408
gene1512	NC_006088.3:91783245-91784354	1110	-	7	6.72155	0.489551
gene1515	NC_006088.3:91870355-91878585	4802	-	80	77.5256	1.41046
gene1517	NC_006088.3:91933437-91934537	1101	-	2	1.96235	0.144332
gene1520	NC_006088.3:92226387-92238163	2324	-	340	332.618	14.9982
gene1524	NC_006088.3:92684155-92875357	1164	-	6	4.90587	0.337553
gene1541	NC_006088.3:95889238-95890512	843	-	1	0.981174	0.100567
gene1546	NC_006088.3:96240524-96694952	4489	-	38	37.2846	0.582416
gene1547	NC_006088.3:97272168-97292415	345	-	0	0	0
gene1548	NC_006088.3:97343984-97364220	1392	-	0	0	0
gene1551	NC_006088.3:97410897-97418829	4517	-	148	145.214	2.89046
gene1552	NC_006088.3:97446718-97534028	2170	-	22	21.5858	0.993275
gene1555	NC_006088.3:97651374-97654841	3468	-	0	0	0
gene1557	NC_006088.3:97729145-97731155	603	-	0	0	0
gene1567	NC_006088.3:98703255-98719780	1625	-	196	191.329	9.85857
gene1569	NC_006088.3:98898052-98953092	3126	-	2	1.96235	0.0448715
gene1583	NC_006088.3:101827919-101837005	1038	-	299	293.371	23.2564
gene1585	NC_006088.3:101880297-101884229	580	-	988	969.4	217.76
gene1587	NC_006088.3:101945903-102108098	3149	-	7400	7260.69	193.351
gene1588	NC_006088.3:102218080-102300009	2888	-	60	57.8893	3.74637
gene1589	NC_006088.3:102362145-102371157	5099	-	956	938.002	17.4667
gene1591	NC_006088.3:102397021-102442752	8670	-	273	266.88	2.79513
gene1596	NC_006088.3:103284397-103315778	7772	-	594	582.817	9.90862
gene1599	NC_006088.3:103337963-103349183	2255	-	2656	2605.99	93.5803
gene1603	NC_006088.3:103489152-103583436	2724	-	10	9.81174	0.264291
gene1604	NC_006088.3:103724409-103725077	669	-	0	0	0
gene1605	NC_006088.3:103737098-103737772	675	-	0	0	0
gene1606	NC_006088.3:103789234-103964159	7261	-	205	200.16	2.01611
gene1608	NC_006088.3:103987064-104033469	5243	-	551	540.327	8.66822
gene1614	NC_006088.3:104208064-104210784	878	-	278	272.766	36.7459
gene1616	NC_006088.3:104229522-104274473	8004	-	401	392.47	4.25565
gene1620	NC_006088.3:104330049-104350232	2187	-	39	38.2658	1.28589
gene1622	NC_006088.3:104404065-104411170	1008	-	348	340.468	32.2273
gene1623	NC_006088.3:104412769-104474877	7518	-	411	402.281	3.79065
gene1624	NC_006088.3:104478033-104503753	4405	-	612	600.478	11.4579
gene1625	NC_006088.3:104507530-104508207	678	-	0	0	0
gene1633	NC_006088.3:104691043-104704752	4611	-	360	352.358	14.4492
gene1634	NC_006088.3:104705810-104706931	1122	-	27	26.1202	1.87799
gene1636	NC_006088.3:104733833-104772648	4075	-	838	822.224	16.2664
gene1638	NC_006088.3:104814584-104821132	2111	-	148	145.214	5.45714
gene1639	NC_006088.3:104821359-104842265	1643	-	200	195.842	10.0598
gene1641	NC_006088.3:104962853-104966193	750	-	2459	2412.71	288.173
gene1651	NC_006088.3:105238977-105239927	951	-	0	0	0
gene1653	NC_006088.3:105290041-105301839	3578	-	269	263.936	5.83367
gene1656	NC_006088.3:105396821-105544808	2738	-	185	181.518	5.90359
gene1661	NC_006088.3:105940184-105950013	2553	-	81	79.4751	2.25749
gene1666	NC_006088.3:106080499-106081206	708	-	0	0	0
gene1667	NC_006088.3:106173364-106175680	603	-	0	0	0
gene1669	NC_006088.3:106235419-106353960	9040	-	503	492.549	4.99925
gene1671	NC_006088.3:106374269-106378484	1389	-	172	168.762	10.8706
gene1673	NC_006088.3:106436800-106457250	4701	-	650	637.136	25.0609
gene1675	NC_006088.3:106592705-106700007	1272	-	0	0	0
gene1677	NC_006088.3:106942059-107094750	4153	-	267	261.973	7.82855
gene1679	NC_006088.3:107296865-107306023	2641	-	517	506.286	32.4001
gene1680	NC_006088.3:107307316-107360154	9031	-	749	734.898	6.27852
gene1681	NC_006088.3:107362760-107369292	1502	-	1150	1127.93	84.9635
gene1683	NC_006088.3:107374167-107390605	4945	-	33	32.3755	1.07271
gene1690	NC_006088.3:107601264-108065323	6185	-	59	57.8893	0.833148
gene1696	NC_006088.3:108292002-108307033	982	-	5	3.92471	0.358007
gene1697	NC_006088.3:108309811-108311277	348	-	2	1.96235	0.820502
gene1699	NC_006088.3:108377356-108398019	3227	-	58	55.927	1.23634
gene1700	NC_006088.3:108425713-108456804	5092	-	262	256.086	4.23276
gene1701	NC_006088.3:108458207-108496399	6234	-	944	926.228	11.9879
gene1702	NC_006088.3:108503893-108523005	9481	-	34	32.8261	0.284073
gene1707	NC_006088.3:108710598-108714695	426	-	0	0	0
gene1708	NC_006088.3:108736725-108750916	1431	-	1	0.981174	0.0530157
gene1710	NC_006088.3:108781262-108789361	1017	-	0	0	0
gene1714	NC_006088.3:108904525-108926188	3396	-	634	622.064	17.834
gene1717	NC_006088.3:109004581-109023446	1639	-	7	5.88705	0.287552
gene1718	NC_006088.3:109031648-109059114	5733	-	445	436.622	5.84406
gene1719	NC_006088.3:109065773-109081782	3560	-	1727	1694.49	128.047
gene1722	NC_006088.3:109234443-109247385	5259	-	360	352.241	4.98184
gene1724	NC_006088.3:109323955-109361046	1770	-	162	158.95	8.41123
gene1732	NC_006088.3:109674009-109703720	2202	-	53	52.0022	1.73448
gene1733	NC_006088.3:109708237-109721013	3558	-	221	216.839	4.3228
gene1735	NC_006088.3:109955590-109957183	651	-	4	3.9247	0.568873
gene1739	NC_006088.3:110159545-110307363	5284	-	815	799.657	11.1144
gene1744	NC_006088.3:110615064-110658858	2875	-	299	293.371	7.33479
gene1752	NC_006088.3:111219959-111220993	1035	-	1	0.981174	0.0777854
gene1753	NC_006088.3:111233116-111234261	1146	-	3	2.19322	0.15374
gene1754	NC_006088.3:111334947-111340537	1422	-	3	2.94352	0.160207
gene1756	NC_006088.3:111360087-111377841	5059	-	9200	9025.83	161.77
gene1759	NC_006088.3:111416979-111514612	9201	-	3332	3269.27	40.4824
gene1763	NC_006088.3:111611897-111621031	1934	-	1967	1929.96	82.3178
gene1771	NC_006088.3:112079238-112079695	458	-	716	702.267	174.376
gene1775	NC_006088.3:112239067-112264753	1065	-	0	0	0
gene1781	NC_006088.3:112385725-112429902	2295	-	8	6.86822	0.226043
gene1783	NC_006088.3:112489951-112511759	3443	-	73	71.6257	1.85438
gene1784	NC_006088.3:112524789-112542275	4535	-	62	59.8516	1.26783
gene1785	NC_006088.3:112543681-112579880	4365	-	80	77.5127	1.25712
gene1786	NC_006088.3:112608105-112642137	4832	-	176	172.687	5.27713
gene1789	NC_006088.3:113130102-113692201	4260	-	0	0	0
gene1793	NC_006088.3:113681584-113687779	1959	-	3	2.94352	0.111645
gene1795	NC_006088.3:114953557-114955245	603	-	1	0.981174	0.158645
gene1797	NC_006088.3:115175667-115211892	4212	-	82	80.4563	1.36367
gene1799	NC_006088.3:115282026-115284194	681	-	2	1.96235	0.267148
gene1800	NC_006088.3:115284903-115286820	966	-	0	0	0
gene1801	NC_006088.3:115287570-115288485	600	-	0	0	0
gene1804	NC_006088.3:115541295-116157958	2710	-	18	16.6799	0.47316
gene1807	NC_006088.3:116322253-116324854	1002	-	1	0.981174	0.0809366
gene1808	NC_006088.3:116325113-116332777	2520	-	1	0.981174	0.0282645
gene1814	NC_006088.3:117284717-117477825	7551	-	1069	1048.87	13.6225
gene1817	NC_006088.3:117525549-117579806	6719	-	1314	1289.27	20.1601
gene1818	NC_006088.3:117602765-117611948	1808	-	15	13.7365	0.716334
gene1819	NC_006088.3:117627095-117649011	5154	-	599	586.742	12.0641
gene1820	NC_006088.3:117665717-117678363	1419	-	1951	1914.27	104.441
gene1823	NC_006088.3:117759490-117761976	805	-	1066	1044.95	196.245
gene1825	NC_006088.3:117791290-117799666	810	-	1882	1846.57	203.216
gene1827	NC_006088.3:117870836-117904032	6766	-	77	75.5504	1.32555
gene1831	NC_006088.3:118329959-118421519	2151	-	3	2.94352	0.100728
gene1832	NC_006088.3:118436386-118466393	4039	-	647	634.82	23.5377
gene1833	NC_006088.3:118503215-118535696	4801	-	122	119.703	2.84333
gene1837	NC_006088.3:118610781-118817285	5954	-	171	167.781	2.70603
gene1848	NC_006088.3:119705161-119717155	1339	-	1013	993.929	62.7242
gene1853	NC_006088.3:119872371-119904828	5650	-	729	714.499	11.9766
gene1856	NC_006088.3:119936223-120055586	3963	-	51	49.0587	0.888891
gene1858	NC_006088.3:120159804-120161450	1647	-	1945	1908.32	87.8527
gene1860	NC_006088.3:120306227-120353895	2302	-	73	71.4402	2.27013
gene1861	NC_006088.3:120364068-120388669	4425	-	198	194.273	3.08053
gene1862	NC_006088.3:120680048-120774092	5461	-	697	683.844	9.68275
gene1865	NC_006088.3:120810484-120829158	6933	-	459	450.359	8.21006
gene1867	NC_006088.3:120837971-120857236	2506	-	651	638.643	19.238
gene1870	NC_006088.3:121022316-121032745	3681	-	4	2.94352	0.0610133
gene1871	NC_006088.3:121097280-121120134	2581	-	94	92.2304	3.50995
gene1874	NC_006088.3:121266694-121287354	6213	-	689	675.169	23.5017
gene1877	NC_006088.3:121346161-121372072	1893	-	3	1.96235	0.0809427
gene1884	NC_006088.3:121691172-121725594	3535	-	377	369.902	7.60569
gene1886	NC_006088.3:121773116-121897381	1479	-	0	0	0
gene1888	NC_006088.3:122104308-122205525	2118	-	0	0	0
gene1891	NC_006088.3:122391924-122421040	3039	-	212	207.028	4.87857
gene1893	NC_006088.3:122429459-122430064	606	-	68	66.3963	10.6586
gene1894	NC_006088.3:122440983-122442062	1080	-	27	26.3691	1.98509
gene1895	NC_006088.3:122467782-122507470	1632	-	3	2.94352	0.136917
gene1898	NC_006088.3:122807217-122808795	633	-	4724	4635.07	698.98
gene1899	NC_006088.3:122849376-122862981	5122	-	32	31.3975	0.454112
gene1900	NC_006088.3:122867686-122893369	2797	-	15	13.7364	0.46708
gene1904	NC_006088.3:122963818-123267664	5637	-	66	64.7575	0.85785
gene1905	NC_006088.3:123398315-123420596	2371	-	500	489.606	15.0665
gene1909	NC_006088.3:123809309-123819912	3942	-	0	0	0
gene1911	NC_006088.3:124234648-124275053	6526	-	75	73.5881	0.811971
gene1912	NC_006088.3:124275764-124338992	5950	-	1124	1101.86	14.002
gene1913	NC_006088.3:124383341-124389733	708	-	0	0	0
gene1914	NC_006088.3:124402747-124408464	747	-	0	0	0
gene1915	NC_006088.3:124421223-124544462	8337	-	560	548.476	6.53037
gene1917	NC_006088.3:124584260-124783726	6255	-	1027	1006.68	11.3145
gene1922	NC_006088.3:125559301-125566649	681	-	1	0.981174	0.133574
gene1923	NC_006088.3:125762876-125869256	6046	-	154	151.101	2.46254
gene1937	NC_006088.3:127871298-127884195	1326	-	17	15.6988	0.991554
gene1938	NC_006088.3:127890387-127912171	555	-	0	0	0
gene1939	NC_006088.3:127916836-127941905	2631	-	1634	1602.26	71.8082
gene1943	NC_006088.3:128381944-128389043	1041	-	2	1.96235	0.154477
gene1944	NC_006088.3:128393226-128405141	7162	-	787	772.184	14.9522
gene1945	NC_006088.3:128421837-128430799	1128	-	3	2.94352	0.432249
gene1949	NC_006088.3:128519301-128524246	888	-	3	2.94352	0.282321
gene1950	NC_006088.3:128536776-128552333	2340	-	33	32.3788	1.03887
gene1951	NC_006088.3:128556506-128564211	897	-	3	2.94352	0.27874
gene1954	NC_006088.3:129086063-129093866	876	-	0	0	0
gene1957	NC_006088.3:129353639-129412966	5908	-	505	495.245	7.68224
gene1959	NC_006088.3:129423884-129442092	2606	-	49	47.0964	1.68652
gene1960	NC_006088.3:129459536-129464549	903	-	0	0	0
gene1961	NC_006088.3:129470071-129482994	1438	-	136	133.44	10.3076
gene1962	NC_006088.3:129489204-129549602	5615	-	645	631.877	8.89366
gene1963	NC_006088.3:129557847-129576031	3739	-	546	535.721	10.1356
gene1966	NC_006088.3:129735230-129736076	438	-	2	1.96235	0.526113
gene1968	NC_006088.3:129777653-129778306	654	-	0	0	0
gene1969	NC_006088.3:129796575-129811426	4496	-	1244	1219.62	48.155
gene1970	NC_006088.3:129814942-129829324	5225	-	199	195.253	3.12908
gene1974	NC_006088.3:130314285-130615238	1828	-	16	15.6988	0.668732
gene1976	NC_006088.3:130621337-130674824	1395	-	1	0.981174	0.0572886
gene1981	NC_006088.3:131289232-131309290	2196	-	0	0	0
gene1983	NC_006088.3:131336153-131402896	4029	-	6	4.90587	0.0858444
gene1985	NC_006088.3:131541982-131655348	6187	-	326	319.863	3.68354
gene1986	NC_006088.3:131661878-131663441	228	-	79	76.5317	122.783
gene1988	NC_006088.3:131671940-131745885	2359	-	78	76.0662	2.56657
gene1989	NC_006088.3:131760125-131785464	2928	-	1	0.981175	0.0240698
gene1990	NC_006088.3:131821210-131822490	1053	-	1	0.981174	0.0761678
gene1991	NC_006088.3:131827470-131853244	2709	-	1	0.981174	0.026146
gene1993	NC_006088.3:131863925-131866882	975	-	60	58.8705	5.02268
gene1995	NC_006088.3:131869042-131876729	4889	-	93	91.2167	1.70411
gene1996	NC_006088.3:131881224-131884609	1246	-	5	4.90587	0.311404
gene1997	NC_006088.3:131889357-131900822	1044	-	12	11.7741	0.923617
gene1999	NC_006088.3:131901529-131912509	2141	-	646	633.839	25.6356
gene2001	NC_006088.3:131946312-132000986	4600	-	349	342.429	5.8855
gene2002	NC_006088.3:132026754-132349029	3813	-	10	8.83056	0.165701
gene2003	NC_006088.3:132405743-132440160	5748	-	367	360.091	4.35134
gene2004	NC_006088.3:132461819-132479885	3818	-	638	625.989	12.6391
gene2010	NC_006088.3:132731462-132781488	3755	-	116	113.816	2.25413
gene2015	NC_006088.3:132815206-132837931	3531	-	527	516.861	15.8782
gene2016	NC_006088.3:132840889-132859544	4452	-	153	150.12	4.3483
gene2017	NC_006088.3:132865914-132894105	1614	-	0	0	0
gene2031	NC_006088.3:133392001-133401182	1479	-	71	69.6634	3.92117
gene2040	NC_006088.3:134446359-134480085	6917	-	370	362.053	3.62368
gene2042	NC_006088.3:134492683-134524603	5743	-	2424	2378.32	91.0782
gene2046	NC_006088.3:134781797-134837532	2621	-	500	490.587	18.4929
gene2049	NC_006088.3:135003514-135054479	6572	-	310	303.183	3.48325
gene2060	NC_006088.3:135820456-135892131	2747	-	2	1.96235	0.113712
gene2064	NC_006088.3:136169011-136195921	2327	-	351	344.391	12.8087
gene2067	NC_006088.3:136241415-136244261	2847	-	407	398.738	10.0741
gene2068	NC_006088.3:136257249-136279438	2447	-	38	36.3035	1.27521
gene2069	NC_006088.3:136280395-136301681	3233	-	329	321.825	8.23223
gene2071	NC_006088.3:136330354-136337833	609	-	0	0	0
gene2076	NC_006088.3:136552363-136614955	1386	-	4	3.9247	0.220025
gene2078	NC_006088.3:136646656-136687024	2232	-	408	400.319	15.0852
gene2079	NC_006088.3:136693970-136726216	3962	-	364	356.166	8.53517
gene2083	NC_006088.3:136830296-136848656	2362	-	3168	3108.36	96.0479
gene2084	NC_006088.3:136852758-136888521	3815	-	126	123.628	2.9123
gene2086	NC_006088.3:136903488-136910153	1224	-	0	0	0
gene2087	NC_006088.3:136913652-136919867	1038	-	1	0.981174	0.0775111
gene2088	NC_006088.3:136922621-136935239	2302	-	117	114.797	3.64787
gene2089	NC_006088.3:136938052-136946321	1278	-	2	1.96235	0.120907
gene2090	NC_006088.3:136949347-137097798	5934	-	425	416.018	8.83643
gene2091	NC_006088.3:137107216-137229015	8861	-	576	564.175	4.41654
gene2097	NC_006088.3:137965996-137995916	5464	-	187	183.48	2.82184
gene2100	NC_006088.3:138134882-138247906	9093	-	15765	15467.6	197.945
gene2102	NC_006088.3:138393058-138416675	1130	-	157	154.044	15.1019
gene2104	NC_006088.3:138504996-138538241	2045	-	440	430.736	18.2778
gene2107	NC_006088.3:138576030-138610285	3176	-	465	455.265	13.5261
gene2119	NC_006088.3:139440852-139459385	3736	-	940	922.303	31.977
gene2120	NC_006088.3:139465235-139466248	1014	-	88	85.6642	6.96382
gene2128	NC_006088.3:141986530-142004203	771	-	0	0	0
gene2129	NC_006088.3:142008181-142023980	3617	-	299	293.371	5.75502
gene2130	NC_006088.3:142024554-142041311	3055	-	470	460.17	11.9069
gene2132	NC_006088.3:142057351-142063636	1044	-	52	50.0399	5.49044
gene2134	NC_006088.3:142099176-142147288	5139	-	408	399.69	5.99694
gene2136	NC_006088.3:142614261-142745998	1473	-	5	4.90587	0.256418
gene2140	NC_006088.3:143232626-143503754	2328	-	416	408.169	15.9938
gene2141	NC_006088.3:143524884-143535089	1044	-	1	0.981174	0.0769681
gene2143	NC_006088.3:143566671-143696036	2132	-	189	185.442	9.85635
gene2144	NC_006088.3:143733220-143761080	3456	-	2524	2475.97	55.4517
gene2148	NC_006088.3:143797907-143894517	2112	-	505	495.493	23.544
gene2155	NC_006088.3:144121439-144122392	954	-	1	0.981174	0.0860046
gene2156	NC_006088.3:144152264-144348452	4721	-	1326	1300.06	19.8542
gene2158	NC_006088.3:144362586-144402417	6159	-	1826	1791.62	30.3996
gene2159	NC_006088.3:144525885-144559117	4536	-	723	708.408	25.7633
gene2161	NC_006088.3:144578282-144648145	2371	-	42	41.2094	2.10607
gene2166	NC_006088.3:144810733-145087981	1155	-	4	3.9247	0.272554
gene2169	NC_006088.3:145184301-145216404	5320	-	1674	1641.5	28.4738
gene2171	NC_006088.3:145266284-145325287	687	-	0	0	0
gene2173	NC_006088.3:145669496-145692748	4230	-	168	164.837	3.42503
gene2177	NC_006088.3:145757762-146324245	1581	-	0	0	0
gene2179	NC_006088.3:146586881-147232836	1950	-	12	11.7741	0.488514
gene2190	NC_006088.3:148082452-148083855	1404	-	0	0	0
gene2194	NC_006088.3:148640276-148643140	2865	-	26	25.2283	0.633108
gene2197	NC_006088.3:149163581-149165290	1710	-	13	12.7553	0.562913
gene2213	NC_006088.3:152230305-152277049	4805	-	1271	1247.07	18.1472
gene2219	NC_006088.3:152942065-152943027	963	-	0	0	0
gene2221	NC_006088.3:153197782-153252919	3108	-	130	127.553	4.69852
gene2222	NC_006088.3:153268662-153321391	4419	-	751	736.863	14.8865
gene2227	NC_006088.3:153664367-153675407	4217	-	392	384.621	7.46244
gene2229	NC_006088.3:153685857-153693662	3040	-	11	10.7929	0.264424
gene2231	NC_006088.3:154061430-154190856	6207	-	518	508.249	7.46291
gene2232	NC_006088.3:154197458-154237875	1082	-	400	391.488	62.4852
gene2242	NC_006088.3:155257577-155276151	2959	-	294	287.484	13.2592
gene2243	NC_006088.3:155295967-155412675	3003	-	81	78.4967	2.92989
gene2245	NC_006088.3:155442024-155461551	3232	-	217	211.934	6.166
gene2262	NC_006088.3:161004765-161070040	27556	-	624	611.885	5.14281
gene2267	NC_006088.3:161504210-161608361	5160	-	489	479.794	12.3742
gene2274	NC_006088.3:162759314-162842433	5058	-	43	42.1905	0.630339
gene2284	NC_006088.3:164873197-164897401	1470	-	0	0	0
gene2287	NC_006088.3:165034493-165056995	984	-	849	833.017	73.9604
gene2288	NC_006088.3:165059106-165145881	3153	-	360	352.242	9.65512
gene2290	NC_006088.3:165171947-165185757	1536	-	371	364.016	18.7187
gene2294	NC_006088.3:165298012-165480003	9892	-	425	416.018	3.06295
gene2298	NC_006088.3:165895325-165900525	636	-	0	0	0
gene2299	NC_006088.3:165966682-166019336	1653	-	39	38.2657	3.01358
gene2301	NC_006088.3:166088252-166454162	3038	-	161	156.988	4.82045
gene2302	NC_006088.3:166478314-166486963	885	-	0	0	0
gene2305	NC_006088.3:166717794-166796615	4815	-	3342	3278.1	144.109
gene2307	NC_006088.3:166902118-166927840	4057	-	874	857.547	25.3697
gene2310	NC_006088.3:166995127-166995900	774	-	0	0	0
gene2311	NC_006088.3:167062443-167066392	832	-	11674	11453.2	1789.16
gene2315	NC_006088.3:167121002-167141129	1665	-	0	0	0
gene2318	NC_006088.3:167194676-167230582	729	-	1	0.981174	0.121735
gene2319	NC_006088.3:167254503-167300491	5786	-	2632	2582.45	33.4224
gene2320	NC_006088.3:167302074-167317606	1266	-	0	0	0
gene2321	NC_006088.3:167327548-167376833	3342	-	477	468.02	10.0422
gene2323	NC_006088.3:167404436-167430595	2443	-	262	257.068	7.6581
gene2325	NC_006088.3:167622536-167632131	1150	-	938	919.361	66.4329
gene2326	NC_006088.3:167644330-167673844	1820	-	1	0.981174	0.0543513
gene2327	NC_006088.3:167942537-167962862	2315	-	653	640.706	21.17
gene2329	NC_006088.3:167977927-167986980	1255	-	347	340.467	22.9736
gene2333	NC_006088.3:168094649-168095671	1023	-	19	18.0558	1.45198
gene2334	NC_006088.3:168124808-168157868	9430	-	191	187.113	5.79092
gene2339	NC_006088.3:168441878-168487627	3007	-	285	278.654	6.64071
gene2343	NC_006088.3:168542424-168563185	3135	-	830	813.393	21.1832
gene2345	NC_006088.3:168574049-168626601	4663	-	1164	1141.11	23.8361
gene2347	NC_006088.3:168651655-168660646	1855	-	538	527.872	49.2224
gene2356	NC_006088.3:169123118-169131188	693	-	0	0	0
gene2360	NC_006088.3:169278028-169304524	6068	-	260	255.105	4.35055
gene2365	NC_006088.3:169393477-169435312	3332	-	355	348.051	7.56815
gene2369	NC_006088.3:169524956-169555693	3510	-	65	63.7764	1.47809
gene2371	NC_006088.3:169614752-169650368	6589	-	68	66.7198	0.791172
gene2373	NC_006088.3:169663710-169688093	2610	-	54	52.9834	1.52533
gene2374	NC_006088.3:169688583-169701052	1736	-	97	95.1739	4.2793
gene2375	NC_006088.3:169701382-169710958	2889	-	1262	1238.24	38.1695
gene2378	NC_006088.3:169771126-169777845	1011	-	1	0.981174	0.0800522
gene2381	NC_006088.3:169805418-169822085	4029	-	403	394.432	13.3855
gene2385	NC_006088.3:170194032-170245421	3744	-	498	488.625	11.112
gene2387	NC_006088.3:170530159-170541649	4504	-	221	216.702	3.3733
gene2390	NC_006088.3:170575613-170627905	5299	-	31	29.4352	0.386953
gene2391	NC_006088.3:170633105-170751383	12916	-	1643	1612.07	14.6038
gene2393	NC_006088.3:170871047-170882362	1820	-	639	626.97	69.7403
gene2401	NC_006088.3:171611613-171621690	1909	-	248	242.645	19.46
gene2404	NC_006088.3:171709695-171716755	2860	-	774	759.429	38.4869
gene2405	NC_006088.3:171761568-171761891	324	-	0	0	0
gene2406	NC_006088.3:171871943-171877506	1399	-	7259	7121.36	397.389
gene2413	NC_006088.3:172294482-172764917	11030	-	289	283.182	1.76207
gene2418	NC_006088.3:173145175-173160704	4695	-	610	598.517	22.784
gene2422	NC_006088.3:173507357-173551941	3078	-	3	2.94353	0.0703225
gene2424	NC_006088.3:173650126-173752484	9492	-	1023	1003.74	11.2251
gene2428	NC_006088.3:173818684-173857633	12644	-	438	428.776	2.55213
gene2430	NC_006088.3:173861744-174053080	11555	-	412	404.244	2.44086
gene2431	NC_006088.3:174203327-174261882	3260	-	564	552.401	14.2228
gene2434	NC_006088.3:174336825-174344851	1308	-	30	29.4352	2.1582
gene2437	NC_006088.3:174350067-174368856	7298	-	932	914.455	11.2144
gene2445	NC_006088.3:174734011-174905986	5514	-	66	64.7575	0.885886
gene2448	NC_006088.3:175044901-175053423	1653	-	814	798.675	85.6278
gene2450	NC_006088.3:175190098-175268212	5561	-	501	490.587	6.54414
gene2453	NC_006088.3:175329520-175332479	822	-	0	0	0
gene2454	NC_006088.3:175399637-175418422	1827	-	428	419.942	43.4044
gene2458	NC_006088.3:175513928-175518440	1163	-	566	554.703	39.3575
gene2459	NC_006088.3:175566182-175567426	702	-	1238	1214.69	186.587
gene2460	NC_006088.3:175572636-175577085	483	-	4964	4870.55	1220.13
gene2464	NC_006088.3:175768107-175831620	4351	-	108	104.986	1.77107
gene2465	NC_006088.3:175874932-175944933	3002	-	465	456.245	11.0988
gene2468	NC_006088.3:176292672-176296213	2402	-	283	276.691	12.5344
gene2469	NC_006088.3:176301333-176338577	3835	-	517	507.267	11.2082
gene2476	NC_006088.3:176739849-176796647	4084	-	162	158.455	4.11428
gene2478	NC_006088.3:176903427-177019468	4759	-	243	238.425	3.71193
gene2481	NC_006088.3:177603871-177634623	1292	-	22	21.5858	1.56117
gene2484	NC_006088.3:177847599-177847910	312	-	162	158.302	85.2715
gene2486	NC_006088.3:177864042-177866631	905	-	4021	3945.3	791.751
gene2493	NC_006088.3:178065411-178099029	2975	-	219	214.877	7.77013
gene2499	NC_006088.3:178272738-178365910	6661	-	493	482.738	8.33827
gene2501	NC_006088.3:178467720-178487310	4131	-	782	766.297	14.1178
gene2502	NC_006088.3:178487471-178531259	5448	-	777	762.373	13.8799
gene2504	NC_006088.3:178553540-178595140	4972	-	15	14.7176	0.206693
gene2506	NC_006088.3:178819174-178836206	3265	-	375	367.941	14.6839
gene2509	NC_006088.3:178905488-178940319	2757	-	12	11.7741	0.314391
gene2513	NC_006088.3:179144144-179144611	468	-	2	1.70821	0.40905
gene2514	NC_006088.3:179240967-179405064	3114	-	354	346.354	16.9109
gene2517	NC_006088.3:179508535-179568330	10592	-	330	322.805	3.17936
gene2519	NC_006088.3:179590891-179604309	2296	-	1419	1392.29	76.6649
gene2520	NC_006088.3:179606750-179632340	5919	-	483	473.907	5.55585
gene2524	NC_006088.3:179756832-179799243	3075	-	1261	1236.28	40.3426
gene2532	NC_006088.3:180330299-180354903	1680	-	99	96.1551	6.46734
gene2535	NC_006088.3:180416001-180637276	2709	-	7	6.86822	0.273672
gene2538	NC_006088.3:181452662-181589305	13182	-	227	221.745	4.11737
gene2549	NC_006088.3:181828523-181843696	9458	-	700	686.822	12.8165
gene2552	NC_006088.3:181875633-181959154	4589	-	2769	2716.88	47.7721
gene2553	NC_006088.3:181959697-181979710	1592	-	17	15.9178	0.761498
gene2554	NC_006088.3:182007174-182042998	3495	-	3	2.94352	0.0598829
[truncated: 15,994 more rows]

## Sheet: T5.GeneExpression
GeneID	Gene_position	Length	Strand	raw_fragment_number	normalized_count	fpkm
gene0	NC_006088.3:2342-16503	1415	+	126	128.381	18.2705
gene2	NC_006088.3:40894-75885	11700	+	3050	3107.35	18.1777
gene3	NC_006088.3:76809-89014	2758	+	272	276.121	8.26536
gene6	NC_006088.3:106372-109931	672	+	59	60.1147	8.4037
gene11	NC_006088.3:132055-387705	2025	+	120	122.267	12.6478
gene13	NC_006088.3:410573-421343	582	+	51	51.9636	8.93772
gene14	NC_006088.3:428586-428840	255	+	30	30.5668	32.1882
gene15	NC_006088.3:429053-434031	3713	+	587	598.091	11.4117
gene17	NC_006088.3:460368-532512	7588	+	951	967.955	14.3567
gene21	NC_006088.3:596531-596998	468	+	0	0	0
gene23	NC_006088.3:608677-618509	2371	+	847	861.985	29.7977
gene25	NC_006088.3:621215-630731	2411	+	86	86.6059	2.64021
gene27	NC_006088.3:658353-664569	3004	+	3485	3550.85	84.8303
gene28	NC_006088.3:670686-709461	3394	+	1065	1085.12	29.1556
gene29	NC_006088.3:710132-725948	4168	+	1662	1693.11	28.776
gene31	NC_006088.3:756859-792524	3398	+	280	285.291	8.27496
gene34	NC_006088.3:859758-875188	3872	+	517	525.75	11.8061
gene38	NC_006088.3:902998-909265	1260	+	0	0	0
gene39	NC_006088.3:911111-915337	1260	+	0	0	0
gene40	NC_006088.3:916297-919982	1260	+	0	0	0
gene42	NC_006088.3:929898-935792	2458	+	133	135.15	4.34683
gene44	NC_006088.3:965087-969582	1926	+	28	27.5541	1.5071
gene46	NC_006088.3:995268-1011847	2751	+	138	140.607	3.96932
gene47	NC_006088.3:1012667-1029361	4182	+	7180	7315.64	239.865
gene50	NC_006088.3:1068457-1078676	2893	+	186	189.515	4.73104
gene55	NC_006088.3:1149254-1155765	1734	+	257	260.837	12.3862
gene62	NC_006088.3:1291563-1306275	3958	+	1533	1560.94	27.9906
gene65	NC_006088.3:1640113-1642202	1464	+	3	2.03814	0.123639
gene66	NC_006088.3:1828452-1831455	1512	+	1	1.01889	0.0518403
gene68	NC_006088.3:1907176-2096634	1614	+	1005	1022.97	65.1482
gene71	NC_006088.3:2200188-2649470	8410	+	140	142.645	1.32193
gene76	NC_006088.3:2987335-3027031	4104	+	4382	4464.36	118.789
gene82	NC_006088.3:3365928-3370602	1493	+	3	3.05668	0.21502
gene85	NC_006088.3:3411561-3424082	1301	+	858	874.21	55.2643
gene86	NC_006088.3:3438224-3474985	1946	+	385	391.486	17.2935
gene92	NC_006088.3:4017591-4047787	1471	+	146	148.758	10.7417
gene94	NC_006088.3:4102748-4128831	4179	+	42	41.93	1.55689
gene96	NC_006088.3:4144278-4151258	1278	+	1881	1916.54	143.483
gene97	NC_006088.3:4153803-4267682	4888	+	1480	1506.94	24.0308
gene98	NC_006088.3:4298059-4315495	1362	+	23	23.4346	1.37612
gene103	NC_006088.3:5471939-5842925	3674	+	145	146.721	3.45131
gene107	NC_006088.3:6030649-6035439	950	+	330	335.216	32.1283
gene108	NC_006088.3:6053281-6078098	4290	+	247	251.667	5.55059
gene110	NC_006088.3:6143866-6160333	2769	+	614	625.601	16.3081
gene111	NC_006088.3:6162434-6183039	7442	+	946	963.873	17.5692
gene113	NC_006088.3:6194465-6233219	5510	+	482	490.572	16.6129
gene115	NC_006088.3:6257158-6471065	1182	+	64	65.2092	7.32182
gene119	NC_006088.3:6558952-6578720	2918	+	1276	1299.77	35.4238
gene120	NC_006088.3:6582333-6601572	4168	+	447	454.427	8.13724
gene125	NC_006088.3:6720824-6743401	7426	+	830	845.112	27.1935
gene132	NC_006088.3:7305870-7316317	1660	+	308	313.82	15.5299
gene133	NC_006088.3:7318002-7328231	4724	+	401	408.142	10.4527
gene135	NC_006088.3:7339041-7345446	672	+	15	15.2834	2.13663
gene136	NC_006088.3:7356653-7363147	4148	+	258	261.916	14.3954
gene138	NC_006088.3:7424247-7518421	5771	+	759	773.341	9.63063
gene140	NC_006088.3:8176880-8319835	3858	+	141	142.645	2.6141
gene143	NC_006088.3:8679510-8855267	8331	+	1993	2029.64	21.0373
gene144	NC_006088.3:9325553-9459210	5201	+	190	192.571	2.59165
gene145	NC_006088.3:9556003-9715686	11083	+	7	7.13226	0.0440011
gene146	NC_006088.3:9742899-9881177	4230	+	8	8.15115	0.14303
gene148	NC_006088.3:10043825-10403480	8364	+	237	241.397	2.53498
gene149	NC_006088.3:10471437-10534266	6343	+	171	174.231	1.92186
gene152	NC_006088.3:10863483-10986245	6742	+	1320	1344.94	17.1078
gene154	NC_006088.3:11086584-11111964	1065	+	0	0	0
gene157	NC_006088.3:11505584-12230125	6574	+	502	511.486	8.25706
gene162	NC_006088.3:12318088-12318492	405	+	37	37.5289	11.8013
gene165	NC_006088.3:12486870-12534716	3893	+	263	267.969	4.88687
gene167	NC_006088.3:12586978-12593412	3556	+	1581	1609.86	41.1452
gene168	NC_006088.3:12607268-12646945	2797	+	259	262.875	7.62935
gene170	NC_006088.3:12679702-12699043	5891	+	783	797.794	18.934
gene171	NC_006088.3:12727092-12735645	2419	+	60	61.1337	2.53064
gene173	NC_006088.3:12777930-12787017	1882	+	640	651.091	30.412
gene175	NC_006088.3:12804522-12811391	1302	+	1308	1332.71	80.6279
gene182	NC_006088.3:13441027-13519681	2947	+	143	145.702	3.79157
gene184	NC_006088.3:13573754-13629169	9318	+	1609	1638.72	16.0819
gene187	NC_006088.3:13788331-13810112	3828	+	275	280.196	6.75073
gene188	NC_006088.3:13810183-13821634	2567	+	243	247.591	7.33932
gene191	NC_006088.3:13938149-13992499	3033	+	3	3.05668	0.0722784
gene197	NC_006088.3:14212031-14243277	5222	+	256	260.672	5.18642
gene198	NC_006088.3:14291319-14348826	3116	+	111	112.078	3.48801
gene199	NC_006088.3:14355396-14370878	4307	+	944	961.218	19.9184
gene201	NC_006088.3:14519145-14520446	1302	+	3	3.05668	0.184926
gene202	NC_006088.3:14553052-14564785	2231	+	283	288.045	10.2771
gene204	NC_006088.3:14567757-14591299	2043	+	1134	1155.43	41.9303
gene205	NC_006088.3:14597269-14617548	2340	+	0	0	0
gene206	NC_006088.3:14621580-14629368	3517	+	579	589.939	23.2569
gene208	NC_006088.3:14666086-14679838	2527	+	1538	1567.06	47.829
gene212	NC_006088.3:14777529-14800596	3296	+	1253	1276.03	33.2309
gene214	NC_006088.3:14916268-15052915	8326	+	1202	1224.71	10.9615
gene216	NC_006088.3:15080341-15126590	6567	+	284	288.347	7.7156
gene217	NC_006088.3:15149775-15234324	6434	+	535	545.109	5.98613
gene218	NC_006088.3:15247337-15287052	2020	+	0	0	0
gene219	NC_006088.3:15305476-15401858	3685	+	70	71.3226	2.8583
gene221	NC_006088.3:15497224-15501687	2298	+	209	212.067	18.1606
gene223	NC_006088.3:15509100-15520586	3059	+	519	527.98	13.8087
gene224	NC_006088.3:15520685-15532377	2929	+	275	280.195	7.84667
gene227	NC_006088.3:15735273-15812134	5631	+	504	512.504	6.42645
gene231	NC_006088.3:15997273-16152674	5037	+	371	376.991	5.85298
gene234	NC_006088.3:16882177-17284617	701	+	5	5.09447	0.857723
gene242	NC_006088.3:18627560-18631078	3519	+	79	80.4018	1.62352
gene244	NC_006088.3:18656428-18668746	2916	+	824	838.912	40.8919
gene254	NC_006088.3:19894432-19926581	3860	+	39	39.7369	0.734842
gene255	NC_006088.3:19947217-19966105	2010	+	3	3.05669	0.143753
gene257	NC_006088.3:20002549-20036802	6223	+	476	484.993	7.56388
gene259	NC_006088.3:20071621-20084366	4989	+	394	401.444	5.62246
gene270	NC_006088.3:20644875-20657764	2512	+	21	21.3967	0.624598
gene271	NC_006088.3:20701068-21018163	2727	+	0	0	0
gene272	NC_006088.3:21512950-21575723	4067	+	153	155.891	2.70276
gene273	NC_006088.3:21614383-21628504	3740	+	350	356.613	12.5513
gene279	NC_006088.3:21979354-22030075	5239	+	1441	1467.21	32.8742
gene282	NC_006088.3:22078431-22105894	2644	+	526	535.938	126.482
gene284	NC_006088.3:22114080-22167537	1578	+	847	861.983	47.062
gene285	NC_006088.3:22194865-22218981	1821	+	1	1.01889	0.0420497
gene287	NC_006088.3:22299092-22601068	5064	+	118	119.211	1.73214
gene288	NC_006088.3:22608523-22610729	1350	+	0	0	0
gene289	NC_006088.3:22637122-22669017	6557	+	371	376.991	5.59682
gene291	NC_006088.3:22979816-23009808	3219	+	983	1000.55	30.41
gene297	NC_006088.3:23237824-23283103	2477	+	439	447.295	32.6639
gene300	NC_006088.3:24064702-24112793	8711	+	227	231.287	2.06203
gene303	NC_006088.3:24244838-24321398	6636	+	392	398.388	4.15377
gene305	NC_006088.3:24428393-24463380	1440	+	11	11.2078	0.760965
gene306	NC_006088.3:24469331-24482546	1131	+	5	4.07557	0.36192
gene308	NC_006088.3:24544037-24579007	1413	+	10	10.1889	0.560413
gene309	NC_006088.3:24584916-24598794	1796	+	12	12.2267	0.511985
gene318	NC_006088.3:25227755-25289779	1532	+	6	5.09448	0.298518
gene322	NC_006088.3:26299403-26325360	3504	+	0	0	0
gene324	NC_006088.3:26616354-26617466	1113	+	7	7.1321	0.519968
gene326	NC_006088.3:26706853-26740238	3813	+	305	309.743	5.83686
gene327	NC_006088.3:26741707-26769297	7078	+	511	519.637	5.85403
gene332	NC_006088.3:26960090-27206707	8924	+	578	587.903	6.35585
gene333	NC_006088.3:27224537-27674039	1481	+	103	104.946	11.105
gene337	NC_006088.3:28392139-28400081	2405	+	501	509.698	26.4806
gene339	NC_006088.3:28472365-28507700	3760	+	271	276.12	6.07044
gene340	NC_006088.3:28572624-28665124	4424	+	20	19.359	0.34298
gene341	NC_006088.3:28703774-28940218	3334	+	16	16.3023	0.385482
gene342	NC_006088.3:28986671-29044982	933	+	4	4.07558	0.369243
gene343	NC_006088.3:29129823-29234095	2334	+	10	10.1889	0.319526
gene348	NC_006088.3:29523703-29592320	3672	+	257	261.855	6.13217
gene354	NC_006088.3:30012472-30023639	2273	+	121	122.688	4.66439
gene357	NC_006088.3:30053210-30252866	3329	+	923	939.42	26.8457
gene360	NC_006088.3:30448118-30479099	4331	+	34	33.8845	1.9753
gene362	NC_006088.3:30542144-30612473	6780	+	309	314.838	3.86835
gene367	NC_006088.3:30694179-30800157	7837	+	440	447.295	4.26721
gene380	NC_006088.3:31384435-31391574	983	+	275	279.462	30.1192
gene385	NC_006088.3:32050408-32079514	2800	+	83	83.5493	2.4086
gene386	NC_006088.3:32103408-32115432	720	+	0	0	0
gene388	NC_006088.3:32566963-32568819	1857	+	138	140.402	5.66392
gene391	NC_006088.3:32863860-32927673	4736	+	577	587.901	9.74304
gene393	NC_006088.3:32942078-33013847	7644	+	643	655.149	6.96465
gene399	NC_006088.3:33355600-33367245	2160	+	106	108.003	4.09085
gene400	NC_006088.3:33469224-33540889	5794	+	1043	1061.69	17.0727
gene403	NC_006088.3:33567643-33592445	3757	+	1411	1437.66	29.7612
gene404	NC_006088.3:33598246-33625227	4643	+	408	415.709	6.27477
gene406	NC_006088.3:33674888-33726871	5038	+	1265	1288.33	34.3756
gene408	NC_006088.3:33753850-33803834	4682	+	632	643.941	9.63533
gene411	NC_006088.3:33898090-33946054	3774	+	757	771.302	17.3362
gene412	NC_006088.3:33954669-34029788	3011	+	703	716.283	17.4427
gene413	NC_006088.3:34166155-34268898	1130	+	7	7.13226	4.95145
gene417	NC_006088.3:34375953-34390174	4825	+	168	170.663	2.73156
gene419	NC_006088.3:34744209-34772878	7564	+	2082	2121.34	31.3023
gene420	NC_006088.3:34867659-34869239	1581	+	25	24.6501	1.1919
gene425	NC_006088.3:35173142-35206418	4728	+	1663	1694.42	53.6601
gene426	NC_006088.3:35207903-35233618	3445	+	1145	1165.61	39.0004
gene427	NC_006088.3:35233803-35239852	3652	+	1334	1359.21	26.9791
gene429	NC_006088.3:35254993-35273651	8588	+	1719	1751.15	14.6868
gene431	NC_006088.3:35343113-35373466	7540	+	1393	1418.99	36.6914
gene432	NC_006088.3:35383343-35386890	444	+	22	22.4157	5.9611
gene433	NC_006088.3:35387341-35390065	965	+	492	501.296	54.5659
gene435	NC_006088.3:35414352-35458687	8651	+	444	452.389	3.59327
gene437	NC_006088.3:35461333-35473446	2040	+	3150	3208.49	178.853
gene439	NC_006088.3:35479654-35487207	1215	+	0	0	0
gene441	NC_006088.3:35522446-35551853	1855	+	145	147.739	6.53177
gene442	NC_006088.3:35554524-35597127	2364	+	4	4.07558	0.126046
gene444	NC_006088.3:35714932-35772144	2894	+	411	417.747	11.8776
gene445	NC_006088.3:35778452-35789416	1079	+	31	31.5857	3.04494
gene450	NC_006088.3:36192580-36276593	2730	+	5	5.09447	0.138769
gene452	NC_006088.3:36352976-36366718	2471	+	233	237.403	12.1015
gene453	NC_006088.3:36391956-36411348	9441	+	1456	1483.51	42.2751
gene454	NC_006088.3:36415426-36442639	3293	+	361	366.802	7.94645
gene455	NC_006088.3:36453718-36507340	1678	+	13	13.2456	0.622737
gene456	NC_006088.3:36578624-36794660	5254	+	28	27.5102	0.517122
gene462	NC_006088.3:37716014-37725006	993	+	1	1.0189	0.0961945
gene463	NC_006088.3:37725084-37733464	1920	+	52	51.9636	2.68886
gene469	NC_006088.3:38093480-38159426	4996	+	444	452.389	6.80865
gene474	NC_006088.3:38593607-38853219	10143	+	391	397.536	2.9272
gene478	NC_006088.3:39144916-39383370	4278	+	181	183.401	3.33549
gene483	NC_006088.3:39679654-39682671	640	+	5077	5172.92	1660.43
gene484	NC_006088.3:39690213-39781595	8679	+	4	4.07558	0.032265
gene485	NC_006088.3:39788375-39910296	10240	+	14	13.2456	0.100673
gene487	NC_006088.3:39927250-39928311	729	+	0	0	0
gene488	NC_006088.3:39931917-39933131	777	+	0	0	0
gene490	NC_006088.3:40046100-40124267	3127	+	344	349.48	10.5131
gene493	NC_006088.3:40619496-40675329	2121	+	151	152.834	6.72502
gene495	NC_006088.3:40738811-40981195	6013	+	265	270.007	3.56077
gene498	NC_006088.3:41633652-41719754	4429	+	9	9.17004	0.147092
gene499	NC_006088.3:41743419-41744834	822	+	6	6.11336	0.651348
gene500	NC_006088.3:41746252-41767670	2840	+	82	83.5493	5.78125
gene502	NC_006088.3:42056208-42067810	495	+	0	0	0
gene505	NC_006088.3:42678447-42691130	7433	+	235	239.215	7.32308
gene507	NC_006088.3:42735790-42775258	6670	+	503	512.084	7.62657
[truncated: 17,793 more rows]

## Sheet: T3.GeneExpression
GeneID	Gene_position	Length	Strand	raw_fragment_number	normalized_count	fpkm
[truncated: 17,993 more rows]

[truncated: 1 more sheets: T6.GeneExpression]
