# Supplementary material for: Transcriptome Analysis on Single Small Yellow Follicles Reveals That Wnt4 Is Involved in Chicken Follicle Selection
Source: Front Endocrinol (Lausanne). 2017 Nov 15;8:317. doi: 10.3389/fendo.2017.00317 (PMC5694752; doi:10.3389/fendo.2017.00317)
Supplement: Table S4 — The differentially expressed genes in six follicles (XLSX). [file table_4.xlsx]

## Sheet: T1 vs T4 up
#ID	FDR	log2FC	regulated	GO_annotation	KEGG_annotation	Swissprot_annotation	nr_annotation
gene3170	0	7.91604	up	Biological Process: mesoderm formation (GO:0001707);; Biological Process: positive regulation of protein phosphorylation (GO:0001934);; Biological Process: vasculature development (GO:0001944);; Biological Process: membranous septum morphogenesis (GO:0003149);; Biological Process: muscular septum morphogenesis (GO:0003150);; Biological Process: outflow tract morphogenesis (GO:0003151);; Molecular…	K02432|0.0|gga:374062|FZD1, Fz-1, cFz-1	Frizzled-1 (Precursor) GN=FZD1 OS=Gallus gallus (Chicken) PE=2 SV=1	frizzled-1 precursor [Gallus gallus]
Chicken_newGene_152	0	7.61194	up	--	--	--	gag and reverse transcriptase polyprotein precursor [Gallus gallus]
gene9341	0	6.71037	up	--	--	--	PREDICTED: transmembrane protein 72 isoform X1 [Gallus gallus]
gene11601	0	6.13473	up	Biological Process: kidney development (GO:0001822);; Biological Process: pulmonary valve morphogenesis (GO:0003184);; Biological Process: ventricular septum development (GO:0003281);; Molecular Function: receptor activity (GO:0004872);; Biological Process: feeding behavior (GO:0007631);; Biological Process: adrenal gland development (GO:0030325);; Biological Process: female genitalia development…	--	--	PREDICTED: stimulated by retinoic acid gene 6 protein homolog isoform X5 [Gallus gallus]
gene11418	0	6.09636	up	Molecular Function: serine C-palmitoyltransferase activity (GO:0004758);; Biological Process: sphingolipid metabolic process (GO:0006665);; Cellular Component: integral component of membrane (GO:0016021);; Cellular Component: serine C-palmitoyltransferase complex (GO:0017059);;	--	Serine palmitoyltransferase small subunit B GN=sptssb OS=Xenopus laevis (African clawed frog) PE=3 SV=1	PREDICTED: serine palmitoyltransferase small subunit B isoform 2 [Gallus gallus]
gene18650	0	5.68951	up	Molecular Function: hormone activity (GO:0005179);; Cellular Component: extracellular region (GO:0005576);;	K05255|1e-140|gga:427223|RLN3, RFLB, RLX3	Relaxin A chain OS=Squalus acanthias (Spiny dogfish) PE=1 SV=2	relaxin 3 precursor [Gallus gallus]
gene8125	0	5.59681	up	Biological Process: response to hypoxia (GO:0001666);; Biological Process: synaptic transmission, dopaminergic (GO:0001963);; Molecular Function: tyrosine 3-monooxygenase activity (GO:0004511);; Molecular Function: iron ion binding (GO:0005506);; Cellular Component: nucleus (GO:0005634);; Cellular Component: smooth endoplasmic reticulum (GO:0005790);; Biological Process: dopamine biosynthetic pro…	K00501|0.0|gga:395592|TH	Tyrosine 3-monooxygenase GN=TH OS=Phasianidae sp. (Quail) PE=3 SV=1	tyrosine 3-monooxygenase [Gallus gallus]
Chicken_newGene_1128	2.4214e-13	5.39251	up	Molecular Function: sequence-specific DNA binding transcription factor activity (GO:0003700);; Cellular Component: nucleus (GO:0005634);; Biological Process: regulation of transcription, DNA-templated (GO:0006355);; Molecular Function: sequence-specific DNA binding (GO:0043565);;	K09407|1e-104|tgu:100219023|T-cell leukemia virus enhancer factor	Forkhead box protein N2 GN=foxn2 OS=Xenopus laevis (African clawed frog) PE=2 SV=1	PREDICTED: forkhead box protein N2-like [Meleagris gallopavo]
gene2581	0	5.33037	up	Molecular Function: choline:sodium symporter activity (GO:0005307);; Cellular Component: plasma membrane (GO:0005886);; Biological Process: synaptic transmission, cholinergic (GO:0007271);; Biological Process: neuromuscular synaptic transmission (GO:0007274);; Biological Process: acetylcholine biosynthetic process (GO:0008292);; Molecular Function: choline transmembrane transporter activity (GO:0…	--	High-affinity choline transporter 1 GN=CHT1 OS=Torpedo marmorata (Marbled electric ray) PE=2 SV=1	PREDICTED: high affinity choline transporter 1-like [Gallus gallus]
gene2740	3.36631e-12	5.26054	up	Biological Process: angiogenesis (GO:0001525);; Molecular Function: angiotensin receptor activity (GO:0001595);; Cellular Component: plasma membrane (GO:0005886);; Biological Process: phospholipase C-activating G-protein coupled receptor signaling pathway (GO:0007200);; Biological Process: heart development (GO:0007507);; Biological Process: mesoderm migration involved in gastrulation (GO:0007509…	K04272|0.0|gga:396114|P2RY6, P2RY3, P2Y3	P2Y purinoceptor 3 GN=P2RY3 OS=Gallus gallus (Chicken) PE=2 SV=1	P2Y purinoceptor 3 [Gallus gallus]
gene13706	0	5.24212	up	Molecular Function: GTPase activity (GO:0003924);; Molecular Function: GTP binding (GO:0005525);; Biological Process: GTP catabolic process (GO:0006184);; Cellular Component: sarcoplasmic reticulum lumen (GO:0033018);;	--	Sarcalumenin (Precursor) GN=SRL OS=Gallus gallus (Chicken) PE=2 SV=1	Sarcalumenin [Columba livia]
gene11077	0	5.18353	up	Cellular Component: extracellular region (GO:0005576);; Biological Process: multicellular organismal development (GO:0007275);;	--	Collagen alpha-1(I) chain (Precursor) GN=COL1A1 OS=Gallus gallus (Chicken) PE=1 SV=3	PREDICTED: espin-like protein [Gallus gallus]
Chicken_newGene_4042	3.23213e-11	5.14051	up	--	--	--	17.5 [Gallus gallus]
gene10078	0	4.97964	up	Molecular Function: hormone activity (GO:0005179);; Molecular Function: growth factor activity (GO:0008083);; Biological Process: cell differentiation (GO:0030154);; Cellular Component: inhibin-betaglycan-ActRII complex (GO:0034673);; Biological Process: regulation of cell proliferation (GO:0042127);; Biological Process: hemoglobin biosynthetic process (GO:0042541);; Cellular Component: inhibin A…	K05500|0.0|gga:424197|INHA	Inhibin alpha chain (Precursor) GN=INHA OS=Gallus gallus (Chicken) PE=3 SV=2	inhibin alpha chain precursor [Gallus gallus]
gene8618	0	4.86182	up	Molecular Function: RNA polymerase II distal enhancer sequence-specific DNA binding (GO:0000980);; Biological Process: trophectodermal cellular morphogenesis (GO:0001831);; Biological Process: trophectodermal cell proliferation (GO:0001834);; Biological Process: embryonic placenta development (GO:0001892);; Molecular Function: DNA binding (GO:0003677);; Molecular Function: sequence-specific DNA b…	K08553|0.0|gga:771938|ESRRB	Estrogen receptor GN=ESR1 OS=Taeniopygia guttata (Zebra finch) PE=2 SV=1	PREDICTED: steroid hormone receptor ERR2 [Gallus gallus]
Chicken_newGene_107	7.14667e-08	4.67135	up	--	--	--	PREDICTED: sporozoite surface protein 2-like, partial [Anas platyrhynchos]
gene4356	0	4.57043	up	Biological Process: cartilage condensation (GO:0001502);; Biological Process: kidney development (GO:0001822);; Biological Process: negative regulation of endothelial cell proliferation (GO:0001937);; Biological Process: chondrocyte development (GO:0002063);; Biological Process: glomerular filtration (GO:0003094);; Molecular Function: arylsulfatase activity (GO:0004065);; Molecular Function: calc…	K14607|0.0|mdo:100028823|similar to mKIAA1077 protein	Extracellular sulfatase Sulf-1 (Precursor) GN=SULF1 OS=Coturnix coturnix (Common quail) PE=1 SV=1	PREDICTED: extracellular sulfatase Sulf-1 isoform X1 [Gallus gallus]
gene10079	0	4.53911	up	Biological Process: system process (GO:0003008);; Molecular Function: protein binding (GO:0005515);; Biological Process: cellular component movement (GO:0006928);; Biological Process: cell adhesion (GO:0007155);; Biological Process: nervous system development (GO:0007399);; Biological Process: metabolic process (GO:0008152);; Biological Process: anatomical structure morphogenesis (GO:0009653);; C…	--	Myosin-binding protein C, fast-type GN=MYBPC2 OS=Gallus gallus (Chicken) PE=1 SV=3	PREDICTED: obscurin isoform X2 [Gallus gallus]
gene14502	9.3161e-07	4.48677	up	Molecular Function: nucleotide binding (GO:0000166);; Molecular Function: ATP binding (GO:0005524);; Cellular Component: membrane (GO:0016020);; Biological Process: negative regulation of apoptotic process (GO:0043066);; Biological Process: chaperone mediated protein folding requiring cofactor (GO:0051085);;	--	Torsin-4A-A GN=tor4a-a OS=Xenopus laevis (African clawed frog) PE=2 SV=1	PREDICTED: torsin-4A-A isoform X6 [Gallus gallus]
gene15782	0	4.18916	up	Biological Process: regulation of neurotransmitter levels (GO:0001505);; Molecular Function: histamine receptor activity (GO:0004969);; Biological Process: ion transport (GO:0006811);; Biological Process: smooth muscle contraction (GO:0006939);; Biological Process: G-protein coupled receptor signaling pathway (GO:0007186);; Biological Process: blood circulation (GO:0008015);; Molecular Function: …	K04151|0.0|gga:428147|HRH3	Muscarinic acetylcholine receptor M4 GN=CHRM4 OS=Gallus gallus (Chicken) PE=2 SV=1	PREDICTED: histamine H3 receptor isoform X3 [Gallus gallus]
gene16753	0	4.14729	up	Biological Process: proteolysis (GO:0006508);; Molecular Function: cysteine-type peptidase activity (GO:0008234);;	--	Cathepsin L1 light chain (Fragments) GN=CTSL1 OS=Gallus gallus (Chicken) PE=1 SV=1	PREDICTED: cathepsin L2-like, partial [Gallus gallus]
gene11058	0	4.14428	up	Molecular Function: galactosylceramide sulfotransferase activity (GO:0001733);; Cellular Component: Golgi apparatus (GO:0005794);; Biological Process: biosynthetic process (GO:0009058);; Cellular Component: integral component of membrane (GO:0016021);;	--	--	PREDICTED: galactose-3-O-sulfotransferase 2 [Gallus gallus]
Chicken_newGene_3571	0	4.12908	up	Biological Process: proteolysis (GO:0006508);; Molecular Function: cysteine-type peptidase activity (GO:0008234);; Cellular Component: intracellular part (GO:0044424);;	--	Cathepsin L1 light chain (Fragments) GN=CTSL1 OS=Gallus gallus (Chicken) PE=1 SV=1	PREDICTED: counting factor associated protein D-like [Melopsittacus undulatus]
Chicken_newGene_5413	0	4.12184	up	Molecular Function: peptidase activity (GO:0008233);;	--	--	PREDICTED: counting factor associated protein D-like [Melopsittacus undulatus]
gene13319	1.75173e-07	4.0795	up	Biological Process: neuron migration (GO:0001764);; Cellular Component: cytoplasm (GO:0005737);; Biological Process: axon guidance (GO:0007411);; Molecular Function: axon guidance receptor activity (GO:0008046);; Cellular Component: external side of plasma membrane (GO:0009897);; Biological Process: branchiomeric skeletal muscle development (GO:0014707);; Cellular Component: intracellular membran…	--	GDNF family receptor alpha-4 (Precursor) GN=GFRA4 OS=Gallus gallus (Chicken) PE=2 SV=1	PREDICTED: GDNF family receptor alpha-4-like [Gallus gallus]
Chicken_newGene_5412	0	4.07119	up	Molecular Function: peptidase activity (GO:0008233);;	--	Integumentary mucin C.1 (Fragment) OS=Xenopus laevis (African clawed frog) PE=2 SV=1	PREDICTED: counting factor associated protein D-like [Melopsittacus undulatus]
gene7254	0.000205914	4.02686	up	Molecular Function: ATP binding (GO:0005524);; Biological Process: cellular protein metabolic process (GO:0044267);; Biological Process: chaperone-mediated protein complex assembly (GO:0051131);;	--	Bardet-Biedl syndrome 12 protein homolog GN=bbs12 OS=Xenopus laevis (African clawed frog) PE=2 SV=1	PREDICTED: Bardet-Biedl syndrome 12 protein isoform X1 [Gallus gallus]
Chicken_newGene_1168	0.000360656	3.97165	up	--	--	--	retinoblastoma tumor suppressor [Gallus gallus]
gene15075	4.87388e-14	3.93072	up	Biological Process: metabolic process (GO:0008152);; Cellular Component: membrane (GO:0016020);; Molecular Function: hydrolase activity (GO:0016787);;	K12354|0.0|gga:426249|ENPP7	Bis(5&apos;-adenosyl)-triphosphatase enpp4 (Precursor) GN=enpp4 OS=Xenopus laevis (African clawed frog) PE=2 SV=1	PREDICTED: ectonucleotide pyrophosphatase/phosphodiesterase family member 7 [Gallus gallus]
gene10775	1.12924e-10	3.92434	up	Cellular Component: integral component of membrane (GO:0016021);;	--	Tetraspanin-9 GN=tspan9 OS=Salmo salar (Atlantic salmon) PE=2 SV=1	tetraspanin-1 [Gallus gallus]
gene962	0.00111929	3.85445	up	--	--	Serine/arginine repetitive matrix protein 1 GN=SRRM1 OS=Gallus gallus (Chicken) PE=2 SV=1	PREDICTED: cat eye syndrome critical region protein 6, partial [Gallus gallus]
gene17339	0	3.84558	up	Molecular Function: catalytic activity (GO:0003824);; Biological Process: cellular protein modification process (GO:0006464);; Cellular Component: cell part (GO:0044464);; Biological Process: single-organism cellular process (GO:0044763);;	--	Pleckstrin homology domain-containing family A member 7 GN=plekha7 OS=Danio rerio (Zebrafish) PE=2 SV=2	PREDICTED: pleckstrin homology domain-containing family A member 6 isoform X14 [Gallus gallus]
gene17687	0	3.74772	up	Biological Process: endochondral ossification (GO:0001958);; Biological Process: dephosphorylation (GO:0016311);; Molecular Function: pyrophosphatase activity (GO:0016462);; Biological Process: regulation of bone mineralization (GO:0030500);; Biological Process: bone mineralization involved in bone maturation (GO:0035630);; Molecular Function: metal ion binding (GO:0046872);; Molecular Function: …	K06124|0.0|gga:395650|PHOSPHO1	Phosphoethanolamine/phosphocholine phosphatase GN=PHOSPHO1 OS=Gallus gallus (Chicken) PE=2 SV=1	PREDICTED: phosphoethanolamine/phosphocholine phosphatase-like [Meleagris gallopavo]
Chicken_newGene_5442	0.00352549	3.72689	up	Biological Process: cellular process (GO:0009987);;	--	Bromodomain-containing protein 4A GN=brd4-a OS=Xenopus laevis (African clawed frog) PE=2 SV=1	PREDICTED: mucin-2-like [Xenopus (Silurana) tropicalis]
gene8598	0	3.71751	up	Biological Process: patterning of blood vessels (GO:0001569);; Biological Process: vasculogenesis (GO:0001570);; Biological Process: branching involved in ureteric bud morphogenesis (GO:0001658);; Biological Process: positive regulation of endothelial cell proliferation (GO:0001938);; Biological Process: blood vessel maturation (GO:0001955);; Biological Process: blood vessel endothelial cell prol…	--	Vascular endothelial growth factor A (Precursor) GN=VEGFA OS=Coturnix coturnix japonica (Japanese quail) PE=2 SV=1	PREDICTED: vascular endothelial growth factor A-like, partial [Gallus gallus]
Chicken_newGene_2720	2.38942e-05	3.71355	up	Molecular Function: N-acetylgalactosamine 4-O-sulfotransferase activity (GO:0001537);; Biological Process: sulfur compound metabolic process (GO:0006790);; Cellular Component: integral component of membrane (GO:0016021);; Biological Process: carbohydrate biosynthetic process (GO:0016051);; Biological Process: proteoglycan biosynthetic process (GO:0030166);; Biological Process: hormone biosyntheti…	K09672|1e-13|gga:769263|CHST8	--	PREDICTED: carbohydrate sulfotransferase 8 [Melopsittacus undulatus]
gene1494	0	3.70239	up	Biological Process: protein dephosphorylation (GO:0006470);; Molecular Function: protein tyrosine/serine/threonine phosphatase activity (GO:0008138);; Cellular Component: intracellular part (GO:0044424);; Biological Process: single-organism cellular process (GO:0044763);; Biological Process: regulation of cellular process (GO:0050794);; Biological Process: response to stimulus (GO:0050896);;	K14165|0.0|gga:418444|DUSP27	Dual specificity phosphatase DUPD1 GN=DUPD1 OS=Anolis carolinensis (Green anole) PE=3 SV=1	PREDICTED: inactive dual specificity phosphatase 27 isoform X5 [Gallus gallus]
gene17284	0.00628674	3.65861	up	Molecular Function: actin binding (GO:0003779);; Molecular Function: structural constituent of cytoskeleton (GO:0005200);; Molecular Function: protein binding (GO:0005515);; Molecular Function: tropomyosin binding (GO:0005523);; Cellular Component: troponin complex (GO:0005861);; Biological Process: ATP catabolic process (GO:0006200);; Biological Process: chromatin organization (GO:0006325);; Bio…	K12045|0.0|gga:396433|TNNT2	Troponin T, cardiac muscle isoforms GN=TNNT2 OS=Gallus gallus (Chicken) PE=2 SV=2	troponin T, cardiac muscle isoforms [Gallus gallus]
gene19842	0	3.65774	up	Biological Process: proteolysis (GO:0006508);; Molecular Function: cysteine-type peptidase activity (GO:0008234);;	--	Cathepsin K (Precursor) GN=CTSK OS=Gallus gallus (Chicken) PE=2 SV=1	PREDICTED: counting factor associated protein D-like, partial [Gallus gallus]
gene16966	1.02141e-14	3.65095	up	--	--	--	PREDICTED: von Willebrand factor A domain-containing protein 5A-like isoform X1 [Gallus gallus]
gene9381	3.52837e-08	3.60564	up	Biological Process: blood vessel development (GO:0001568);; Biological Process: somitogenesis (GO:0001756);; Biological Process: mesodermal-endodermal cell signaling (GO:0003131);; Molecular Function: binding (GO:0005488);; Cellular Component: endoplasmic reticulum (GO:0005783);; Molecular Function: retinoic acid 4-hydroxylase activity (GO:0008401);; Molecular Function: oxidoreductase activity (G…	K12665|1e-180|hsa:340665|CYP26C1, FLJ45301	Cytochrome P450 26B1 GN=cyp26b1 OS=Xenopus tropicalis (Western clawed frog) PE=2 SV=1	PREDICTED: LOW QUALITY PROTEIN: cytochrome P450 26C1 [Gallus gallus]
gene1702	1.11022e-16	3.59644	up	Biological Process: negative regulation of transcription from RNA polymerase II promoter (GO:0000122);; Cellular Component: nucleus (GO:0005634);; Biological Process: immune response (GO:0006955);; Molecular Function: beta-catenin binding (GO:0008013);; Molecular Function: methyl-CpG binding (GO:0008327);; Biological Process: negative regulation of Wnt signaling pathway (GO:0030178);; Biological …	--	Zinc finger and BTB domain-containing protein 14 GN=ZBTB14 OS=Gallus gallus (Chicken) PE=2 SV=1	PREDICTED: zinc finger and BTB domain-containing protein 21 isoform X1 [Gallus gallus]
gene8118	0	3.59506	up	Biological Process: kidney development (GO:0001822);; Molecular Function: voltage-gated potassium channel activity (GO:0005249);; Molecular Function: delayed rectifier potassium channel activity (GO:0005251);; Molecular Function: calmodulin binding (GO:0005516);; Cellular Component: lysosome (GO:0005764);; Cellular Component: early endosome (GO:0005769);; Cellular Component: late endosome (GO:000…	K04926|0.0|gga:423090|KCNQ1	Potassium voltage-gated channel subfamily KQT member 1 GN=KCNQ1 OS=Squalus acanthias (Spiny dogfish) PE=2 SV=1	PREDICTED: potassium voltage-gated channel subfamily KQT member 1 [Gallus gallus]
gene16094	0	3.56258	up	Molecular Function: metalloendopeptidase activity (GO:0004222);; Cellular Component: cytoplasm (GO:0005737);; Biological Process: proteolysis (GO:0006508);; Cellular Component: membrane (GO:0016020);; Biological Process: cellular response to UV (GO:0034644);; Cellular Component: neuron projection (GO:0043005);; Biological Process: cellular amide metabolic process (GO:0043603);; Biological Process…	K08635|0.0|gga:770671|MMEL1	--	PREDICTED: membrane metallo-endopeptidase-like 1 [Gallus gallus]
gene13155	0	3.55855	up	Molecular Function: calcium ion binding (GO:0005509);; Molecular Function: protein binding (GO:0005515);; Cellular Component: plasma membrane (GO:0005886);; Cellular Component: cell-cell adherens junction (GO:0005913);; Biological Process: homophilic cell adhesion (GO:0007156);; Biological Process: epithelial cell migration (GO:0010631);; Cellular Component: integral component of membrane (GO:001…	--	Protocadherin-15 (Precursor) GN=Pcdh15 OS=Gallus gallus (Chicken) PE=1 SV=1	PREDICTED: protocadherin Fat 2 [Gallus gallus]
gene18720	0	3.5431	up	Cellular Component: integral component of membrane (GO:0016021);;	--	--	PREDICTED: protein FAM189A2 isoform X2 [Gallus gallus]
gene7001	0	3.5272	up	Molecular Function: beta-amyloid binding (GO:0001540);; Cellular Component: collagen (GO:0005581);; Cellular Component: extracellular space (GO:0005615);; Cellular Component: integral component of plasma membrane (GO:0005887);; Molecular Function: heparin binding (GO:0008201);; Biological Process: organ morphogenesis (GO:0009887);;	--	Collagen alpha-1(III) chain (Precursor; Fragments) GN=COL3A1 OS=Gallus gallus (Chicken) PE=2 SV=2	PREDICTED: collagen alpha-1(XXV) chain isoform X2 [Gallus gallus]
Chicken_newGene_1555	4.88479e-10	3.50444	up	--	--	--	PREDICTED: envelope glycoprotein-like [Gallus gallus]
gene17283	1.94387e-07	3.49997	up	Molecular Function: protein binding (GO:0005515);; Biological Process: transcription, DNA-templated (GO:0006351);; Biological Process: regulation of cellular metabolic process (GO:0031323);; Cellular Component: intracellular part (GO:0044424);; Biological Process: single-organism process (GO:0044699);; Biological Process: regulation of macromolecule metabolic process (GO:0060255);; Biological Pro…	--	Caldesmon GN=CALD1 OS=Gallus gallus (Chicken) PE=1 SV=2	PREDICTED: ladinin-1 [Gallus gallus]
gene12039	0	3.4868	up	--	--	Alpha-tectorin (Precursor) GN=TECTA OS=Gallus gallus (Chicken) PE=1 SV=1	zona pellucida protein D precursor [Gallus gallus]
gene10706	0	3.45927	up	Biological Process: microtubule cytoskeleton organization (GO:0000226);; Molecular Function: catalytic activity (GO:0003824);; Molecular Function: protein binding (GO:0005515);; Biological Process: multicellular organismal development (GO:0007275);; Molecular Function: structural constituent of muscle (GO:0008307);; Cellular Component: actin cytoskeleton (GO:0015629);; Cellular Component: microtu…	--	Caldesmon GN=CALD1 OS=Gallus gallus (Chicken) PE=1 SV=2	PREDICTED: nexilin isoformX1 [Gallus gallus]
gene17282	3.45445e-08	3.42164	up	Molecular Function: actin binding (GO:0003779);; Cellular Component: troponin complex (GO:0005861);; Molecular Function: metal ion binding (GO:0046872);; Biological Process: ventricular cardiac muscle tissue morphogenesis (GO:0055010);;	K10371|1e-125|gga:421161|TNNI1	Troponin I, cardiac muscle GN=tnni3 OS=Xenopus laevis (African clawed frog) PE=2 SV=2	PREDICTED: troponin I, slow skeletal muscle isoform X4 [Gallus gallus]
Chicken_newGene_4914	0.000874743	3.3878	up	--	K13167|7e-11|dre:567501|fa96d07, wu:fa96d07	Serine/arginine repetitive matrix protein 1 GN=SRRM1 OS=Gallus gallus (Chicken) PE=2 SV=1	PREDICTED: serine/arginine repetitive matrix protein 2-like [Maylandia zebra]
gene10811	0	3.3719	up	Biological Process: negative regulation of transcription from RNA polymerase II promoter (GO:0000122);; Molecular Function: nucleotide binding (GO:0000166);; Molecular Function: mRNA 3'-UTR binding (GO:0003730);; Molecular Function: protein binding (GO:0005515);; Cellular Component: nucleus (GO:0005634);; Cellular Component: cell cortex (GO:0005938);; Biological Process: multicellular organismal …	K13208|0.0|tgu:100228895|ELAV-like 4	ELAV-like protein 4 GN=elavl4 OS=Xenopus tropicalis (Western clawed frog) PE=2 SV=1	PREDICTED: ELAV-like protein 4 [Taeniopygia guttata]
gene16090	0	3.29676	up	Biological Process: negative regulation of transcription from RNA polymerase II promoter (GO:0000122);; Molecular Function: nucleic acid binding (GO:0003676);; Biological Process: pronephric distal tubule morphogenesis (GO:0039013);; Biological Process: pronephric duct development (GO:0039022);; Molecular Function: metal ion binding (GO:0046872);; Biological Process: proximal/distal pattern forma…	--	MDS1 and EVI1 complex locus protein EVI1-A GN=mecom-a OS=Xenopus laevis (African clawed frog) PE=1 SV=1	PREDICTED: PR domain zinc finger protein 16 isoform X8 [Gallus gallus]
gene16472	0.00250226	3.27942	up	--	--	Collagen alpha-1(III) chain (Precursor; Fragments) GN=COL3A1 OS=Gallus gallus (Chicken) PE=2 SV=2	PREDICTED: translation initiation factor IF-2-like, partial [Gallus gallus]
gene18538	0	3.27142	up	Biological Process: negative regulation of cell-matrix adhesion (GO:0001953);; Biological Process: adaptive immune response (GO:0002250);; Biological Process: myeloid cell activation involved in immune response (GO:0002275);; Biological Process: positive regulation of leukocyte activation (GO:0002696);; Molecular Function: non-membrane spanning protein tyrosine kinase activity (GO:0004715);; Mole…	K02649|0.0|tgu:100223949|similar to phosphoinositide-3-kinase, regulatory subunit 1 (alpha)	Phosphatidylinositol 3-kinase regulatory subunit alpha GN=pik3r1-a OS=Xenopus laevis (African clawed frog) PE=2 SV=1	PREDICTED: phosphatidylinositol 3-kinase regulatory subunit alpha isoformX2 [Gallus gallus]
gene3192	0	3.22863	up	Molecular Function: serine-type endopeptidase inhibitor activity (GO:0004867);; Cellular Component: extracellular region (GO:0005576);; Biological Process: blood coagulation (GO:0007596);; Biological Process: metabolic process (GO:0008152);; Biological Process: negative regulation of peptidase activity (GO:0010466);; Molecular Function: peptidase inhibitor activity (GO:0030414);;	--	Protease inhibitor bitisilin-3 (Fragment) OS=Bitis gabonica (Gaboon adder) PE=2 SV=1	PREDICTED: tissue factor pathway inhibitor 2 [Gallus gallus]
gene5657	0	3.2141	up	Biological Process: angiogenesis (GO:0001525);; Molecular Function: protein kinase activity (GO:0004672);; Molecular Function: frizzled binding (GO:0005109);; Molecular Function: protein binding (GO:0005515);; Cellular Component: extracellular region (GO:0005576);; Cellular Component: Golgi apparatus (GO:0005794);; Cellular Component: cytosol (GO:0005829);; Molecular Function: heparin binding (GO…	--	R-spondin-3 (Precursor) GN=rspo3 OS=Danio rerio (Zebrafish) PE=2 SV=2	PREDICTED: R-spondin-3 isoform X2 [Gallus gallus]
gene13027	0	3.20712	up	--	--	Serine/arginine repetitive matrix protein 1 GN=SRRM1 OS=Gallus gallus (Chicken) PE=2 SV=1	PREDICTED: LOW QUALITY PROTEIN: peroxisome proliferator-activated receptor gamma coactivator 1-beta [Gallus gallus]
gene19266	0	3.18439	up	Biological Process: activation of MAPKK activity (GO:0000186);; Biological Process: cellular glucose homeostasis (GO:0001678);; Biological Process: system process (GO:0003008);; Cellular Component: extracellular space (GO:0005615);; Biological Process: G-protein coupled receptor signaling pathway (GO:0007186);; Biological Process: adult feeding behavior (GO:0008343);; Biological Process: cellular…	--	--	PREDICTED: cocaine- and amphetamine-regulated transcript protein isoform X1 [Gallus gallus]
gene957	2.45898e-05	3.16174	up	Biological Process: developmental process involved in reproduction (GO:0003006);; Molecular Function: transmembrane signaling receptor activity (GO:0004888);; Molecular Function: binding (GO:0005488);; Biological Process: cell surface receptor signaling pathway (GO:0007166);; Biological Process: cell-cell signaling (GO:0007267);; Biological Process: metabolic process (GO:0008152);; Biological Pro…	--	Peroxidasin (Precursor) GN=pxdn OS=Xenopus tropicalis (Western clawed frog) PE=2 SV=1	PREDICTED: leucine-rich repeat and transmembrane domain-containing protein 2 isoform X1 [Gallus gallus]
gene16558	0	3.14387	up	Biological Process: determination of left/right symmetry (GO:0007368);;	K10141|1e-125|mdo:100020472|similar to SESN2 protein	Sestrin-1 GN=sesn1 OS=Xenopus laevis (African clawed frog) PE=2 SV=1	PREDICTED: sestrin-2 [Gallus gallus]
gene2286	0	3.09193	up	Biological Process: endothelial cell morphogenesis (GO:0001886);; Biological Process: negative regulation of endothelial cell proliferation (GO:0001937);; Cellular Component: extracellular region (GO:0005576);; Cellular Component: endomembrane system (GO:0012505);; Cellular Component: integral component of membrane (GO:0016021);; Biological Process: negative regulation of angiogenesis (GO:0016525…	--	Chondromodulin-1 (Precursor) GN=LECT1 OS=Gallus gallus (Chicken) PE=2 SV=1	chondromodulin-I precursor [Gallus gallus]
gene18628	0.000958826	3.07067	up	Biological Process: negative regulation of transcription from RNA polymerase II promoter (GO:0000122);; Molecular Function: core promoter proximal region sequence-specific DNA binding (GO:0000987);; Molecular Function: sequence-specific DNA binding transcription factor activity (GO:0003700);; Cellular Component: nucleus (GO:0005634);; Biological Process: regulation of transcription, DNA-templated…	--	Doublesex- and mab-3-related transcription factor 1 GN=dmrt1 OS=Oryzias latipes (Medaka fish) PE=2 SV=1	PREDICTED: LOW QUALITY PROTEIN: doublesex- and mab-3-related transcription factor 2 [Gallus gallus]
gene3561	0	3.03097	up	Biological Process: negative regulation of transcription from RNA polymerase II promoter (GO:0000122);; Biological Process: embryonic axis specification (GO:0000578);; Molecular Function: RNA polymerase II regulatory region sequence-specific DNA binding (GO:0000977);; Molecular Function: RNA polymerase II activating transcription factor binding (GO:0001102);; Molecular Function: RNA polymerase II…	K10185|0.0|gga:373943|TBX20	T-box transcription factor TBX20 GN=TBX20 OS=Gallus gallus (Chicken) PE=2 SV=1	T-box transcription factor TBX20 [Gallus gallus]
gene86	0	3.0167	up	Molecular Function: 6-phosphofructo-2-kinase activity (GO:0003873);; Molecular Function: fructose-2,6-bisphosphate 2-phosphatase activity (GO:0004331);; Molecular Function: ATP binding (GO:0005524);; Cellular Component: cytosol (GO:0005829);; Biological Process: fructose metabolic process (GO:0006000);; Biological Process: fructose 2,6-bisphosphate metabolic process (GO:0006003);; Biological Proc…	K01103|0.0|gga:418247|PFKFB3	Fructose-2,6-bisphosphatase OS=Lithobates catesbeiana (American bullfrog) PE=2 SV=1	PREDICTED: 6-phosphofructo-2-kinase/fructose-2,6-bisphosphatase 3 isoform X8 [Gallus gallus]
gene16100	6.01063e-10	3.01643	up	Cellular Component: intracellular part (GO:0044424);; Biological Process: single-organism process (GO:0044699);;	--	1-phosphatidylinositol 4,5-bisphosphate phosphodiesterase zeta-1 GN=PLCZ1 OS=Gallus gallus (Chicken) PE=2 SV=1	PREDICTED: 1-phosphatidylinositol 4,5-bisphosphate phosphodiesterase eta-2 isoform X10 [Gallus gallus]
gene13124	0.000237194	2.97716	up	Molecular Function: RNA polymerase II transcription cofactor activity (GO:0001104);; Cellular Component: transcription factor complex (GO:0005667);; Biological Process: regulation of transcription from RNA polymerase II promoter (GO:0006357);; Cellular Component: mediator complex (GO:0016592);; Biological Process: stem cell maintenance (GO:0019827);;	--	Mediator of RNA polymerase II transcription subunit 7-A GN=med7-a OS=Xenopus laevis (African clawed frog) PE=2 SV=1	PREDICTED: mediator of RNA polymerase II transcription subunit 7 isoform 1 [Gallus gallus]
Chicken_newGene_3572	0	2.95581	up	--	K13171|3e-07|ssc:100521629|hypothetical protein LOC100521629	Collagen alpha-1(I) chain (Precursor) GN=COL1A1 OS=Gallus gallus (Chicken) PE=1 SV=3	PREDICTED: sestrin-2 isoform X2 [Ficedula albicollis]
gene756	2.75378e-10	2.93231	up	Biological Process: angiogenesis (GO:0001525);; Molecular Function: angiotensin receptor activity (GO:0001595);; Biological Process: immune system process (GO:0002376);; Molecular Function: G-protein coupled receptor activity (GO:0004930);; Cellular Component: plasma membrane (GO:0005886);; Biological Process: G-protein coupled receptor signaling pathway (GO:0007186);; Biological Process: phospho…	K04232|0.0|gga:427904|GALR3	G-protein coupled receptor 54 GN=gpr54 OS=Oreochromis niloticus (Nile tilapia) PE=2 SV=1	galanin receptor type 3 [Gallus gallus]
gene8673	2.75378e-10	2.93231	up	Molecular Function: protein binding (GO:0005515);; Cellular Component: nucleus (GO:0005634);; Cellular Component: microtubule cytoskeleton (GO:0015630);; Biological Process: histone modification (GO:0016570);; Biological Process: regulation of cellular metabolic process (GO:0031323);; Cellular Component: protein complex (GO:0043234);; Cellular Component: cytoskeletal part (GO:0044430);; Biologica…	--	Echinoderm microtubule-associated protein-like 4 GN=eml4 OS=Xenopus tropicalis (Western clawed frog) PE=2 SV=1	PREDICTED: echinoderm microtubule associated protein like 5 isoform X3 [Gallus gallus]
gene16093	6.4049e-05	2.91352	up	--	--	Tetratricopeptide repeat protein 34 GN=ttc34 OS=Xenopus laevis (African clawed frog) PE=2 SV=2	PREDICTED: tetratricopeptide repeat protein 34 isoform X1 [Gallus gallus]
gene18243	0	2.88776	up	Biological Process: negative regulation of transcription from RNA polymerase II promoter (GO:0000122);; Molecular Function: sequence-specific DNA binding RNA polymerase II transcription factor activity (GO:0000981);; Molecular Function: core promoter proximal region sequence-specific DNA binding (GO:0000987);; Molecular Function: protein binding transcription factor activity (GO:0000988);; Molecu…	K04500|0.0|gga:395247|SMAD2, MADH2	Mothers against decapentaplegic homolog 2 GN=smad2 OS=Danio rerio (Zebrafish) PE=2 SV=1	mothers against decapentaplegic homolog 2 [Gallus gallus]
gene3189	0.00683451	2.8688	up	Biological Process: angiogenesis (GO:0001525);; Biological Process: somitogenesis (GO:0001756);; Molecular Function: calcitonin receptor activity (GO:0004948);; Cellular Component: plasma membrane (GO:0005886);; Biological Process: G-protein coupled receptor signaling pathway (GO:0007186);; Cellular Component: integral component of membrane (GO:0016021);; Biological Process: artery morphogenesis …	--	Calcitonin gene-related peptide type 1 receptor (Precursor) GN=calcrl OS=Xenopus tropicalis (Western clawed frog) PE=2 SV=1	PREDICTED: calcitonin receptor [Gallus gallus]
Chicken_newGene_34	0.00148918	2.81035	up	--	--	--	PREDICTED: probable phospholipid-transporting ATPase IB isoform X10 [Gallus gallus]
gene10844	0	2.80597	up	Biological Process: negative regulation of transcription from RNA polymerase II promoter (GO:0000122);; Biological Process: embryonic axis specification (GO:0000578);; Biological Process: neural plate development (GO:0001840);; Molecular Function: DNA binding (GO:0003677);; Cellular Component: cytoplasm (GO:0005737);; Biological Process: smoothened signaling pathway (GO:0007224);; Biological Proc…	K09232|0.0|gga:424652|GLIS1	Zinc finger protein GLI1 (Fragment) GN=GLI1 OS=Gallus gallus (Chicken) PE=2 SV=1	PREDICTED: zinc finger protein GLIS1 [Gallus gallus]
gene11453	0	2.77566	up	Molecular Function: voltage-gated potassium channel activity (GO:0005249);; Cellular Component: cytoplasm (GO:0005737);; Cellular Component: integral component of membrane (GO:0016021);; Biological Process: regulation of ion transmembrane transport (GO:0034765);; Cellular Component: juxtaparanode region of axon (GO:0044224);; Biological Process: potassium ion transmembrane transport (GO:0071805);;	K04882|0.0|gga:395730|KCNAB1	Voltage-gated potassium channel subunit beta-1 GN=KCNAB1 OS=Gallus gallus (Chicken) PE=2 SV=1	voltage-gated potassium channel subunit beta-1 [Gallus gallus]
gene18786	0	2.7422	up	Biological Process: oocyte maturation (GO:0001556);; Biological Process: vasculogenesis (GO:0001570);; Biological Process: neuron migration (GO:0001764);; Molecular Function: insulin-activated receptor activity (GO:0005009);; Molecular Function: insulin-like growth factor-activated receptor activity (GO:0005010);; Molecular Function: insulin-like growth factor binding (GO:0005520);; Molecular Fun…	K04360|0.0|gga:396157|NTRK2, TRKB	BDNF/NT-3 growth factors receptor (Precursor) GN=NTRK2 OS=Gallus gallus (Chicken) PE=1 SV=1	BDNF/NT-3 growth factors receptor precursor [Gallus gallus]
gene9728	8.24185e-08	2.70175	up	Molecular Function: binding (GO:0005488);; Biological Process: transport (GO:0006810);; Biological Process: lipid transport (GO:0006869);; Biological Process: cellular process (GO:0009987);; Cellular Component: membrane (GO:0016020);; Biological Process: cellular component organization (GO:0016043);; Molecular Function: hydrolase activity (GO:0016787);; Molecular Function: transmembrane transport…	K05646|0.0|gga:424011|ABCA12	ATP-binding cassette sub-family B member 6, mitochondrial GN=abcb6 OS=Xenopus tropicalis (Western clawed frog) PE=2 SV=1	PREDICTED: ATP-binding cassette sub-family A member 12 [Gallus gallus]
gene15942	0.000864644	2.6947	up	Biological Process: cartilage condensation (GO:0001502);; Molecular Function: calcium ion binding (GO:0005509);; Molecular Function: protein binding (GO:0005515);; Cellular Component: plasma membrane (GO:0005886);; Cellular Component: adherens junction (GO:0005912);; Biological Process: homophilic cell adhesion (GO:0007156);; Cellular Component: integral component of membrane (GO:0016021);; Biolo…	K06812|0.0|gga:419305|CDH22	Cadherin-7 (Precursor) GN=CDH7 OS=Gallus gallus (Chicken) PE=2 SV=1	PREDICTED: cadherin-22 isoform X2 [Gallus gallus]
gene9950	4.16909e-05	2.69389	up	Molecular Function: cGMP-stimulated cyclic-nucleotide phosphodiesterase activity (GO:0004118);; Cellular Component: cytosol (GO:0005829);; Biological Process: signal transduction (GO:0007165);; Biological Process: metabolic process (GO:0008152);; Molecular Function: metal ion binding (GO:0046872);; Molecular Function: 3',5'-cyclic-GMP phosphodiesterase activity (GO:0047555);;	K13298|0.0|gga:424133|PDE11A	Dual 3&apos;,5&apos;-cyclic-AMP and -GMP phosphodiesterase 11A GN=pde11a OS=Takifugu rubripes (Japanese pufferfish) PE=3 SV=1	PREDICTED: LOW QUALITY PROTEIN: dual 3&apos;,5&apos;-cyclic-AMP and -GMP phosphodiesterase 11A [Gallus gallus]
gene3919	0	2.67436	up	Biological Process: skeletal system development (GO:0001501);; Biological Process: patterning of blood vessels (GO:0001569);; Biological Process: immune system process (GO:0002376);; Molecular Function: receptor activity (GO:0004872);; Cellular Component: extracellular region (GO:0005576);; Biological Process: response to stress (GO:0006950);; Biological Process: brain development (GO:0007420);; …	K06841|0.0|gga:420931|SEMA5A	Semaphorin-3A (Precursor) GN=SEMA3A OS=Gallus gallus (Chicken) PE=1 SV=1	PREDICTED: LOW QUALITY PROTEIN: semaphorin-5A [Gallus gallus]
gene143	0	2.67273	up	Biological Process: patterning of blood vessels (GO:0001569);; Biological Process: regulation of heart rate (GO:0002027);; Molecular Function: receptor activity (GO:0004872);; Cellular Component: extracellular region (GO:0005576);; Biological Process: axonal fasciculation (GO:0007413);; Biological Process: motor neuron axon guidance (GO:0008045);; Biological Process: negative regulation of epithe…	K06840|0.0|tgu:100230255|sema domain, immunoglobulin domain (Ig), short basic domain, secreted, (semaphorin) 3A	Semaphorin-3A (Precursor) GN=SEMA3A OS=Gallus gallus (Chicken) PE=1 SV=1	semaphorin-3A [Gallus gallus]
gene18967	3.32331e-09	2.67251	up	Biological Process: MAPK cascade (GO:0000165);; Biological Process: cell morphogenesis (GO:0000902);; Biological Process: neural crest cell migration (GO:0001755);; Biological Process: cardiac conduction system development (GO:0003161);; Biological Process: ventricular trabecula myocardium morphogenesis (GO:0003222);; Molecular Function: transcription cofactor activity (GO:0003712);; Molecular Fu…	K05455|0.0|gga:373906|NRG1	Neuregulin-1 (Precursor) GN=NRG1 OS=Gallus gallus (Chicken) PE=1 SV=1	pro-neuregulin-1, membrane-bound isoform [Gallus gallus]
gene1125	0	2.66438	up	Biological Process: endochondral ossification (GO:0001958);; Biological Process: osteoblast development (GO:0002076);; Molecular Function: hormone activity (GO:0005179);; Cellular Component: extracellular region (GO:0005576);; Cellular Component: nucleus (GO:0005634);; Cellular Component: Golgi apparatus (GO:0005794);; Biological Process: adenylate cyclase-activating G-protein coupled receptor si…	--	Osteostatin (Precursor) GN=PTHLH OS=Gallus gallus (Chicken) PE=1 SV=1	parathyroid hormone-related protein precursor [Gallus gallus]
gene16420	3.76924e-08	2.63872	up	Molecular Function: tryptophan 2,3-dioxygenase activity (GO:0004833);; Cellular Component: cytoplasm (GO:0005737);; Biological Process: tryptophan catabolic process to kynurenine (GO:0019441);; Molecular Function: heme binding (GO:0020037);; Molecular Function: indoleamine 2,3-dioxygenase activity (GO:0033754);;	K00463|0.0|gga:426785|INDOL1	Skin secretory protein xP2 (Precursor) GN=p2 OS=Xenopus laevis (African clawed frog) PE=1 SV=2	PREDICTED: indoleamine 2,3-dioxygenase 2 isoform X2 [Gallus gallus]
gene2535	9.17241e-05	2.63455	up	Molecular Function: ionotropic glutamate receptor activity (GO:0004970);; Molecular Function: ion channel activity (GO:0005216);; Molecular Function: extracellular-glutamate-gated ion channel activity (GO:0005234);; Cellular Component: plasma membrane (GO:0005886);; Biological Process: ion transport (GO:0006811);; Cellular Component: membrane (GO:0016020);; Cellular Component: integral component …	K05200|0.0|gga:396137|GRIA4, GLUR4/D, GluR4, GluR4d	Glutamate receptor ionotropic, delta-2 (Precursor) GN=grid2 OS=Danio rerio (Zebrafish) PE=2 SV=1	PREDICTED: glutamate receptor 4 isoform X2 [Anas platyrhynchos]
gene12267	3.73386e-10	2.63205	up	Molecular Function: N-acetylgalactosamine 4-O-sulfotransferase activity (GO:0001537);; Biological Process: sulfur compound metabolic process (GO:0006790);; Biological Process: muscle organ development (GO:0007517);; Biological Process: motor neuron axon guidance (GO:0008045);; Cellular Component: integral component of membrane (GO:0016021);; Biological Process: carbohydrate biosynthetic process (…	K09672|0.0|gga:769263|CHST8	Carbohydrate sulfotransferase 11 GN=chst11 OS=Danio rerio (Zebrafish) PE=2 SV=1	PREDICTED: carbohydrate sulfotransferase 8 isoform X1 [Gallus gallus]
gene1047	1.04361e-13	2.62703	up	Biological Process: negative regulation of transcription from RNA polymerase II promoter (GO:0000122);; Molecular Function: RNA polymerase II core promoter proximal region sequence-specific DNA binding (GO:0000978);; Molecular Function: RNA polymerase II core promoter proximal region sequence-specific DNA binding transcription factor activity involved in negative regulation of transcription (GO:0…	K03730|2e-92|tgu:100227886|similar to Class B basic helix-loop-helix protein 3	Serine/arginine repetitive matrix protein 1 GN=SRRM1 OS=Gallus gallus (Chicken) PE=2 SV=1	PREDICTED: class E basic helix-loop-helix protein 41, partial [Gallus gallus]
gene13638	3.98227e-05	2.60075	up	Molecular Function: insulin-like growth factor receptor binding (GO:0005159);; Biological Process: protein ubiquitination (GO:0016567);; Molecular Function: kinase inhibitor activity (GO:0019210);; Biological Process: cytokine-mediated signaling pathway (GO:0019221);; Molecular Function: protein kinase binding (GO:0019901);; Biological Process: embryonic hemopoiesis (GO:0035162);; Biological Proc…	K04694|1e-150|gga:416630|SOCS1	Cytokine-inducible SH2-containing protein GN=CISH OS=Gallus gallus (Chicken) PE=2 SV=1	suppressor of cytokine signaling 1 [Gallus gallus]
gene12614	0	2.54623	up	Biological Process: negative regulation of transcription from RNA polymerase II promoter (GO:0000122);; Molecular Function: RNA polymerase II regulatory region DNA binding (GO:0001012);; Biological Process: liver development (GO:0001889);; Biological Process: placenta development (GO:0001890);; Molecular Function: chromatin binding (GO:0003682);; Molecular Function: steroid hormone receptor activ…	K08530|0.0|gga:373928|PPARG	Peroxisome proliferator-activated receptor gamma GN=pparg OS=Xenopus laevis (African clawed frog) PE=1 SV=1	peroxisome proliferator-activated receptor gamma [Gallus gallus]
gene19932	4.13214e-06	2.53182	up	Cellular Component: proteinaceous extracellular matrix (GO:0005578);; Biological Process: single-organism process (GO:0044699);; Biological Process: single-organism developmental process (GO:0044767);; Biological Process: organ development (GO:0048513);;	--	Collagen alpha-1(III) chain (Precursor; Fragments) GN=COL3A1 OS=Gallus gallus (Chicken) PE=2 SV=2	PREDICTED: uncharacterized threonine-rich GPI-anchored glycoprotein PJ4664.02-like, partial [Gallus gallus]
Chicken_newGene_3096	2.08136e-06	2.51566	up	Molecular Function: protein binding (GO:0005515);; Biological Process: cellular process (GO:0009987);; Biological Process: single-organism process (GO:0044699);; Biological Process: regulation of biological process (GO:0050789);;	--	--	PREDICTED: 14-3-3 protein eta-like [Meleagris gallopavo]
gene19252	0	2.49777	up	Biological Process: skeletal system development (GO:0001501);; Biological Process: angiogenesis (GO:0001525);; Biological Process: vasculogenesis (GO:0001570);; Biological Process: morphogenesis of a branching structure (GO:0001763);; Molecular Function: transmembrane signaling receptor activity (GO:0004888);; Cellular Component: integral component of plasma membrane (GO:0005887);; Biological Pro…	K06842|0.0|gga:427387|SEMA6A	Semaphorin-3ab (Precursor) GN=sema3ab OS=Danio rerio (Zebrafish) PE=2 SV=1	PREDICTED: semaphorin-6A isoformX1 [Gallus gallus]
gene21115	1.94289e-14	2.49107	up	Biological Process: transport (GO:0006810);; Cellular Component: membrane (GO:0016020);;	K13780|0.0|gga:415832|SLC7A5	Y+L amino acid transporter 2 GN=slc7a6 OS=Danio rerio (Zebrafish) PE=2 SV=1	PREDICTED: large neutral amino acids transporter small subunit 1-like [Gallus gallus]
gene1312	8.12445e-06	2.48852	up	Biological Process: positive regulation of receptor recycling (GO:0001921);; Biological Process: heart looping (GO:0001947);; Molecular Function: structural molecule activity (GO:0005198);; Cellular Component: membrane (GO:0016020);; Biological Process: cellular component organization (GO:0016043);; Biological Process: vesicle-mediated transport (GO:0016192);; Biological Process: striated muscle …	--	Popeye domain-containing protein 3 GN=POPDC3 OS=Gallus gallus (Chicken) PE=2 SV=1	popeye domain-containing protein 2 [Gallus gallus]
gene11607	0	2.4692	up	Cellular Component: proteinaceous extracellular matrix (GO:0005578);; Cellular Component: plasma membrane (GO:0005886);; Biological Process: single fertilization (GO:0007338);; Cellular Component: integral component of membrane (GO:0016021);; Molecular Function: identical protein binding (GO:0042802);;	--	Processed zona pellucida sperm-binding protein 3 (Precursor) GN=ZP3 OS=Gallus gallus (Chicken) PE=1 SV=4	zona pellucida sperm-binding protein 3 [Gallus gallus]
gene16262	0	2.46892	up	Molecular Function: tumor necrosis factor-activated receptor activity (GO:0005031);; Molecular Function: ubiquitin protein ligase binding (GO:0031625);; Cellular Component: membrane raft (GO:0045121);; Biological Process: negative regulation of inflammatory response (GO:0050728);; Biological Process: RNA destabilization (GO:0050779);; Biological Process: positive regulation of membrane protein ec…	K05141|0.0|gga:395083|TNFRSF1B, TNFR-II	Tumor necrosis factor receptor superfamily member 16 (Precursor) GN=NGFR OS=Gallus gallus (Chicken) PE=3 SV=1	tumor necrosis factor receptor-II [Gallus gallus]
gene16808	0	2.45661	up	Molecular Function: metalloendopeptidase activity (GO:0004222);; Cellular Component: proteinaceous extracellular matrix (GO:0005578);; Biological Process: proteolysis (GO:0006508);; Molecular Function: zinc ion binding (GO:0008270);;	K08629|0.0|gga:419733|ADAMTS15	Disintegrin (Precursor) OS=Gloydius saxatilis (Rock mamushi) PE=2 SV=1	PREDICTED: A disintegrin and metalloproteinase with thrombospondin motifs 15 [Gallus gallus]
gene1502	0	2.43703	up	--	K06729|0.0|gga:418449|PTGFRN	Immunoglobulin superfamily member 3 (Precursor) GN=igsf3 OS=Xenopus laevis (African clawed frog) PE=2 SV=1	PREDICTED: prostaglandin F2 receptor negative regulator [Gallus gallus]
gene19822	0.00404848	2.41866	up	Molecular Function: protein binding (GO:0005515);; Cellular Component: cytoskeleton (GO:0005856);; Biological Process: cellular process (GO:0009987);; Cellular Component: membrane (GO:0016020);; Biological Process: cellular component assembly (GO:0022607);; Biological Process: actin cytoskeleton organization (GO:0030036);; Biological Process: regulation of cellular component biogenesis (GO:004408…	--	Sine oculis-binding protein homolog GN=sobpa OS=Danio rerio (Zebrafish) PE=2 SV=1	PREDICTED: cdc42 effector protein 2 isoform X1 [Gallus gallus]
gene16177	0	2.41825	up	Molecular Function: calcium ion binding (GO:0005509);; Cellular Component: extracellular region (GO:0005576);; Biological Process: homophilic cell adhesion (GO:0007156);; Cellular Component: integral component of membrane (GO:0016021);; Cellular Component: postsynaptic membrane (GO:0045211);;	--	Cadherin-related family member 1 (Precursor) GN=cdhr1 OS=Danio rerio (Zebrafish) PE=2 SV=1	calsyntenin-1 precursor [Gallus gallus]
Chicken_newGene_1833	1.31881e-10	2.41151	up	Molecular Function: binding (GO:0005488);; Biological Process: gene expression (GO:0010467);; Biological Process: RNA metabolic process (GO:0016070);; Cellular Component: macromolecular complex (GO:0032991);; Biological Process: cellular macromolecule biosynthetic process (GO:0034645);; Cellular Component: intracellular organelle part (GO:0044446);; Biological Process: single-organism process (GO…	--	Mediator of RNA polymerase II transcription subunit 15 GN=med15 OS=Danio rerio (Zebrafish) PE=2 SV=1	PREDICTED: YLP motif-containing protein 1-like [Meleagris gallopavo]
gene20782	1.21458e-13	2.40003	up	Biological Process: proteolysis (GO:0006508);; Molecular Function: cysteine-type peptidase activity (GO:0008234);;	--	Cathepsin L1 light chain (Fragments) GN=CTSL1 OS=Gallus gallus (Chicken) PE=1 SV=1	PREDICTED: digestive cysteine proteinase 2-like, partial [Gallus gallus]
gene6222	0	2.39667	up	Cellular Component: chromosome, centromeric region (GO:0000775);; Cellular Component: nucleus (GO:0005634);; Biological Process: chromosome segregation (GO:0007059);; Biological Process: cell division (GO:0051301);;	K11507|0.0|gga:422014|CENPO, CENP-O	Centromere protein O GN=CENPO OS=Gallus gallus (Chicken) PE=1 SV=2	centromere protein [Gallus gallus]
gene8321	0	2.39616	up	Biological Process: cell fate specification (GO:0001708);; Biological Process: kidney development (GO:0001822);; Biological Process: regulation of protein phosphorylation (GO:0001932);; Biological Process: hair follicle development (GO:0001942);; Molecular Function: calcium ion binding (GO:0005509);; Cellular Component: plasma membrane (GO:0005886);; Biological Process: regulation of transcriptio…	--	Low-density lipoprotein receptor-related protein 1 (Precursor) GN=LRP1 OS=Gallus gallus (Chicken) PE=2 SV=1	PREDICTED: low-density lipoprotein receptor-related protein 4 isoform X6 [Gallus gallus]
gene12369	0	2.39142	up	Biological Process: amino acid transmembrane transport (GO:0003333);; Molecular Function: L-amino acid transmembrane transporter activity (GO:0015179);; Biological Process: L-amino acid transport (GO:0015807);; Cellular Component: membrane (GO:0016020);; Cellular Component: integral component of membrane (GO:0016021);;	K13780|0.0|gga:415832|SLC7A5	Y+L amino acid transporter 2 GN=slc7a6 OS=Danio rerio (Zebrafish) PE=2 SV=1	large neutral amino acids transporter small subunit 1 [Gallus gallus]
gene15899	0	2.37991	up	Biological Process: negative regulation of transcription from RNA polymerase II promoter (GO:0000122);; Molecular Function: DNA binding (GO:0003677);; Molecular Function: transcription corepressor activity (GO:0003714);; Molecular Function: DNA (cytosine-5-)-methyltransferase activity (GO:0003886);; Cellular Component: nuclear heterochromatin (GO:0005720);; Biological Process: methylation-depende…	K00558|0.0|gga:419287|DNMT3B	DNA (cytosine-5)-methyltransferase 3A GN=DNMT3A OS=Gallus gallus (Chicken) PE=2 SV=1	DNA (cytosine-5)-methyltransferase 3B [Gallus gallus]
gene138	0	2.36623	up	Cellular Component: integral component of membrane (GO:0016021);;	--	UPF0577 protein KIAA1324-like homolog (Precursor) GN=kiaa1324l OS=Xenopus laevis (African clawed frog) PE=2 SV=1	PREDICTED: KIAA1324-like [Gallus gallus]
gene7756	1.11022e-16	2.35932	up	Molecular Function: L-amino-acid oxidase activity (GO:0001716);; Cellular Component: extracellular region (GO:0005576);; Cellular Component: cytoplasm (GO:0005737);; Biological Process: apoptotic process (GO:0006915);; Molecular Function: primary amine oxidase activity (GO:0008131);; Biological Process: cytolysis (GO:0019835);; Biological Process: hemopoiesis (GO:0030097);; Biological Process: ce…	K12259|0.0|gga:422934|SMOX	L-amino-acid oxidase (Precursor) OS=Ophiophagus hannah (King cobra) PE=1 SV=3	PREDICTED: spermine oxidase isoform X4 [Gallus gallus]
gene14207	0.00927378	2.33533	up	Cellular Component: membrane (GO:0016020);;	--	SCO-spondin (Precursor) GN=SSPO OS=Gallus gallus (Chicken) PE=2 SV=1	PREDICTED: solute carrier family 35 member E4, partial [Gallus gallus]
gene12204	0	2.33253	up	Biological Process: positive regulation of canonical Wnt signaling pathway (GO:0090263);; Biological Process: positive regulation of Wnt signaling pathway involved in dorsal/ventral axis specification (GO:2000055);;	--	Caprin-2 GN=caprin2 OS=Danio rerio (Zebrafish) PE=2 SV=1	PREDICTED: LOW QUALITY PROTEIN: cerebellin-1 [Gallus gallus]
gene19012	2.09832e-14	2.32806	up	Molecular Function: ATP binding (GO:0005524);; Molecular Function: GTP binding (GO:0005525);; Biological Process: ATP catabolic process (GO:0006200);; Biological Process: small GTPase mediated signal transduction (GO:0007264);; Biological Process: multicellular organismal development (GO:0007275);; Cellular Component: microtubule cytoskeleton (GO:0015630);; Molecular Function: ATPase activity (GO…	K07869|0.0|gga:431569|RHOBTB3	Kelch-like protein 22 GN=klhl22 OS=Xenopus tropicalis (Western clawed frog) PE=2 SV=1	PREDICTED: rho-related BTB domain-containing protein 3 isoform X4 [Gallus gallus]
gene18396	0	2.30656	up	Biological Process: G1/S transition of mitotic cell cycle (GO:0000082);; Biological Process: G2/M transition of mitotic cell cycle (GO:0000086);; Biological Process: protein polyubiquitination (GO:0000209);; Molecular Function: ubiquitin-protein ligase activity (GO:0004842);; Biological Process: ubiquitin-dependent protein catabolic process (GO:0006511);; Cellular Component: SCF ubiquitin ligase …	K03875|0.0|gga:427437|SKP2	F-box/LRR-repeat protein 7 GN=fbxl7 OS=Danio rerio (Zebrafish) PE=2 SV=1	S-phase kinase-associated protein 2 [Gallus gallus]
Chicken_newGene_3919	0	2.28259	up	--	--	--	RNA-directed DNA polymerase from mobile element jockey, partial [Columba livia]
gene7045	1.52379e-10	2.27548	up	Cellular Component: extracellular region (GO:0005576);; Cellular Component: plasma membrane (GO:0005886);; Molecular Function: glycerophosphodiester phosphodiesterase activity (GO:0008889);; Biological Process: lipid catabolic process (GO:0016042);; Biological Process: choline metabolic process (GO:0019695);; Cellular Component: anchored component of membrane (GO:0031225);; Molecular Function: gl…	K08743|0.0|gga:422551|ENPP6	Ectonucleotide pyrophosphatase/phosphodiesterase family member 6 (Precursor) GN=enpp6 OS=Xenopus laevis (African clawed frog) PE=2 SV=1	PREDICTED: ectonucleotide pyrophosphatase/phosphodiesterase family member 6 [Gallus gallus]
Chicken_newGene_2248	9.7458e-10	2.26922	up	--	--	--	unnamed protein product [Tetraodon nigroviridis]
gene357	0	2.26416	up	Cellular Component: endoplasmic reticulum (GO:0005783);; Cellular Component: integral component of membrane (GO:0016021);;	--	Transmembrane protein 117 GN=tmem117 OS=Danio rerio (Zebrafish) PE=2 SV=1	PREDICTED: transmembrane protein 117 [Gallus gallus]
gene3690	0.00261861	2.26251	up	Biological Process: single-organism cellular process (GO:0044763);;	--	Protein starmaker (Precursor) GN=stm OS=Danio rerio (Zebrafish) PE=2 SV=1	PREDICTED: doublecortin domain-containing protein 2 isoform X2 [Gallus gallus]
gene2522	0	2.23461	up	Biological Process: transport (GO:0006810);; Cellular Component: membrane (GO:0016020);; Cellular Component: integral component of membrane (GO:0016021);;	--	Solute carrier family 35 member F2 GN=slc35f2 OS=Xenopus tropicalis (Western clawed frog) PE=2 SV=2	PREDICTED: solute carrier family 35 member F2 [Gallus gallus]
gene7469	0	2.22618	up	Molecular Function: nucleotide binding (GO:0000166);; Molecular Function: nucleic acid binding (GO:0003676);; Molecular Function: mRNA 3'-UTR binding (GO:0003730);; Molecular Function: protein binding (GO:0005515);; Biological Process: germ cell development (GO:0007281);; Biological Process: germ cell migration (GO:0008354);; Biological Process: RNA splicing (GO:0008380);; Biological Process: neg…	--	Probable RNA-binding protein 46 GN=rbm46 OS=Danio rerio (Zebrafish) PE=2 SV=1	PREDICTED: RNA-binding protein 47 isoform X3 [Gallus gallus]
gene19348	2.13794e-07	2.22261	up	Biological Process: negative regulation of immune system process (GO:0002683);; Biological Process: regulation of immune effector process (GO:0002697);; Molecular Function: nucleic acid binding (GO:0003676);; Molecular Function: DNA binding (GO:0003677);; Cellular Component: nucleus (GO:0005634);; Biological Process: regulation of transcription, DNA-templated (GO:0006355);; Biological Process: re…	K10492|0.0|gga:431260|ZBTB5	Zinc finger and BTB domain-containing protein 18.3 GN=zbtb18.3 OS=Xenopus laevis (African clawed frog) PE=2 SV=1	PREDICTED: zinc finger and BTB domain-containing protein 5 isoform X3 [Gallus gallus]
gene19150	2.22045e-16	2.21859	up	Biological Process: cell fate specification (GO:0001708);; Cellular Component: extracellular region (GO:0005576);; Biological Process: cell surface receptor signaling pathway (GO:0007166);; Biological Process: central nervous system development (GO:0007417);; Biological Process: organ morphogenesis (GO:0009887);; Biological Process: tissue development (GO:0009888);; Biological Process: anterior/p…	--	Signal peptide, CUB and EGF-like domain-containing protein 2 (Precursor) GN=scube2 OS=Danio rerio (Zebrafish) PE=2 SV=1	PREDICTED: sushi domain-containing protein 1 isoform X3 [Gallus gallus]
gene17320	1.08324e-12	2.20154	up	Biological Process: lipid metabolic process (GO:0006629);; Molecular Function: hydrolase activity (GO:0016787);;	--	--	PREDICTED: patatin-like phospholipase domain containing 1 [Gallus gallus]
gene1281	5.97343e-05	2.20059	up	--	--	Protein FAM46C GN=FAM46C OS=Gallus gallus (Chicken) PE=2 SV=1	protein FAM46C [Gallus gallus]
gene14645	0	2.1991	up	Molecular Function: binding (GO:0005488);; Cellular Component: nucleoplasm (GO:0005654);; Cellular Component: cytoplasm (GO:0005737);; Biological Process: DNA replication (GO:0006260);; Biological Process: double-strand break repair (GO:0006302);; Biological Process: termination of RNA polymerase II transcription (GO:0006369);; Biological Process: circadian rhythm (GO:0007623);; Molecular Functio…	K10706|0.0|gga:417170|SETX, ALS4	Putative regulator of nonsense transcripts 1 GN=rent1 OS=Takifugu rubripes (Japanese pufferfish) PE=3 SV=1	PREDICTED: probable helicase senataxin isoform X6 [Gallus gallus]
gene16416	1.85074e-13	2.19623	up	Cellular Component: extracellular region (GO:0005576);; Biological Process: response to stress (GO:0006950);; Molecular Function: peptidase activity (GO:0008233);; Biological Process: envenomation resulting in modification of morphology or physiology of other organism (GO:0035738);; Biological Process: single-organism process (GO:0044699);; Molecular Function: metal ion binding (GO:0046872);; Bio…	--	Zinc metalloproteinase mocarhagin (Precursor) OS=Naja mossambica (Mozambique cobra) PE=1 SV=3	PREDICTED: disintegrin and metalloproteinase domain-containing protein 32-like isoform X1 [Gallus gallus]
gene654	0	2.18921	up	Cellular Component: extracellular region (GO:0005576);; Biological Process: lipid catabolic process (GO:0016042);; Molecular Function: hydrolase activity (GO:0016787);; Biological Process: cytolysis (GO:0019835);; Biological Process: hemolysis in other organism (GO:0044179);;	--	Putative phospholipase B 81b (Precursor) OS=Drysdalia coronoides (White-lipped snake) PE=1 SV=1	PREDICTED: putative phospholipase B 81b isoform X2 [Gallus gallus]
Chicken_newGene_4974	0.00029115	2.18193	up	--	K03626|2e-33|gga:396544|NACA, TEBP	Homeobox protein Hox-A4 GN=HOXA4 OS=Gallus gallus (Chicken) PE=2 SV=1	PREDICTED: mucin-19-like [Gallus gallus]
gene16840	1.11022e-16	2.17567	up	Molecular Function: protein binding (GO:0005515);; Biological Process: lipid transport (GO:0006869);; Biological Process: endocytosis (GO:0006897);; Biological Process: cholesterol metabolic process (GO:0008203);; Biological Process: anatomical structure morphogenesis (GO:0009653);; Biological Process: embryo development (GO:0009790);; Biological Process: tissue development (GO:0009888);; Cellula…	--	Sortilin-related receptor (Fragment) GN=SORL1 OS=Gallus gallus (Chicken) PE=2 SV=1	PREDICTED: sortilin-related receptor isoform X1 [Gallus gallus]
gene646	1.07914e-13	2.16813	up	Cellular Component: integral component of membrane (GO:0016021);; Biological Process: cell growth (GO:0016049);;	--	--	epithelial membrane protein 1 [Gallus gallus]
gene15931	1.11022e-16	2.1657	up	Molecular Function: lipid binding (GO:0008289);; Biological Process: vitamin E biosynthetic process (GO:0010189);; Biological Process: sperm motility (GO:0030317);; Biological Process: biological regulation (GO:0065007);;	K08761|0.0|gga:428164|PLTP	Cholesteryl ester transfer protein (Precursor) GN=CETP OS=Gallus gallus (Chicken) PE=2 SV=1	phospholipid transfer protein precursor [Gallus gallus]
gene6221	1.11022e-16	2.15384	up	Molecular Function: binding (GO:0005488);; Molecular Function: GTP binding (GO:0005525);; Cellular Component: cytoplasm (GO:0005737);; Cellular Component: plasma membrane (GO:0005886);; Cellular Component: cilium (GO:0005929);; Biological Process: phosphate-containing compound metabolic process (GO:0006796);; Biological Process: small GTPase mediated signal transduction (GO:0007264);; Biological …	K08043|0.0|xtr:100038110|dnajc27, Adcy3, MGC145869, MGC53136	Adenylate cyclase type 9 GN=adcy9 OS=Xenopus laevis (African clawed frog) PE=2 SV=2	PREDICTED: LOW QUALITY PROTEIN: adenylate cyclase type 3 isoform X1 [Gallus gallus]
gene19264	2.22045e-16	2.15151	up	Biological Process: reproduction (GO:0000003);; Molecular Function: protein binding (GO:0005515);; Biological Process: intracellular protein transport (GO:0006886);; Biological Process: nucleocytoplasmic transport (GO:0006913);; Biological Process: cytoskeleton organization (GO:0007010);; Biological Process: anatomical structure morphogenesis (GO:0009653);; Cellular Component: actin cytoskeleton …	--	Myosin-11 GN=MYH11 OS=Gallus gallus (Chicken) PE=1 SV=4	PREDICTED: transcription factor TFIIIB component B&apos;&apos; homolog isoform X4 [Gallus gallus]
gene9380	4.07498e-09	2.14815	up	Biological Process: blood vessel development (GO:0001568);; Biological Process: somitogenesis (GO:0001756);; Molecular Function: retinoic acid binding (GO:0001972);; Biological Process: mesodermal-endodermal cell signaling (GO:0003131);; Molecular Function: iron ion binding (GO:0005506);; Cellular Component: endoplasmic reticulum membrane (GO:0005789);; Molecular Function: retinoic acid 4-hydroxy…	K07437|0.0|gga:408183|CYP26A1, CYP26A	Cytochrome P450 26A1 GN=CYP26A1 OS=Gallus gallus (Chicken) PE=2 SV=1	cytochrome P450 26A1 [Gallus gallus]
gene17462	4.44089e-16	2.14729	up	Biological Process: somitogenesis (GO:0001756);; Molecular Function: transmembrane signaling receptor activity (GO:0004888);; Molecular Function: binding (GO:0005488);; Molecular Function: calcium ion binding (GO:0005509);; Cellular Component: extracellular space (GO:0005615);; Biological Process: transport (GO:0006810);; Biological Process: smoothened signaling pathway (GO:0007224);; Biological …	--	Signal peptide, CUB and EGF-like domain-containing protein 2 (Precursor) GN=scube2 OS=Danio rerio (Zebrafish) PE=2 SV=1	PREDICTED: signal peptide, CUB domain, EGF-like 3 isoform X12 [Gallus gallus]
gene10205	7.43598e-08	2.14403	up	Molecular Function: glycerol-3-phosphate dehydrogenase [NAD+] activity (GO:0004367);; Biological Process: carbohydrate metabolic process (GO:0005975);; Cellular Component: glycerol-3-phosphate dehydrogenase complex (GO:0009331);; Molecular Function: protein homodimerization activity (GO:0042803);; Biological Process: glycerol-3-phosphate catabolic process (GO:0046168);; Molecular Function: NAD bi…	K00006|0.0|gga:424263|GPD1	Glycerol-3-phosphate dehydrogenase 1-like protein GN=gpd1l OS=Xenopus tropicalis (Western clawed frog) PE=2 SV=1	PREDICTED: glycerol-3-phosphate dehydrogenase 1-like protein isoform X2 [Gallus gallus]
gene13605	6.66134e-16	2.13923	up	Biological Process: glycosaminoglycan biosynthetic process (GO:0006024);; Molecular Function: acetylglucosaminyltransferase activity (GO:0008375);; Cellular Component: membrane (GO:0016020);; Molecular Function: protein xylosyltransferase activity (GO:0030158);; Biological Process: proteoglycan biosynthetic process (GO:0030166);; Biological Process: cellular response to heat (GO:0034605);; Biolog…	K00771|0.0|gga:414781|XYLT1	Beta-1,3-galactosyl-O-glycosyl-glycoprotein beta-1,6-N-acetylglucosaminyltransferase 4 GN=gcnt4 OS=Danio rerio (Zebrafish) PE=2 SV=2	PREDICTED: xylosyltransferase 1, partial [Gallus gallus]
gene8611	1.08937e-11	2.13807	up	Molecular Function: heme transporter activity (GO:0015232);; Cellular Component: integral component of membrane (GO:0016021);; Molecular Function: heme binding (GO:0020037);; Biological Process: transmembrane transport (GO:0055085);;	--	Major facilitator superfamily domain-containing protein 7-a GN=mfsd7-A OS=Xenopus tropicalis (Western clawed frog) PE=2 SV=1	PREDICTED: feline leukemia virus subgroup C receptor-related protein 2 isoform X2 [Gallus gallus]
gene757	3.33067e-16	2.13247	up	Biological Process: urogenital system development (GO:0001655);; Biological Process: formation of primary germ layer (GO:0001704);; Biological Process: kidney development (GO:0001822);; Biological Process: regionalization (GO:0003002);; Biological Process: regulation of transcription from RNA polymerase II promoter (GO:0006357);; Biological Process: transmembrane receptor protein serine/threonine…	--	Noggin-1 (Precursor) GN=nog1 OS=Danio rerio (Zebrafish) PE=2 SV=1	noggin 4 precursor [Gallus gallus]
gene10169	3.33067e-16	2.13085	up	Biological Process: cytokinesis (GO:0000910);; Biological Process: angiogenesis (GO:0001525);; Biological Process: positive regulation of protein phosphorylation (GO:0001934);; Molecular Function: GTPase activity (GO:0003924);; Molecular Function: protein binding (GO:0005515);; Molecular Function: GTP binding (GO:0005525);; Cellular Component: intracellular (GO:0005622);; Cellular Component: Golg…	K07835|1e-143|gga:424237|RALB	Ras-related protein ralB-B (Precursor) GN=ralb-b OS=Xenopus laevis (African clawed frog) PE=2 SV=1	PREDICTED: ras-related protein Ral-B isoform X3 [Gallus gallus]
gene11693	7.77156e-16	2.12811	up	Biological Process: activation of MAPK activity (GO:0000187);; Molecular Function: beta-amyloid binding (GO:0001540);; Biological Process: response to hypoxia (GO:0001666);; Biological Process: positive regulation of heart rate involved in baroreceptor response to decreased systemic arterial blood pressure (GO:0001988);; Biological Process: chondrocyte intercalation involved in growth plate carti…	K04809|0.0|gga:374001|CHRNA7	Neuronal acetylcholine receptor subunit alpha-7 (Precursor) GN=CHRNA7 OS=Gallus gallus (Chicken) PE=1 SV=1	neuronal acetylcholine receptor subunit alpha-7 precursor [Gallus gallus]
gene2661	0.00239638	2.12523	up	Molecular Function: protein binding (GO:0005515);; Biological Process: glycerol metabolic process (GO:0006071);; Biological Process: lipid metabolic process (GO:0006629);; Molecular Function: glycerophosphodiester phosphodiesterase activity (GO:0008889);; Biological Process: neuron differentiation (GO:0030182);; Cellular Component: cell part (GO:0044464);; Biological Process: negative regulation …	--	Glycerophosphodiester phosphodiesterase domain-containing protein 5 GN=GDPD5 OS=Gallus gallus (Chicken) PE=1 SV=1	PREDICTED: glycerophosphodiester phosphodiesterase domain-containing protein 5 [Gallus gallus]
gene16295	6.66134e-16	2.11527	up	Biological Process: angiogenesis (GO:0001525);; Biological Process: branching involved in ureteric bud morphogenesis (GO:0001658);; Biological Process: neural crest cell migration (GO:0001755);; Biological Process: epithelial to mesenchymal transition (GO:0001837);; Biological Process: embryonic epithelial tube formation (GO:0001838);; Biological Process: liver development (GO:0001889);; Biologic…	K00408|0.0|gga:395561|WNT4	Protein Wnt-4 (Precursor) GN=WNT4 OS=Gallus gallus (Chicken) PE=1 SV=1	protein Wnt-4 precursor [Gallus gallus]
gene18509	2.71438e-12	2.11177	up	Molecular Function: zinc ion binding (GO:0008270);;	--	--	PREDICTED: zinc finger SWIM domain-containing protein 6 isoform X1 [Gallus gallus]
gene407	3.9968e-15	2.09969	up	Biological Process: cartilage condensation (GO:0001502);; Cellular Component: extracellular space (GO:0005615);; Cellular Component: lysosome (GO:0005764);; Cellular Component: endoplasmic reticulum (GO:0005783);; Biological Process: transmembrane receptor protein tyrosine kinase signaling pathway (GO:0007169);; Molecular Function: N-acetylglucosamine-6-sulfatase activity (GO:0008449);; Biologica…	K01137|0.0|gga:417829|GNS	Extracellular sulfatase Sulf-1 (Precursor) GN=SULF1 OS=Coturnix coturnix (Common quail) PE=1 SV=1	N-acetylglucosamine-6-sulfatase precursor [Gallus gallus]
gene17321	3.40675e-10	2.09361	up	--	--	--	PREDICTED: uncharacterized protein C6orf222 isoform X5 [Gallus gallus]
gene14675	2.9976e-15	2.08661	up	Molecular Function: metalloendopeptidase activity (GO:0004222);; Cellular Component: proteinaceous extracellular matrix (GO:0005578);; Molecular Function: zinc ion binding (GO:0008270);;	--	Thrombospondin-1 (Precursor) GN=thbs1 OS=Xenopus laevis (African clawed frog) PE=2 SV=1	PREDICTED: ADAMTS-like 2 isoform X2 [Gallus gallus]
gene4418	0.000644156	2.07195	up	Molecular Function: transporter activity (GO:0005215);; Molecular Function: fatty acid binding (GO:0005504);; Biological Process: glucose metabolic process (GO:0006006);; Biological Process: phosphatidylcholine biosynthetic process (GO:0006656);; Molecular Function: lipid binding (GO:0008289);; Molecular Function: cholesterol binding (GO:0015485);; Biological Process: glucose transport (GO:001575…	K08754|6e-94|gga:420197|FABP5	Fatty acid-binding protein, liver OS=Ginglymostoma cirratum (Nurse shark) PE=1 SV=1	fatty acid binding protein 5 (psoriasis-associated) [Gallus gallus]
gene8317	4.32987e-15	2.06296	up	Cellular Component: ruffle (GO:0001726);; Cellular Component: cytoplasm (GO:0005737);; Cellular Component: endosome (GO:0005768);; Cellular Component: trans-Golgi network (GO:0005802);; Cellular Component: cytosol (GO:0005829);; Cellular Component: cytoskeleton (GO:0005856);; Cellular Component: plasma membrane (GO:0005886);; Molecular Function: cytoskeletal protein binding (GO:0008092);; Molecul…	--	Protein kinase C and casein kinase substrate in neurons protein 2 GN=pacsin2 OS=Xenopus laevis (African clawed frog) PE=2 SV=1	protein kinase C and casein kinase substrate in neurons 3 [Gallus gallus]
gene4042	3.62155e-13	2.06197	up	Molecular Function: protease binding (GO:0002020);; Cellular Component: plasma membrane (GO:0005886);; Biological Process: response to toxic substance (GO:0009636);; Molecular Function: structural constituent of myelin sheath (GO:0019911);; Cellular Component: internode region of axon (GO:0033269);; Biological Process: myelination (GO:0042552);; Cellular Component: neuronal cell body (GO:0043025)…	--	Myelin basic protein GN=MBP OS=Gallus gallus (Chicken) PE=1 SV=2	myelin basic protein [Gallus gallus]
gene16826	2.97096e-13	2.04899	up	Cellular Component: voltage-gated sodium channel complex (GO:0001518);; Biological Process: positive regulation of heart rate (GO:0010460);; Biological Process: positive regulation of sodium ion transport (GO:0010765);; Molecular Function: sodium channel regulator activity (GO:0017080);; Cellular Component: Z disc (GO:0030018);; Molecular Function: ion channel binding (GO:0044325);; Biological Pr…	K04847|1e-155|gga:419744|SCN3B	Myelin protein P0 (Precursor) GN=mpz OS=Xenopus laevis (African clawed frog) PE=2 SV=1	PREDICTED: sodium channel subunit beta-3 isoform X2 [Gallus gallus]
gene2869	9.32587e-15	2.04059	up	Molecular Function: protein binding (GO:0005515);; Cellular Component: plasma membrane (GO:0005886);; Biological Process: nervous system development (GO:0007399);; Biological Process: gene expression (GO:0010467);; Cellular Component: integral component of membrane (GO:0016021);; Biological Process: RNA metabolic process (GO:0016070);; Biological Process: cell differentiation (GO:0030154);; Biolo…	K08116|0.0|gga:395466|CSPG5, CALEB	Chondroitin sulfate proteoglycan 5, 80 kDa form (Precursor) GN=CSPG5 OS=Gallus gallus (Chicken) PE=1 SV=1	chondroitin sulfate proteoglycan 5 precursor [Gallus gallus]
gene4313	0.000323374	2.03971	up	Biological Process: embryonic placenta development (GO:0001892);; Molecular Function: transporter activity (GO:0005215);; Cellular Component: intracellular (GO:0005622);; Biological Process: transport (GO:0006810);; Biological Process: central nervous system development (GO:0007417);; Biological Process: response to toxic substance (GO:0009636);; Biological Process: vitamin E metabolic process (G…	--	Clavesin-2 GN=clvs2 OS=Danio rerio (Zebrafish) PE=2 SV=1	PREDICTED: alpha-tocopherol transfer protein [Gallus gallus]
gene1844	1.26565e-14	2.03806	up	Molecular Function: catalytic activity (GO:0003824);; Biological Process: chromatin organization (GO:0006325);; Biological Process: transport (GO:0006810);; Biological Process: response to stress (GO:0006950);; Biological Process: cell cycle (GO:0007049);; Molecular Function: cytoskeletal protein binding (GO:0008092);; Cellular Component: endomembrane system (GO:0012505);; Cellular Component: act…	--	Ensconsin GN=MAP7 OS=Gallus gallus (Chicken) PE=2 SV=1	PREDICTED: MAP7 domain-containing protein 2 isoform X2 [Gallus gallus]
gene8452	1.86517e-14	2.02405	up	Biological Process: patterning of blood vessels (GO:0001569);; Molecular Function: phospholipid binding (GO:0005543);; Cellular Component: cytoskeleton (GO:0005856);; Biological Process: axon guidance (GO:0007411);;	--	Pleckstrin homology domain-containing family H member 1 GN=plekhh1 OS=Danio rerio (Zebrafish) PE=2 SV=1	PREDICTED: pleckstrin homology domain-containing family H member 1 isoform X2 [Gallus gallus]
gene6116	3.04201e-14	2.01889	up	Molecular Function: voltage-gated calcium channel activity (GO:0005245);; Molecular Function: calcium ion binding (GO:0005509);; Biological Process: regulation of neuron projection development (GO:0010975);; Molecular Function: tubulin binding (GO:0015631);; Cellular Component: membrane (GO:0016020);; Molecular Function: clathrin binding (GO:0030276);; Cellular Component: neuron projection (GO:00…	--	Visinin-like protein 1 GN=VSNL1 OS=Gallus gallus (Chicken) PE=2 SV=2	visinin-like 1 [Xenopus (Silurana) tropicalis]
gene15930	2.34257e-14	2.01142	up	Molecular Function: serine-type carboxypeptidase activity (GO:0004185);; Cellular Component: nucleus (GO:0005634);; Cellular Component: mitochondrion (GO:0005739);; Biological Process: proteolysis (GO:0006508);;	K13289|0.0|gga:428163|CTSA, PPGB	Coiled-coil domain-containing protein 80 (Precursor) GN=ccdc80 OS=Danio rerio (Zebrafish) PE=2 SV=1	lysosomal protective protein precursor [Gallus gallus]
gene3065	4.79616e-14	2.00746	up	Molecular Function: frizzled binding (GO:0005109);; Cellular Component: cytoplasm (GO:0005737);; Biological Process: positive regulation of cell proliferation (GO:0008284);; Biological Process: regulation of cell shape (GO:0008360);; Biological Process: positive regulation of epithelial to mesenchymal transition (GO:0010718);; Cellular Component: membrane (GO:0016020);; Biological Process: cell m…	K10162|0.0|gga:428413|BAMBI	--	BMP and activin membrane-bound inhibitor homolog precursor [Gallus gallus]
gene5706	3.58602e-14	1.99317	up	Biological Process: angiogenesis (GO:0001525);; Biological Process: ameboidal cell migration (GO:0001667);; Molecular Function: serine-type endopeptidase activity (GO:0004252);; Molecular Function: transmembrane signaling receptor activity (GO:0004888);; Molecular Function: protein binding (GO:0005515);; Cellular Component: extracellular region (GO:0005576);; Biological Process: protein phosphory…	--	Coagulation factor V light chain (Precursor) GN=F5 OS=Pseudonaja textilis (Eastern brown snake) PE=2 SV=1	PREDICTED: discoidin, CUB and LCCL domain-containing protein 1 isoform X2 [Gallus gallus]
gene15688	8.70415e-14	1.98999	up	Biological Process: blood vessel development (GO:0001568);; Biological Process: regionalization (GO:0003002);; Molecular Function: protein binding (GO:0005515);; Cellular Component: nucleus (GO:0005634);; Biological Process: Notch signaling pathway (GO:0007219);; Biological Process: brain development (GO:0007420);; Biological Process: sensory organ development (GO:0007423);; Biological Process: h…	--	Protein phosphatase 1 regulatory subunit 12A OS=Danio rerio (Zebrafish) PE=2 SV=2	protein phosphatase 1 regulatory inhibitor subunit 16B [Gallus gallus]
gene4883	1.22902e-13	1.98687	up	Biological Process: primary ovarian follicle growth (GO:0001545);; Biological Process: regulation of protein phosphorylation (GO:0001932);; Biological Process: regulation of systemic arterial blood pressure (GO:0003073);; Molecular Function: follicle-stimulating hormone receptor activity (GO:0004963);; Molecular Function: luteinizing hormone receptor activity (GO:0004964);; Cellular Component: in…	K04247|0.0|gga:395962|FSHR	Follicle-stimulating hormone receptor (Precursor) GN=FSHR OS=Gallus gallus (Chicken) PE=2 SV=1	follicle-stimulating hormone receptor precursor [Gallus gallus]
gene144	2.36385e-11	1.97527	up	Biological Process: patterning of blood vessels (GO:0001569);; Biological Process: neural crest cell migration (GO:0001755);; Biological Process: negative regulation of cell-matrix adhesion (GO:0001953);; Biological Process: sprouting angiogenesis (GO:0002040);; Molecular Function: receptor activity (GO:0004872);; Cellular Component: extracellular region (GO:0005576);; Biological Process: nervous…	K06840|0.0|gga:374089|SEMA3E	Semaphorin-3E (Precursor) GN=SEMA3E OS=Gallus gallus (Chicken) PE=2 SV=1	semaphorin-3E precursor [Gallus gallus]
gene12044	1.41775e-13	1.96469	up	Biological Process: MAPK cascade (GO:0000165);; Molecular Function: receptor signaling protein activity (GO:0005057);; Molecular Function: insulin receptor binding (GO:0005158);; Molecular Function: phospholipid binding (GO:0005543);; Biological Process: transmembrane receptor protein tyrosine kinase signaling pathway (GO:0007169);; Biological Process: nervous system development (GO:0007399);; Mo…	--	Docking protein 3 GN=DOK3 OS=Gallus gallus (Chicken) PE=1 SV=1	PREDICTED: docking protein 4 isoform X2 [Gallus gallus]
gene10214	4.42757e-13	1.95543	up	Biological Process: immune system process (GO:0002376);; Molecular Function: protein kinase activity (GO:0004672);; Biological Process: phosphate-containing compound metabolic process (GO:0006796);; Cellular Component: membrane (GO:0016020);; Cellular Component: cytoplasmic membrane-bounded vesicle (GO:0016023);; Molecular Function: ion binding (GO:0043167);; Biological Process: primary metabolic…	--	Extended synaptotagmin-3 GN=esyt3 OS=Xenopus tropicalis (Western clawed frog) PE=2 SV=1	PREDICTED: extended synaptotagmin-3 isoform X2 [Gallus gallus]
gene3730	2.47247e-13	1.94942	up	Molecular Function: ubiquitin-protein ligase activity (GO:0004842);; Cellular Component: cytosol (GO:0005829);; Cellular Component: cytoskeleton (GO:0005856);; Biological Process: cellular component movement (GO:0006928);; Biological Process: gastrulation (GO:0007369);; Biological Process: nervous system development (GO:0007399);; Molecular Function: cytoskeletal protein binding (GO:0008092);; Mo…	K10637|0.0|gga:420841|MYLIP	E3 ubiquitin-protein ligase MYLIP-A GN=mylipa OS=Danio rerio (Zebrafish) PE=1 SV=2	E3 ubiquitin-protein ligase MYLIP [Gallus gallus]
gene10588	0.00566995	1.93697	up	Molecular Function: catalytic activity (GO:0003824);; Biological Process: metabolic process (GO:0008152);; Cellular Component: membrane (GO:0016020);; Biological Process: inner ear development (GO:0048839);;	--	Lipid phosphate phosphatase-related protein type 1 GN=lppr1 OS=Xenopus tropicalis (Western clawed frog) PE=2 SV=1	PREDICTED: lipid phosphate phosphatase-related protein type 4 isoform X2 [Gallus gallus]
gene6047	0.00566995	1.93697	up	Molecular Function: sequence-specific DNA binding transcription factor activity (GO:0003700);; Cellular Component: nucleus (GO:0005634);; Cellular Component: endoplasmic reticulum (GO:0005783);; Biological Process: regulation of transcription, DNA-templated (GO:0006355);; Biological Process: phosphate-containing compound metabolic process (GO:0006796);; Biological Process: transport (GO:0006810);…	--	Myelin transcription factor 1 GN=myt1 OS=Xenopus laevis (African clawed frog) PE=2 SV=1	PREDICTED: myelin transcription factor 1-like isoform X18 [Gallus gallus]
gene16353	4.02567e-13	1.93517	up	Molecular Function: guanyl-nucleotide exchange factor activity (GO:0005085);; Cellular Component: cytoplasm (GO:0005737);; Biological Process: small GTPase mediated signal transduction (GO:0007264);; Biological Process: myoblast fusion (GO:0007520);; Biological Process: regulation of catalytic activity (GO:0050790);;	K05727|0.0|gga:419527|DOCK5	Formin GN=LD OS=Gallus gallus (Chicken) PE=2 SV=1	PREDICTED: dedicator of cytokinesis protein 5 isoform X2 [Gallus gallus]
gene19441	7.81989e-05	1.92826	up	Molecular Function: binding (GO:0005488);;	--	Gastrula zinc finger protein XlCGF57.1 (Fragment) OS=Xenopus laevis (African clawed frog) PE=3 SV=1	PREDICTED: LOW QUALITY PROTEIN: zinc finger protein 7-like [Gallus gallus]
Chicken_newGene_205	2.30116e-12	1.92499	up	--	--	--	hypothetical protein A306_05044, partial [Columba livia]
gene9226	6.97042e-12	1.91852	up	Molecular Function: DNA binding (GO:0003677);; Molecular Function: electron-transferring-flavoprotein dehydrogenase activity (GO:0004174);; Cellular Component: mitochondrial outer membrane (GO:0005741);; Cellular Component: lipid particle (GO:0005811);; Cellular Component: cytosol (GO:0005829);; Biological Process: apoptotic process (GO:0006915);; Cellular Component: integral component of membran…	--	Apoptosis-inducing factor 2 GN=AIFM2 OS=Taeniopygia guttata (Zebra finch) PE=2 SV=1	PREDICTED: apoptosis-inducing factor 2 isoform X2 [Gallus gallus]
gene12314	2.90018e-11	1.91022	up	Molecular Function: catalytic activity (GO:0003824);; Cellular Component: nucleus (GO:0005634);; Biological Process: metabolic process (GO:0008152);; Molecular Function: methylated histone residue binding (GO:0035064);;	--	Enoyl-CoA hydratase domain-containing protein 3, mitochondrial (Precursor) GN=echdc3 OS=Danio rerio (Zebrafish) PE=2 SV=2	PREDICTED: chromodomain protein, Y-like 2 [Gallus gallus]
gene4286	1.35589e-06	1.90595	up	Molecular Function: opioid peptide activity (GO:0001515);; Biological Process: behavioral fear response (GO:0001662);; Cellular Component: extracellular region (GO:0005576);; Biological Process: neuropeptide signaling pathway (GO:0007218);; Biological Process: sensory perception of pain (GO:0019233);;	--	Met-enkephalin-Arg-Phe (Precursor) GN=penk-a OS=Xenopus laevis (African clawed frog) PE=3 SV=2	PREDICTED: proenkephalin-A [Gallus gallus]
gene17778	3.01403e-12	1.90408	up	Cellular Component: extracellular region (GO:0005576);; Cellular Component: collagen (GO:0005581);; Biological Process: anatomical structure morphogenesis (GO:0009653);; Biological Process: cellular process (GO:0009987);; Biological Process: single-organism process (GO:0044699);; Biological Process: single-organism developmental process (GO:0044767);; Biological Process: organ development (GO:004…	K06823|1e-101|gga:373978|COL18A1	Collagen alpha-1(VIII) chain (Precursor) GN=COL8A1 OS=Gallus gallus (Chicken) PE=3 SV=1	PREDICTED: collagen alpha-1(XVIII) chain-like, partial [Gallus gallus]
gene1012	8.73301e-13	1.90078	up	Cellular Component: mitochondrion (GO:0005739);; Cellular Component: cytosol (GO:0005829);; Biological Process: branched-chain amino acid biosynthetic process (GO:0009082);; Biological Process: branched-chain amino acid catabolic process (GO:0009083);; Molecular Function: L-leucine transaminase activity (GO:0052654);; Molecular Function: L-valine transaminase activity (GO:0052655);; Molecular Fun…	K00826|0.0|gga:418193|BCAT1	--	PREDICTED: branched-chain-amino-acid aminotransferase, cytosolic isoform X3 [Gallus gallus]
gene19160	1.43896e-12	1.89975	up	Molecular Function: fatty acid synthase activity (GO:0004312);; Molecular Function: zinc ion binding (GO:0008270);; Molecular Function: oxidoreductase activity (GO:0016491);; Biological Process: oxidation-reduction process (GO:0055114);;	K13948|0.0|gga:427337|LTB4DH	Synaptic vesicle membrane protein VAT-1 homolog GN=vat1 OS=Danio rerio (Zebrafish) PE=2 SV=1	prostaglandin reductase 1 [Gallus gallus]
gene18809	1.12234e-05	1.89548	up	Cellular Component: mitochondrion (GO:0005739);; Cellular Component: endoplasmic reticulum (GO:0005783);; Biological Process: androgen biosynthetic process (GO:0006702);; Biological Process: lipid biosynthetic process (GO:0008610);; Cellular Component: membrane (GO:0016020);; Molecular Function: steroid dehydrogenase activity (GO:0016229);; Biological Process: cellular biosynthetic process (GO:00…	K10207|1e-135|bta:616934|HSD17B3	Estradiol 17-beta-dehydrogenase 12 GN=HSD17B12 OS=Anas platyrhynchos (Domestic duck) PE=2 SV=1	PREDICTED: testosterone 17-beta-dehydrogenase 3 [Gallus gallus]
gene8889	1.10401e-12	1.89361	up	Biological Process: lipid metabolic process (GO:0006629);; Cellular Component: membrane (GO:0016020);; Molecular Function: oxidoreductase activity (GO:0016491);; Cellular Component: intracellular membrane-bounded organelle (GO:0043231);; Cellular Component: cytoplasmic part (GO:0044444);; Biological Process: oxidation-reduction process (GO:0055114);;	K11165|0.0|gga:423527|DHRS7	Dehydrogenase/reductase SDR family member 7B GN=dhrs7b OS=Xenopus laevis (African clawed frog) PE=2 SV=1	PREDICTED: dehydrogenase/reductase SDR family member 7 [Gallus gallus]
gene11978	7.39652e-06	1.88972	up	Molecular Function: Rho guanyl-nucleotide exchange factor activity (GO:0005089);; Molecular Function: phospholipid binding (GO:0005543);; Cellular Component: intracellular (GO:0005622);; Biological Process: regulation of Rho protein signal transduction (GO:0035023);;	K04349|0.0|bta:520039|RASGRF1	Ras-specific guanine nucleotide-releasing factor 2 GN=rasgrf2 OS=Danio rerio (Zebrafish) PE=3 SV=1	PREDICTED: ras-specific guanine nucleotide-releasing factor 1 isoform X2 [Gallus gallus]
gene9723	1.22516e-11	1.88739	up	Biological Process: system process (GO:0003008);; Molecular Function: protein binding (GO:0005515);; Biological Process: microtubule-based movement (GO:0007018);; Biological Process: nervous system development (GO:0007399);; Cellular Component: microtubule cytoskeleton (GO:0015630);; Biological Process: chromatin modification (GO:0016568);; Biological Process: cell differentiation (GO:0030154);; …	--	Dynein assembly factor with WDR repeat domains 1 GN=daw1 OS=Xenopus tropicalis (Western clawed frog) PE=2 SV=1	PREDICTED: sperm-associated antigen 16 protein isoform X2 [Gallus gallus]
gene14024	4.14491e-11	1.88105	up	Molecular Function: acetyl-CoA carboxylase activity (GO:0003989);; Molecular Function: biotin carboxylase activity (GO:0004075);; Molecular Function: ATP binding (GO:0005524);; Cellular Component: cytoplasm (GO:0005737);; Cellular Component: mitochondrion (GO:0005739);; Biological Process: acetyl-CoA metabolic process (GO:0006084);; Biological Process: fatty acid biosynthetic process (GO:0006633)…	K11262|0.0|oaa:100076923|ACACB	Biotin carboxylase GN=ACAC OS=Gallus gallus (Chicken) PE=1 SV=1	PREDICTED: LOW QUALITY PROTEIN: acetyl-CoA carboxylase 2 [Gallus gallus]
gene4547	2.74911e-05	1.87495	up	Biological Process: immune system process (GO:0002376);; Molecular Function: protein kinase activity (GO:0004672);; Molecular Function: protein binding (GO:0005515);; Cellular Component: cytoskeleton (GO:0005856);; Biological Process: organelle organization (GO:0006996);; Biological Process: cell cycle (GO:0007049);; Biological Process: gene expression (GO:0010467);; Cellular Component: membrane …	--	Protein piccolo (Fragment) GN=PCLO OS=Gallus gallus (Chicken) PE=2 SV=1	PREDICTED: LOW QUALITY PROTEIN: regulating synaptic membrane exocytosis protein 2 [Gallus gallus]
gene12035	0.000217529	1.86006	up	Biological Process: gene expression (GO:0010467);; Molecular Function: ion binding (GO:0043167);; Cellular Component: intracellular organelle (GO:0043229);; Biological Process: single-multicellular organism process (GO:0044707);; Biological Process: single-organism cellular process (GO:0044763);; Molecular Function: organic cyclic compound binding (GO:0097159);; Molecular Function: heterocyclic c…	K04952|0.0|gga:768759|CNGB1	Cyclic nucleotide-gated cation channel OS=Ictalurus punctatus (Channel catfish) PE=2 SV=1	PREDICTED: LOW QUALITY PROTEIN: cyclic nucleotide-gated cation channel beta-1 [Gallus gallus]
gene5343	1.11627e-07	1.85912	up	Biological Process: skeletal system development (GO:0001501);; Biological Process: branching involved in ureteric bud morphogenesis (GO:0001658);; Biological Process: determination of left/right asymmetry in lateral mesoderm (GO:0003140);; Biological Process: cardiac atrium development (GO:0003230);; Molecular Function: receptor binding (GO:0005102);; Cellular Component: extracellular region (GO:…	--	Gremlin-1 (Precursor) GN=GREM1 OS=Gallus gallus (Chicken) PE=2 SV=1	PREDICTED: gremlin-2 [Gallus gallus]
gene15480	0.00212045	1.85804	up	Molecular Function: aminoacyl-tRNA hydrolase activity (GO:0004045);; Cellular Component: mitochondrion (GO:0005739);; Cellular Component: cytosol (GO:0005829);; Biological Process: negative regulation of gene expression (GO:0010629);; Biological Process: positive regulation of anoikis (GO:2000210);; Biological Process: negative regulation of anoikis (GO:2000811);;	K04794|1e-121|gga:417634|PTRH2	--	peptidyl-tRNA hydrolase 2, mitochondrial [Gallus gallus]
gene14229	4.95722e-07	1.85514	up	Molecular Function: calcium ion binding (GO:0005509);; Cellular Component: trans-Golgi network membrane (GO:0032588);;	--	Troponin C, skeletal muscle GN=TNNC2 OS=Gallus gallus (Chicken) PE=1 SV=3	PREDICTED: calcium-binding protein 7 [Gallus gallus]
gene4224	6.07092e-12	1.85012	up	Biological Process: epidermal growth factor receptor signaling pathway (GO:0007173);; Biological Process: positive regulation of cell proliferation (GO:0008284);; Biological Process: positive regulation of cell division (GO:0051781);; Molecular Function: proline-rich region binding (GO:0070064);; Biological Process: positive regulation of ERK1 and ERK2 cascade (GO:0070374);; Biological Process: c…	--	GRB2-associated and regulator of MAPK protein GN=garem OS=Xenopus laevis (African clawed frog) PE=2 SV=1	PREDICTED: GRB2-associated and regulator of MAPK protein isoform X3 [Gallus gallus]
gene2659	9.20264e-11	1.84868	up	Cellular Component: endoplasmic reticulum (GO:0005783);; Biological Process: water transport (GO:0006833);; Cellular Component: cell surface (GO:0009986);; Molecular Function: water channel activity (GO:0015250);; Cellular Component: membrane (GO:0016020);; Biological Process: endosomal lumen acidification (GO:0048388);; Biological Process: proximal tubule development (GO:0072014);;	K09870|1e-176|gga:426725|AQP11	--	PREDICTED: aquaporin-11 isoform X2 [Gallus gallus]
gene18684	4.61997e-12	1.8482	up	Biological Process: mRNA 5'-splice site recognition (GO:0000395);; Molecular Function: RNA polymerase II transcription coactivator activity (GO:0001105);; Molecular Function: chromatin binding (GO:0003682);; Cellular Component: nuclear heterochromatin (GO:0005720);; Biological Process: response to oxidative stress (GO:0006979);; Biological Process: response to heat (GO:0009408);; Molecular Functi…	--	Lens epithelium-derived growth factor GN=PSIP1 OS=Gallus gallus (Chicken) PE=2 SV=1	lens epithelium-derived growth factor [Gallus gallus]
gene1375	3.87723e-12	1.84774	up	Molecular Function: sodium:potassium-exchanging ATPase activity (GO:0005391);; Cellular Component: sodium:potassium-exchanging ATPase complex (GO:0005890);; Biological Process: potassium ion transport (GO:0006813);; Biological Process: sodium ion transport (GO:0006814);; Cellular Component: basolateral plasma membrane (GO:0016323);;	K01540|0.0|gga:396529|ATP1B1	Sodium/potassium-transporting ATPase subunit beta-1 GN=ATP1B1 OS=Gallus gallus (Chicken) PE=2 SV=1	Na/K ATPase:SUBUNIT=beta1
gene11748	1.75057e-11	1.84736	up	Biological Process: skeletal system development (GO:0001501);; Biological Process: angiogenesis (GO:0001525);; Biological Process: vasculogenesis (GO:0001570);; Biological Process: morphogenesis of a branching structure (GO:0001763);; Molecular Function: receptor activity (GO:0004872);; Cellular Component: Golgi apparatus (GO:0005794);; Biological Process: multicellular organismal development (GO…	K06842|0.0|gga:415430|SEMA6D	Semaphorin-3D (Precursor) GN=SEMA3D OS=Gallus gallus (Chicken) PE=2 SV=1	PREDICTED: LOW QUALITY PROTEIN: semaphorin-6D isoform 1 [Gallus gallus]
gene12151	4.4964e-12	1.84447	up	Biological Process: adenosine receptor signaling pathway (GO:0001973);; Molecular Function: GTPase activity (GO:0003924);; Molecular Function: signal transducer activity (GO:0004871);; Molecular Function: GTP binding (GO:0005525);; Cellular Component: nucleus (GO:0005634);; Cellular Component: centrosome (GO:0005813);; Cellular Component: heterotrimeric G-protein complex (GO:0005834);; Biological…	K04534|0.0|xtr:549749|gnao1, XGalpha01, g-alpha-o, gnao	Guanine nucleotide-binding protein G(o) subunit alpha GN=gna0 OS=Xenopus laevis (African clawed frog) PE=2 SV=5	guanine nucleotide-binding protein G(o) subunit alpha [Gallus gallus]
gene10500	1.56058e-06	1.83906	up	Biological Process: proteolysis (GO:0006508);; Molecular Function: metallopeptidase activity (GO:0008237);; Molecular Function: zinc ion binding (GO:0008270);; Cellular Component: membrane (GO:0016020);; Biological Process: cell differentiation (GO:0030154);;	K08647|0.0|gga:429071|PAPPA2	Sushi repeat-containing protein SRPX2 (Precursor) GN=srpx2 OS=Xenopus laevis (African clawed frog) PE=2 SV=1	PREDICTED: pappalysin-2 [Gallus gallus]
gene11160	5.86553e-12	1.83637	up	Cellular Component: collagen (GO:0005581);; Biological Process: organ morphogenesis (GO:0009887);;	--	Collagen alpha-1(II) chain (Precursor) GN=col2a1 OS=Xenopus laevis (African clawed frog) PE=2 SV=2	PREDICTED: collagen alpha-3(IV) chain [Gallus gallus]
gene152	1.20556e-11	1.81468	up	Biological Process: patterning of blood vessels (GO:0001569);; Biological Process: neural crest cell migration (GO:0001755);; Molecular Function: receptor activity (GO:0004872);; Cellular Component: extracellular region (GO:0005576);; Biological Process: axonal fasciculation (GO:0007413);; Biological Process: larval heart development (GO:0007508);; Biological Process: motor neuron axon guidance (…	K06840|0.0|gga:374090|SEMA3C	Semaphorin-3C (Precursor) GN=SEMA3C OS=Gallus gallus (Chicken) PE=2 SV=1	semaphorin-3C precursor [Gallus gallus]
gene8590	1.13891e-11	1.81077	up	Cellular Component: lysosome (GO:0005764);; Biological Process: steroid metabolic process (GO:0008202);; Biological Process: response to virus (GO:0009615);; Molecular Function: cholesterol binding (GO:0015485);; Molecular Function: enzyme binding (GO:0019899);; Molecular Function: protein domain specific binding (GO:0019904);; Biological Process: regulation of microtubule polymerization or depol…	K13443|1e-107|gga:423353|NPC2	Epididymal secretory protein E1 (Precursor) GN=npc2 OS=Danio rerio (Zebrafish) PE=2 SV=1	epididymal secretory protein E1 precursor [Gallus gallus]
gene18395	5.07273e-11	1.8015	up	Cellular Component: integral component of membrane (GO:0016021);;	--	LMBR1 domain-containing protein 2 GN=LMBRD2 OS=Gallus gallus (Chicken) PE=2 SV=1	LMBR1 domain-containing protein 2 [Gallus gallus]
gene5454	1.14524e-09	1.7997	up	Molecular Function: catalytic activity (GO:0003824);; Molecular Function: cGMP-stimulated cyclic-nucleotide phosphodiesterase activity (GO:0004118);; Biological Process: metabolic process (GO:0008152);; Biological Process: cellular process (GO:0009987);; Biological Process: regulation of protein kinase A signaling (GO:0010738);; Molecular Function: cAMP binding (GO:0030552);; Biological Process: …	K01120|0.0|tgu:100231795|similar to phosphodiesterase 10A	Dual 3&apos;,5&apos;-cyclic-AMP and -GMP phosphodiesterase 11A GN=pde11a OS=Takifugu rubripes (Japanese pufferfish) PE=3 SV=1	PREDICTED: cAMP and cAMP-inhibited cGMP 3&apos;,5&apos;-cyclic phosphodiesterase 10A isoform X7 [Gallus gallus]
gene965	2.63065e-11	1.79819	up	Biological Process: reproduction (GO:0000003);; Biological Process: neural fold formation (GO:0001842);; Biological Process: neural tube closure (GO:0001843);; Cellular Component: nucleus (GO:0005634);; Cellular Component: chromosome (GO:0005694);; Cellular Component: nuclear euchromatin (GO:0005719);; Biological Process: chromatin organization (GO:0006325);; Biological Process: cellular protein …	--	Bromodomain-containing protein 4B GN=brd4-b OS=Xenopus laevis (African clawed frog) PE=2 SV=1	cat eye syndrome critical region protein 2 [Gallus gallus]
gene18365	2.33011e-11	1.79304	up	Cellular Component: ruffle (GO:0001726);; Biological Process: system process (GO:0003008);; Molecular Function: actin binding (GO:0003779);; Molecular Function: catalytic activity (GO:0003824);; Cellular Component: microvillus (GO:0005902);; Biological Process: nucleobase-containing compound metabolic process (GO:0006139);; Biological Process: protein phosphorylation (GO:0006468);; Biological Pro…	--	Unconventional myosin-Ic GN=MYO1C OS=Gallus gallus (Chicken) PE=2 SV=1	PREDICTED: myosin-IIIa isoform X4 [Gallus gallus]
gene6848	9.2002e-06	1.78272	up	Biological Process: urogenital system development (GO:0001655);; Biological Process: determination of left/right asymmetry in lateral mesoderm (GO:0003140);; Molecular Function: protein tyrosine kinase activity (GO:0004713);; Biological Process: cell surface receptor signaling pathway (GO:0007166);; Biological Process: nervous system development (GO:0007399);; Biological Process: organ morphogene…	--	Protein sidekick-1 (Precursor) GN=SDK1 OS=Gallus gallus (Chicken) PE=2 SV=1	PREDICTED: microfibrillar-associated protein 3-like [Gallus gallus]
gene14952	6.17546e-09	1.77705	up	Biological Process: negative regulation of transcription from RNA polymerase II promoter (GO:0000122);; Biological Process: in utero embryonic development (GO:0001701);; Biological Process: mesoderm formation (GO:0001707);; Biological Process: epithelial to mesenchymal transition (GO:0001837);; Biological Process: neural plate morphogenesis (GO:0001839);; Biological Process: neural tube closure (…	K04658|1e-172|gga:373912|NOG	Noggin (Precursor) GN=NOG OS=Gallus gallus (Chicken) PE=2 SV=1	noggin precursor [Gallus gallus]
gene14646	3.5728e-10	1.77162	up	Molecular Function: DNA binding (GO:0003677);; Molecular Function: chromatin binding (GO:0003682);; Molecular Function: binding (GO:0005488);; Cellular Component: nucleus (GO:0005634);; Biological Process: chromatin remodeling (GO:0006338);; Biological Process: transcription initiation from RNA polymerase I promoter (GO:0006361);; Biological Process: termination of RNA polymerase I transcription …	--	Cyclin-D-binding Myb-like transcription factor 1 GN=dmtf1 OS=Danio rerio (Zebrafish) PE=2 SV=1	PREDICTED: transcription termination factor 1 isoform X2 [Gallus gallus]
gene2660	9.5825e-11	1.75063	up	Biological Process: oocyte maturation (GO:0001556);; Cellular Component: ruffle (GO:0001726);; Molecular Function: protein serine/threonine kinase activity (GO:0004674);; Molecular Function: protein binding (GO:0005515);; Molecular Function: collagen binding (GO:0005518);; Molecular Function: ATP binding (GO:0005524);; Cellular Component: nucleus (GO:0005634);; Cellular Component: cytoplasm (GO:0…	K04409|0.0|gga:419083|PAK1	Serine/threonine-protein kinase 4 18kDa subunit GN=stk4 OS=Xenopus laevis (African clawed frog) PE=2 SV=1	serine/threonine-protein kinase PAK 1 [Gallus gallus]
gene7141	7.01766e-08	1.7428	up	Molecular Function: chromatin binding (GO:0003682);; Biological Process: positive regulation of cell proliferation (GO:0008284);; Biological Process: response to cold (GO:0009409);; Biological Process: negative regulation of multicellular organism growth (GO:0040015);; Biological Process: defense response to bacterium (GO:0042742);; Biological Process: negative regulation of apoptotic process (GO…	--	Cornifelin homolog GN=cnfn OS=Danio rerio (Zebrafish) PE=3 SV=1	placenta-specific 8 [Gallus gallus]
gene3947	1.7315e-10	1.74247	up	--	--	Protein cordon-bleu GN=cobl OS=Danio rerio (Zebrafish) PE=1 SV=2	PREDICTED: protein cordon-bleu isoform X5 [Gallus gallus]
gene2473	1.76994e-10	1.74205	up	Molecular Function: binding (GO:0005488);; Molecular Function: phospholipid binding (GO:0005543);; Cellular Component: nucleus (GO:0005634);; Cellular Component: cytoplasm (GO:0005737);; Biological Process: protein methylation (GO:0006479);; Cellular Component: membrane (GO:0016020);; Biological Process: cellular component organization (GO:0016043);; Molecular Function: transferase activity (GO:0…	--	Rho guanine nucleotide exchange factor 6 GN=ARHGEF6 OS=Gallus gallus (Chicken) PE=2 SV=1	PREDICTED: spermatogenesis-associated protein 13 isoform X2 [Gallus gallus]
gene8336	1.42999e-10	1.72953	up	Cellular Component: Golgi membrane (GO:0000139);; Biological Process: protein glycosylation (GO:0006486);; Cellular Component: integral component of membrane (GO:0016021);; Molecular Function: transferase activity, transferring glycosyl groups (GO:0016757);; Biological Process: muscle cell cellular homeostasis (GO:0046716);;	K09668|0.0|gga:423200|LARGE, GYLTL1B	Glycosyltransferase-like protein LARGE2 GN=GYLTL1B OS=Gallus gallus (Chicken) PE=2 SV=1	glycosyltransferase-like protein LARGE2 [Gallus gallus]
gene18397	1.50264e-10	1.7257	up	Molecular Function: NAD+ kinase activity (GO:0003951);; Molecular Function: ATP binding (GO:0005524);; Cellular Component: mitochondrion (GO:0005739);; Biological Process: NADP biosynthetic process (GO:0006741);; Biological Process: phosphorylation (GO:0016310);; Biological Process: NAD metabolic process (GO:0019674);; Molecular Function: protein homodimerization activity (GO:0042803);;	--	NAD kinase 2, mitochondrial (Precursor) GN=nadk2 OS=Xenopus tropicalis (Western clawed frog) PE=2 SV=1	PREDICTED: NAD kinase domain-containing protein 1, mitochondrial isoform X2 [Gallus gallus]
gene4164	1.74315e-10	1.72244	up	Biological Process: skeletal system development (GO:0001501);; Biological Process: vasculogenesis (GO:0001570);; Biological Process: pattern recognition receptor signaling pathway (GO:0002221);; Cellular Component: collagen (GO:0005581);; Cellular Component: fibrillar collagen (GO:0005583);; Biological Process: phagocytosis, recognition (GO:0006910);; Biological Process: sensory organ development…	K10062|0.0|gga:421061|COLEC12	Collectin-12 GN=COLEC12 OS=Gallus gallus (Chicken) PE=2 SV=1	collectin-12 [Gallus gallus]
gene18976	3.84214e-09	1.7205	up	Cellular Component: intracellular (GO:0005622);; Biological Process: cell cycle (GO:0007049);; Cellular Component: microtubule cytoskeleton (GO:0015630);; Cellular Component: cytoskeletal part (GO:0044430);;	--	Fibronectin type III and SPRY domain-containing protein 1 GN=fsd1 OS=Danio rerio (Zebrafish) PE=2 SV=1	PREDICTED: fibronectin type III and SPRY domain containing 1-like isoform X6 [Gallus gallus]
gene3299	9.73499e-06	1.71799	up	--	--	Oxysterol-binding protein-related protein 9 GN=osbpl9 OS=Xenopus tropicalis (Western clawed frog) PE=2 SV=1	PREDICTED: oxysterol-binding protein-related protein 3 isoform X13 [Gallus gallus]
gene1172	1.31689e-07	1.71537	up	--	--	Ovostatin (Precursor) OS=Gallus gallus (Chicken) PE=1 SV=3	PREDICTED: alpha-2-macroglobulin-like 1 isoform X3 [Gallus gallus]
gene19003	2.06443e-10	1.7146	up	Biological Process: potassium ion transport (GO:0006813);; Biological Process: sodium ion transport (GO:0006814);; Molecular Function: cation:chloride symporter activity (GO:0015377);; Cellular Component: integral component of membrane (GO:0016021);; Cellular Component: basolateral plasma membrane (GO:0016323);; Cellular Component: apical plasma membrane (GO:0016324);; Biological Process: transep…	K10951|0.0|tgu:100230871|similar to solute carrier family 12 (sodium/potassium/chloride transporters), member 2	Solute carrier family 12 member 2 GN=SLC12A2 OS=Squalus acanthias (Spiny dogfish) PE=1 SV=1	PREDICTED: solute carrier family 12 member 2 isoform X1 [Gallus gallus]
gene19220	2.93623e-09	1.71185	up	Molecular Function: actin binding (GO:0003779);; Molecular Function: catalytic activity (GO:0003824);; Cellular Component: cytoplasm (GO:0005737);; Cellular Component: actin cytoskeleton (GO:0015629);; Biological Process: histone modification (GO:0016570);; Cellular Component: transcriptional repressor complex (GO:0017053);; Biological Process: actin cytoskeleton organization (GO:0030036);; Biolo…	--	Coronin-2B GN=coro2b OS=Xenopus tropicalis (Western clawed frog) PE=2 SV=1	PREDICTED: coronin-2A isoform X5 [Gallus gallus]
gene9356	8.35599e-08	1.71103	up	Molecular Function: adrenergic receptor activity (GO:0004935);; Molecular Function: serotonin receptor activity (GO:0004993);; Cellular Component: integral component of plasma membrane (GO:0005887);; Biological Process: DNA replication (GO:0006260);; Biological Process: smooth muscle contraction (GO:0006939);; Biological Process: serotonin receptor signaling pathway (GO:0007210);; Biological Proc…	K04163|0.0|gga:423794|HTR7	5-hydroxytryptamine receptor 7 GN=htr7 OS=Xenopus laevis (African clawed frog) PE=2 SV=1	5-hydroxytryptamine receptor 7 [Gallus gallus]
gene8773	2.46212e-10	1.71063	up	Molecular Function: thyroxine 5'-deiodinase activity (GO:0004800);; Cellular Component: plasma membrane (GO:0005886);; Cellular Component: endosome membrane (GO:0010008);; Cellular Component: integral component of membrane (GO:0016021);; Molecular Function: thyroxine 5-deiodinase activity (GO:0033798);; Biological Process: thyroid hormone metabolic process (GO:0042403);; Biological Process: hormo…	K07754|0.0|gga:395939|DIO3	Type III iodothyronine deiodinase (Fragment) GN=DIO3 OS=Gallus gallus (Chicken) PE=2 SV=3	type III iodothyronine deiodinase [Gallus gallus]
gene13944	1.66536e-09	1.71059	up	Molecular Function: actin binding (GO:0003779);; Molecular Function: protein binding (GO:0005515);; Cellular Component: cytoskeleton (GO:0005856);; Cellular Component: coated pit (GO:0005905);; Biological Process: receptor-mediated endocytosis (GO:0006898);; Biological Process: cytoskeleton organization (GO:0007010);; Biological Process: microtubule-based process (GO:0007017);; Biological Process…	--	Talin-1 GN=TLN1 OS=Gallus gallus (Chicken) PE=1 SV=2	huntingtin-interacting protein 1-related protein [Gallus gallus]
gene3854	4.44651e-10	1.70633	up	Molecular Function: ubiquitin-protein ligase activity (GO:0004842);; Cellular Component: lysosomal membrane (GO:0005765);; Molecular Function: zinc ion binding (GO:0008270);; Cellular Component: integral component of membrane (GO:0016021);; Biological Process: protein K48-linked ubiquitination (GO:0070936);;	--	E3 ubiquitin-protein ligase RNF152 GN=RNF152 OS=Gallus gallus (Chicken) PE=3 SV=1	PREDICTED: E3 ubiquitin-protein ligase RNF152 isoform X1 [Gallus gallus]
gene10106	3.14266e-10	1.70345	up	Biological Process: blood vessel development (GO:0001568);; Biological Process: patterning of blood vessels (GO:0001569);; Biological Process: osteoblast differentiation (GO:0001649);; Biological Process: in utero embryonic development (GO:0001701);; Biological Process: cell fate specification (GO:0001708);; Biological Process: somitogenesis (GO:0001756);; Biological Process: kidney development (…	K11989|0.0|gga:395801|IHH	Indian hedgehog protein C-product (Precursor) GN=IHH OS=Gallus gallus (Chicken) PE=2 SV=1	indian hedgehog protein precursor [Gallus gallus]
gene4234	5.54782e-10	1.70238	up	Biological Process: phospholipid biosynthetic process (GO:0008654);; Cellular Component: membrane (GO:0016020);; Molecular Function: phosphotransferase activity, for other substituted phosphate groups (GO:0016780);; Cellular Component: intracellular membrane-bounded organelle (GO:0043231);;	K00993|0.0|tgu:100229728|hypothetical protein LOC100229728	Cholinephosphotransferase 1 GN=chpt1 OS=Danio rerio (Zebrafish) PE=2 SV=1	PREDICTED: ethanolaminephosphotransferase 1-like [Gallus gallus]
gene7731	1.37082e-07	1.69868	up	Cellular Component: cell surface (GO:0009986);;	K06459|1e-158|gga:396175|CD8B, CD8B1	--	T-cell surface glycoprotein CD8 beta chain precursor [Gallus gallus]
gene13284	7.37374e-09	1.69822	up	Cellular Component: mitochondrial inner membrane (GO:0005743);; Biological Process: ion transport (GO:0006811);; Molecular Function: ubiquinol-cytochrome-c reductase activity (GO:0008121);; Biological Process: subthalamus development (GO:0021539);; Biological Process: pons development (GO:0021548);; Biological Process: cerebellar Purkinje cell layer development (GO:0021680);; Biological Process: …	K00418|4e-59|gga:416336|UQCRQ	--	PREDICTED: cytochrome b-c1 complex subunit 8-like isoform X2 [Gallus gallus]
gene7666	0.000114079	1.68982	up	Biological Process: cell communication (GO:0007154);; Biological Process: nervous system development (GO:0007399);; Biological Process: anatomical structure morphogenesis (GO:0009653);; Biological Process: cellular component organization (GO:0016043);; Molecular Function: transferase activity, transferring phosphorus-containing groups (GO:0016772);; Biological Process: cellular metabolic process …	--	Signal peptide, CUB and EGF-like domain-containing protein 2 (Precursor) GN=scube2 OS=Danio rerio (Zebrafish) PE=2 SV=1	PREDICTED: flocculation protein FLO11-like [Gallus gallus]
gene5260	6.07908e-08	1.68664	up	Biological Process: metabolic process (GO:0008152);; Molecular Function: cis-stilbene-oxide hydrolase activity (GO:0033961);;	K01253|0.0|gga:421447|similar to Ephx1 protein	--	PREDICTED: epoxide hydrolase 1-like [Gallus gallus]
gene10921	5.38917e-10	1.68442	up	Cellular Component: endoplasmic reticulum (GO:0005783);; Molecular Function: pyrimidine nucleotide-sugar transmembrane transporter activity (GO:0015165);; Cellular Component: integral component of membrane (GO:0016021);; Biological Process: chondroitin sulfate biosynthetic process (GO:0030206);; Biological Process: embryonic skeletal system development (GO:0048706);; Biological Process: pyrimidin…	--	--	PREDICTED: UDP-N-acetylglucosamine/UDP-glucose/GDP-mannose transporter isoform X3 [Gallus gallus]
gene4462	4.6515e-08	1.68129	up	Biological Process: gastric acid secretion (GO:0001696);; Molecular Function: chloride channel activity (GO:0005254);; Cellular Component: endosome (GO:0005768);; Biological Process: chloride transport (GO:0006821);; Biological Process: sulfate transport (GO:0008272);; Molecular Function: bicarbonate transmembrane transporter activity (GO:0015106);; Molecular Function: sulfate transmembrane trans…	K13962|0.0|gga:428369|SLC26A7	Solute carrier family 26 member 9 GN=slc26a9 OS=Xenopus tropicalis (Western clawed frog) PE=2 SV=1	PREDICTED: anion exchange transporter isoform X5 [Gallus gallus]
gene9611	6.68427e-10	1.67472	up	Molecular Function: nucleic acid binding (GO:0003676);; Molecular Function: zinc ion binding (GO:0008270);; Biological Process: hexose biosynthetic process (GO:0019319);; Molecular Function: 3'-phosphoadenosine 5'-phosphosulfate binding (GO:0050656);; Molecular Function: N-acetylgalactosamine 4-sulfate 6-O-sulfotransferase activity (GO:0050659);;	K08106|0.0|gga:423952|CHST15, GALNAC4S-6ST	--	PREDICTED: carbohydrate sulfotransferase 15 isoform X2 [Gallus gallus]
gene8595	0.000105669	1.67209	up	Biological Process: lymph vessel development (GO:0001945);; Molecular Function: binding (GO:0005488);; Biological Process: regulation of transcription, DNA-templated (GO:0006355);; Biological Process: sensory organ development (GO:0007423);; Biological Process: heart development (GO:0007507);; Biological Process: embryo development (GO:0009790);; Biological Process: organ morphogenesis (GO:000988…	--	Prospero homeobox protein 1 GN=PROX1 OS=Gallus gallus (Chicken) PE=2 SV=1	PREDICTED: prospero homeobox protein 2 isoform X1 [Gallus gallus]
gene14010	3.0431e-06	1.66543	up	Molecular Function: sulfotransferase activity (GO:0008146);;	--	WSC domain-containing protein 2 GN=wscd2 OS=Danio rerio (Zebrafish) PE=3 SV=1	PREDICTED: WSC domain-containing protein 2 [Gallus gallus]
gene18746	0.00446398	1.65747	up	Molecular Function: sequence-specific DNA binding RNA polymerase III transcription factor activity (GO:0001034);; Biological Process: liver development (GO:0001889);; Molecular Function: steroid hormone receptor activity (GO:0003707);; Molecular Function: retinoic acid receptor activity (GO:0003708);; Molecular Function: ligand-activated sequence-specific DNA binding RNA polymerase II transcripti…	K08533|0.0|gga:395980|RORB	Vitamin D3 receptor B GN=vdrb OS=Danio rerio (Zebrafish) PE=2 SV=2	nuclear receptor ROR-beta [Gallus gallus]
gene9886	1.12306e-09	1.65622	up	Biological Process: skeletal system development (GO:0001501);; Biological Process: eye development (GO:0001654);; Biological Process: mesoderm formation (GO:0001707);; Biological Process: cell activation (GO:0001775);; Biological Process: epithelial to mesenchymal transition (GO:0001837);; Biological Process: positive regulation of endothelial cell proliferation (GO:0001938);; Biological Process:…	K04671|0.0|gga:374147|BMPR2, BMPR-2, BMPR-II	Activin receptor type-2B (Precursor) GN=ACVR2B OS=Gallus gallus (Chicken) PE=2 SV=1	bone morphogenetic protein receptor type-2 [Gallus gallus]
gene6065	1.26074e-09	1.65265	up	Biological Process: negative regulation of transcription from RNA polymerase II promoter (GO:0000122);; Biological Process: metanephros development (GO:0001656);; Biological Process: natural killer cell differentiation (GO:0001779);; Biological Process: secondary heart field specification (GO:0003139);; Biological Process: membranous septum morphogenesis (GO:0003149);; Biological Process: bundle …	K04680|4e-92|gga:395852|ID2	DNA-binding protein inhibitor ID-2 GN=id2 OS=Xenopus tropicalis (Western clawed frog) PE=2 SV=1	DNA-binding protein inhibitor ID-2 [Gallus gallus]
gene20998	1.35164e-09	1.65043	up	Molecular Function: transporter activity (GO:0005215);; Molecular Function: secondary active monocarboxylate transmembrane transporter activity (GO:0015355);; Biological Process: monocarboxylic acid transport (GO:0015718);; Cellular Component: membrane (GO:0016020);; Cellular Component: integral component of membrane (GO:0016021);; Biological Process: ion transmembrane transport (GO:0034220);; Bi…	--	Sodium-coupled monocarboxylate transporter 1 GN=slc5a8 OS=Xenopus laevis (African clawed frog) PE=2 SV=1	PREDICTED: sodium-dependent multivitamin transporter-like [Gallus gallus]
gene6536	1.63401e-09	1.64955	up	Molecular Function: receptor binding (GO:0005102);; Cellular Component: extracellular region (GO:0005576);; Cellular Component: cytoplasm (GO:0005737);; Cellular Component: microtubule cytoskeleton (GO:0015630);; Biological Process: cell-cell adhesion (GO:0016337);; Biological Process: regulation of phosphorylation (GO:0042325);; Cellular Component: cell part (GO:0044464);; Biological Process: si…	--	Sushi repeat-containing protein SRPX2 (Precursor) GN=srpx2 OS=Xenopus laevis (African clawed frog) PE=2 SV=1	PREDICTED: sushi repeat-containing protein SRPX2 isoform X3 [Gallus gallus]
gene2197	2.11755e-05	1.64669	up	--	--	--	PREDICTED: envelope glycoprotein gp95-like [Gallus gallus]
gene5093	1.38553e-08	1.64317	up	--	--	Forkhead box protein D1 GN=FOXD1 OS=Gallus gallus (Chicken) PE=2 SV=1	PREDICTED: uncharacterized protein C1orf115 [Gallus gallus]
gene13168	1.81196e-09	1.64051	up	Cellular Component: Golgi membrane (GO:0000139);; Biological Process: MAPK cascade (GO:0000165);; Biological Process: polysaccharide biosynthetic process (GO:0000271);; Biological Process: regulation of angiotensin levels in blood (GO:0002002);; Biological Process: protein sulfation (GO:0006477);; Biological Process: smoothened signaling pathway (GO:0007224);; Biological Process: respiratory gase…	K02576|0.0|gga:416274|NDST1	Heparan sulfate N-sulfotransferase 1 GN=ndst1 OS=Xenopus tropicalis (Western clawed frog) PE=2 SV=1	PREDICTED: bifunctional heparan sulfate N-deacetylase/N-sulfotransferase 1 isoform X1 [Gallus gallus]
gene5378	3.56089e-09	1.63498	up	Biological Process: transport (GO:0006810);; Cellular Component: integral component of membrane (GO:0016021);;	--	--	PREDICTED: solute carrier family 35 member F3 isoform X2 [Gallus gallus]
gene13280	2.8856e-08	1.6316	up	Cellular Component: mitochondrial inner membrane (GO:0005743);; Biological Process: ion transport (GO:0006811);; Molecular Function: ubiquinol-cytochrome-c reductase activity (GO:0008121);; Biological Process: subthalamus development (GO:0021539);; Biological Process: pons development (GO:0021548);; Biological Process: cerebellar Purkinje cell layer development (GO:0021680);; Biological Process: …	K00418|4e-59|gga:416336|UQCRQ	--	PREDICTED: cytochrome b-c1 complex subunit 8-like isoform X2 [Gallus gallus]
gene10080	9.03133e-09	1.62926	up	Cellular Component: plasma membrane (GO:0005886);; Cellular Component: vesicle membrane (GO:0012506);; Cellular Component: cytoplasmic membrane-bounded vesicle (GO:0016023);; Biological Process: positive regulation of canonical Wnt signaling pathway (GO:0090263);;	--	Transmembrane protein 198-B GN=tmem198b OS=Danio rerio (Zebrafish) PE=2 SV=1	PREDICTED: transmembrane protein 198-B-like isoform X2 [Gallus gallus]
gene18496	4.34879e-08	1.62344	up	Molecular Function: nucleic acid binding (GO:0003676);; Molecular Function: DNA binding (GO:0003677);; Molecular Function: chromatin binding (GO:0003682);; Molecular Function: protein binding (GO:0005515);; Cellular Component: extracellular region (GO:0005576);; Cellular Component: nucleus (GO:0005634);; Cellular Component: protein complex (GO:0043234);; Cellular Component: nucleoplasm part (GO:0…	--	Mesoderm induction early response protein 1 GN=MIER1 OS=Gallus gallus (Chicken) PE=2 SV=1	PREDICTED: mesoderm induction early response protein 3 isoform X3 [Gallus gallus]
gene11159	4.02059e-09	1.62057	up	Cellular Component: collagen (GO:0005581);; Biological Process: anatomical structure morphogenesis (GO:0009653);; Biological Process: single-organism developmental process (GO:0044767);; Biological Process: organ development (GO:0048513);;	K06237|0.0|gga:424799|COL4A4	Collagen alpha-1(I) chain (Precursor) GN=COL1A1 OS=Gallus gallus (Chicken) PE=1 SV=3	PREDICTED: collagen alpha-4(IV) chain [Gallus gallus]
gene16856	1.25227e-08	1.6197	up	Biological Process: negative regulation of transcription from RNA polymerase II promoter (GO:0000122);; Molecular Function: ubiquitin thiolesterase activity (GO:0004221);; Molecular Function: ubiquitin-specific protease activity (GO:0004843);; Cellular Component: cell cortex (GO:0005938);; Biological Process: transcription, DNA-templated (GO:0006351);; Biological Process: ubiquitin-dependent prot…	K11833|0.0|tgu:100221473|ubiquitin specific peptidase 2	Ubiquitin carboxyl-terminal hydrolase 2 GN=USP2 OS=Gallus gallus (Chicken) PE=2 SV=1	ubiquitin specific protease 66 [Gallus gallus]
gene21171	0.00952418	1.61665	up	--	--	Serine/arginine repetitive matrix protein 1 GN=SRRM1 OS=Gallus gallus (Chicken) PE=2 SV=1	PREDICTED: TRIO and F-actin-binding protein-like isoform X2 [Gallus gallus]
gene10450	6.15606e-07	1.61442	up	--	--	Leucine-rich repeat and immunoglobulin-like domain-containing nogo receptor-interacting protein 1-B (Precursor) GN=lingo1b OS=Danio rerio (Zebrafish) PE=1 SV=1	PREDICTED: leucine-rich repeat-containing protein 52 isoform X2 [Gallus gallus]
gene332	6.17552e-09	1.61249	up	--	K05727|0.0|gga:417779|DOCK4	Serine/arginine repetitive matrix protein 1 GN=SRRM1 OS=Gallus gallus (Chicken) PE=2 SV=1	PREDICTED: dedicator of cytokinesis protein 4 isoform X5 [Gallus gallus]
gene14847	5.05274e-09	1.61184	up	Molecular Function: catalytic activity (GO:0003824);;	K07809|0.0|gga:769490|HS3ST3A1	Heparan sulfate N-sulfotransferase 1 GN=ndst1 OS=Xenopus tropicalis (Western clawed frog) PE=2 SV=1	PREDICTED: LOW QUALITY PROTEIN: heparan sulfate glucosamine 3-O-sulfotransferase 3A1, partial [Gallus gallus]
gene18966	1.23684e-08	1.61101	up	Biological Process: protein glycosylation (GO:0006486);; Cellular Component: integral component of membrane (GO:0016021);; Cellular Component: Golgi cisterna membrane (GO:0032580);; Biological Process: fucosylation (GO:0036065);; Molecular Function: alpha-(1->3)-fucosyltransferase activity (GO:0046920);;	K09669|0.0|gga:395073|FUT10	Alpha-(1,3)-fucosyltransferase 10 GN=FUT10 OS=Gallus gallus (Chicken) PE=2 SV=2	RecName: Full=Alpha-(1,3)-fucosyltransferase 10; AltName: Full=Fucosyltransferase X; Short=Fuc-TX; Short=FucT-X; AltName: Full=Galactoside 3-L-fucosyltransferase 10; Short=Fucosyltransferase 10
gene4550	4.0936e-09	1.61043	up	Biological Process: ossification (GO:0001503);; Molecular Function: G-protein coupled receptor activity (GO:0004930);; Molecular Function: protein binding (GO:0005515);; Cellular Component: extracellular region (GO:0005576);; Cellular Component: integral component of plasma membrane (GO:0005887);; Biological Process: enzyme linked receptor protein signaling pathway (GO:0007167);; Biological Proce…	--	Low-density lipoprotein receptor-related protein 1 (Precursor) GN=LRP1 OS=Gallus gallus (Chicken) PE=2 SV=1	PREDICTED: low-density lipoprotein receptor-related protein 12 [Gallus gallus]
gene6258	9.13471e-09	1.60702	up	Molecular Function: cysteine-type endopeptidase activity (GO:0004197);; Cellular Component: nucleolus (GO:0005730);; Cellular Component: mitochondrion (GO:0005739);; Cellular Component: lysosome (GO:0005764);; Biological Process: proteolysis (GO:0006508);; Biological Process: fin regeneration (GO:0031101);; Cellular Component: perinuclear region of cytoplasm (GO:0048471);; Biological Process: reg…	K01363|0.0|tgu:100190482|cathepsin B-like	Cathepsin B heavy chain (Precursor) GN=CTSB OS=Gallus gallus (Chicken) PE=2 SV=1	PREDICTED: cathepsin B isoform X3 [Anas platyrhynchos]
gene19229	5.51297e-09	1.60308	up	--	--	--	PREDICTED: hemogen isoform X2 [Gallus gallus]
gene13419	1.61986e-08	1.60067	up	Cellular Component: Golgi membrane (GO:0000139);; Biological Process: muscle organ development (GO:0007517);; Biological Process: motor neuron axon guidance (GO:0008045);; Cellular Component: integral component of membrane (GO:0016021);; Biological Process: carbohydrate biosynthetic process (GO:0016051);; Biological Process: chondroitin sulfate biosynthetic process (GO:0030206);; Biological Proce…	K04742|0.0|gga:416469|CHST12	Carbohydrate sulfotransferase 12 GN=chst12 OS=Xenopus laevis (African clawed frog) PE=2 SV=2	PREDICTED: carbohydrate sulfotransferase 12 [Gallus gallus]
gene13008	1.45617e-08	1.60039	up	Biological Process: single-organism cellular process (GO:0044763);;	--	Cyclin-J GN=ccnj OS=Xenopus laevis (African clawed frog) PE=2 SV=1	PREDICTED: LOW QUALITY PROTEIN: cyclin J-like [Gallus gallus]
gene4353	6.92975e-07	1.59581	up	--	--	Uncharacterized protein C8orf34 homolog GN=zgc:162928 OS=Danio rerio (Zebrafish) PE=2 SV=1	PREDICTED: uncharacterized protein C8orf34 isoform X1 [Gallus gallus]
gene14125	7.12865e-09	1.5953	up	Molecular Function: actin binding (GO:0003779);; Molecular Function: monooxygenase activity (GO:0004497);; Molecular Function: protein kinase C binding (GO:0005080);; Molecular Function: insulin-like growth factor receptor binding (GO:0005159);; Cellular Component: nucleus (GO:0005634);; Cellular Component: cytoplasm (GO:0005737);; Cellular Component: mitochondrion (GO:0005739);; Biological Proce…	K06630|1e-176|gga:416955|YWHAH	14-3-3 protein gamma-A GN=ywhag-a OS=Xenopus laevis (African clawed frog) PE=2 SV=1	14-3-3 protein eta [Gallus gallus]
gene18398	8.77593e-05	1.59382	up	Biological Process: intracellular transport (GO:0046907);;	--	--	PREDICTED: RAN binding protein 3-like isoform X2 [Gallus gallus]
gene20332	1.94504e-06	1.58996	up	Cellular Component: mitochondrial inner membrane (GO:0005743);;	--	Coenzyme Q-binding protein COQ10 homolog A, mitochondrial (Precursor) GN=coq10b-a OS=Xenopus laevis (African clawed frog) PE=2 SV=1	PREDICTED: coenzyme Q-binding protein COQ10 homolog A, mitochondrial, partial [Gallus gallus]
gene2095	8.0398e-08	1.58667	up	Molecular Function: microfilament motor activity (GO:0000146);; Biological Process: system process (GO:0003008);; Molecular Function: motor activity (GO:0003774);; Molecular Function: protein binding (GO:0005515);; Molecular Function: ATP binding (GO:0005524);; Cellular Component: nucleus (GO:0005634);; Cellular Component: nucleoplasm (GO:0005654);; Cellular Component: nucleolus (GO:0005730);; Ce…	--	Unconventional myosin-Ic GN=MYO1C OS=Gallus gallus (Chicken) PE=2 SV=1	PREDICTED: unconventional myosin-XVI isoform X2 [Gallus gallus]
gene4998	1.19657e-08	1.57717	up	--	--	Phospholipase A2 inhibitor (Precursor) OS=Gloydius brevicaudus siniticus (Chinese mamushi) PE=1 SV=1	PREDICTED: leucine-rich repeat neuronal protein 4 isoform X3 [Gallus gallus]
Chicken_newGene_1228	0.000690183	1.57292	up	--	--	Protein TSSC1 GN=TSSC1 OS=Gecko japonicus (Japanese gecko) PE=2 SV=1	PREDICTED: protein TSSC1 [Ficedula albicollis]
gene18637	3.42562e-08	1.57185	up	Molecular Function: sequence-specific DNA binding transcription factor activity (GO:0003700);; Cellular Component: nucleus (GO:0005634);; Biological Process: regulation of transcription, DNA-templated (GO:0006355);; Biological Process: cell differentiation (GO:0030154);; Biological Process: endocrine pancreas development (GO:0031018);; Biological Process: cilium assembly (GO:0042384);; Molecular …	K09173|0.0|tgu:100232195|hypothetical protein LOC100232195	Transcription factor RFX3 GN=rfx3 OS=Xenopus tropicalis (Western clawed frog) PE=2 SV=2	PREDICTED: transcription factor RFX3 isoform X1 [Gallus gallus]
Chicken_newGene_1506	4.61441e-06	1.56933	up	Biological Process: transport (GO:0006810);; Biological Process: single-organism cellular process (GO:0044763);;	--	FTS and Hook-interacting protein homolog GN=fam160a2 OS=Danio rerio (Zebrafish) PE=3 SV=1	PREDICTED: protein FAM160A1 [Anas platyrhynchos]
gene18370	1.39615e-08	1.56893	up	Biological Process: microtubule cytoskeleton organization (GO:0000226);; Biological Process: neural crest cell migration (GO:0001755);; Biological Process: neural tube formation (GO:0001841);; Biological Process: regionalization (GO:0003002);; Biological Process: system process (GO:0003008);; Molecular Function: receptor binding (GO:0005102);; Cellular Component: cilium (GO:0005929);; Biological …	--	Protein scribble homolog GN=scrib OS=Danio rerio (Zebrafish) PE=1 SV=1	PREDICTED: PDZ domain-containing protein 2 isoform X12 [Gallus gallus]
gene13721	1.50052e-08	1.56821	up	Cellular Component: nucleus (GO:0005634);; Cellular Component: nucleolus (GO:0005730);; Cellular Component: cytoplasm (GO:0005737);; Cellular Component: plasma membrane (GO:0005886);; Biological Process: protein export from nucleus (GO:0006611);; Biological Process: intracellular protein transport (GO:0006886);; Molecular Function: Ran GTPase binding (GO:0008536);;	--	Exportin-6-B GN=xpo6-b OS=Xenopus laevis (African clawed frog) PE=2 SV=1	PREDICTED: LOW QUALITY PROTEIN: exportin-6 [Gallus gallus]
gene11977	1.66294e-08	1.56152	up	Biological Process: T cell mediated cytotoxicity (GO:0001913);; Biological Process: immune response-regulating signaling pathway (GO:0002764);; Molecular Function: cysteine-type endopeptidase activity (GO:0004197);; Molecular Function: serine-type endopeptidase activity (GO:0004252);; Cellular Component: extracellular space (GO:0005615);; Cellular Component: lysosome (GO:0005764);; Cellular Compo…	K01366|0.0|gga:770109|CTSH	Cathepsin K (Precursor) GN=CTSK OS=Gallus gallus (Chicken) PE=2 SV=1	PREDICTED: pro-cathepsin H [Gallus gallus]
gene3849	2.10026e-08	1.56142	up	Molecular Function: catalytic activity (GO:0003824);; Molecular Function: binding (GO:0005488);; Molecular Function: phospholipid binding (GO:0005543);; Biological Process: signal transduction (GO:0007165);; Biological Process: metabolic process (GO:0008152);; Biological Process: entrainment of circadian clock (GO:0009649);; Biological Process: anatomical structure morphogenesis (GO:0009653);; Bi…	K01090|0.0|gga:420904|PHLPP, PLEKHE1	Leucine-rich repeat protein SHOC-2 GN=shoc2 OS=Xenopus laevis (African clawed frog) PE=2 SV=1	PREDICTED: PH domain leucine-rich repeat-containing protein phosphatase 1 [Gallus gallus]
gene16363	2.55015e-05	1.55964	up	Molecular Function: iron ion transmembrane transporter activity (GO:0005381);; Cellular Component: mitochondrial inner membrane (GO:0005743);; Molecular Function: organic anion transmembrane transporter activity (GO:0008514);; Molecular Function: purine nucleoside transmembrane transporter activity (GO:0015211);; Biological Process: organic anion transport (GO:0015711);; Biological Process: nucle…	K03454|0.0|gga:419530|SLC25A37	Mitoferrin-1 GN=slc25a37 OS=Danio rerio (Zebrafish) PE=1 SV=1	PREDICTED: mitoferrin-1 [Gallus gallus]
gene8123	3.85478e-06	1.55959	up	Cellular Component: intracellular (GO:0005622);; Biological Process: cytoskeleton organization (GO:0007010);; Biological Process: integrin-mediated signaling pathway (GO:0007229);; Biological Process: negative regulation of cell proliferation (GO:0008285);; Cellular Component: cell surface (GO:0009986);; Biological Process: negative regulation of myeloid dendritic cell activation (GO:0030886);; B…	--	--	PREDICTED: tetraspanin-32 isoform X1 [Gallus gallus]
gene14762	2.09426e-08	1.55817	up	Molecular Function: sequence-specific DNA binding RNA polymerase III transcription factor activity (GO:0001034);; Biological Process: luteinization (GO:0001553);; Molecular Function: chromatin binding (GO:0003682);; Molecular Function: RNA polymerase II distal enhancer sequence-specific DNA binding transcription factor activity (GO:0003705);; Molecular Function: steroid hormone receptor activity …	K08560|0.0|gga:395960|NR5A1, Ad4BP, SF-1	Nuclear receptor subfamily 5 group A member 2 GN=NR5A2 OS=Gallus gallus (Chicken) PE=2 SV=1	SF-1/Ad4BP [Gallus gallus]
gene14941	3.7919e-08	1.55605	up	Cellular Component: intracellular membrane-bounded organelle (GO:0043231);; Cellular Component: cytoplasmic part (GO:0044444);;	--	TOM1-like protein 2 GN=tom1l2 OS=Xenopus laevis (African clawed frog) PE=2 SV=1	PREDICTED: target of myb1-like 1 isoform X2 [Gallus gallus]
gene9336	0.0060016	1.55272	up	Biological Process: neuron migration (GO:0001764);; Molecular Function: sequence-specific DNA binding transcription factor activity (GO:0003700);; Molecular Function: protein binding (GO:0005515);; Cellular Component: nucleus (GO:0005634);; Biological Process: regulation of transcription, DNA-templated (GO:0006355);; Biological Process: axon guidance (GO:0007411);; Biological Process: detection o…	--	Aristaless-related homeobox protein GN=arx OS=Danio rerio (Zebrafish) PE=2 SV=1	PREDICTED: dorsal root ganglia homeobox protein isoform X1 [Gallus gallus]
gene4699	7.43969e-07	1.5517	up	Biological Process: endosome to lysosome transport (GO:0008333);; Molecular Function: Rab guanyl-nucleotide exchange factor activity (GO:0017112);; Biological Process: cellular protein catabolic process (GO:0044257);; Cellular Component: cell part (GO:0044464);;	--	Myotubularin-related protein 13 GN=sbf2 OS=Xenopus laevis (African clawed frog) PE=2 SV=1	PREDICTED: DENN domain-containing protein 3 [Gallus gallus]
gene19875	2.65339e-08	1.5497	up	Biological Process: ossification (GO:0001503);; Molecular Function: steroid hormone receptor activity (GO:0003707);; Molecular Function: vitamin D binding (GO:0005499);; Cellular Component: nucleus (GO:0005634);; Biological Process: regulation of transcription, DNA-templated (GO:0006355);; Biological Process: regulation of transcription from RNA polymerase II promoter (GO:0006357);; Biological Pr…	K08539|0.0|gga:395988|VDR	Vitamin D3 receptor GN=VDR OS=Gallus gallus (Chicken) PE=2 SV=1	vitamin D3 receptor [Gallus gallus]
gene4177	2.20371e-08	1.54918	up	Biological Process: negative regulation of transcription from RNA polymerase II promoter (GO:0000122);; Biological Process: cell morphogenesis involved in differentiation (GO:0000904);; Molecular Function: RNA polymerase II core promoter sequence-specific DNA binding (GO:0000979);; Molecular Function: RNA polymerase II distal enhancer sequence-specific DNA binding (GO:0000980);; Molecular Functio…	K09183|1e-159|gga:396390|GATA6, GATA-6	Transcription factor GATA-6 GN=GATA6 OS=Gallus gallus (Chicken) PE=2 SV=1	PREDICTED: transcription factor GATA-6 [Gallus gallus]
gene10025	0.000179163	1.54375	up	Cellular Component: nucleolus (GO:0005730);; Cellular Component: centrosome (GO:0005813);; Cellular Component: plasma membrane (GO:0005886);; Biological Process: protein ubiquitination (GO:0016567);; Biological Process: myofibril assembly (GO:0030239);; Cellular Component: M band (GO:0031430);; Cellular Component: Cul3-RING ubiquitin ligase complex (GO:0031463);; Cellular Component: intracellular…	K10473|0.0|gga:424164|KBTBD10	Kelch-like protein 40 GN=klhl40 OS=Xenopus tropicalis (Western clawed frog) PE=2 SV=1	PREDICTED: kelch repeat and BTB (POZ) domain containing 10 [Gallus gallus]
gene8763	9.87802e-08	1.54372	up	Cellular Component: mitochondrion (GO:0005739);; Biological Process: ion transport (GO:0006811);; Biological Process: acyl carnitine transport (GO:0006844);; Molecular Function: ion transmembrane transporter activity (GO:0015075);; Molecular Function: acyl carnitine transmembrane transporter activity (GO:0015227);; Cellular Component: integral component of membrane (GO:0016021);; Biological Proce…	K03454|0.0|gga:423456|SLC25A29	Solute carrier family 25 member 47-A GN=slc25a47a OS=Danio rerio (Zebrafish) PE=2 SV=1	PREDICTED: mitochondrial carnitine/acylcarnitine carrier protein CACL isoform X4 [Gallus gallus]
gene4045	3.05825e-08	1.53757	up	Molecular Function: nucleic acid binding (GO:0003676);; Molecular Function: metal ion binding (GO:0046872);;	--	Gastrula zinc finger protein XlCGF26.1 (Fragment) OS=Xenopus laevis (African clawed frog) PE=3 SV=1	PREDICTED: zinc finger protein 516 isoform X9 [Gallus gallus]
gene3205	1.52454e-07	1.53746	up	Molecular Function: pyruvate dehydrogenase (acetyl-transferring) kinase activity (GO:0004740);; Molecular Function: ATP binding (GO:0005524);; Cellular Component: nucleus (GO:0005634);; Cellular Component: mitochondrial inner membrane (GO:0005743);; Cellular Component: mitochondrial pyruvate dehydrogenase complex (GO:0005967);; Biological Process: regulation of gluconeogenesis (GO:0006111);; Biol…	K00898|0.0|gga:420570|PDK4	--	pyruvate dehydrogenase kinase, isozyme 4 [Gallus gallus]
gene5087	3.61084e-08	1.5369	up	--	--	--	TATA box-binding protein-associated factor RNA polymerase I subunit A [Gallus gallus]
gene18385	3.49175e-08	1.53672	up	Biological Process: morphogenesis of an epithelium (GO:0002009);; Molecular Function: catalytic activity (GO:0003824);; Molecular Function: protein binding (GO:0005515);; Cellular Component: mitochondrion (GO:0005739);; Biological Process: cytoskeleton organization (GO:0007010);; Biological Process: Notch signaling pathway (GO:0007219);; Biological Process: determination of left/right symmetry (G…	--	CAP-Gly domain-containing linker protein 1 GN=CLIP1 OS=Gallus gallus (Chicken) PE=2 SV=1	PREDICTED: ankycorbin isoform X7 [Gallus gallus]
gene8656	1.1069e-07	1.53369	up	Cellular Component: nucleolus (GO:0005730);; Biological Process: intracellular protein transport (GO:0006886);; Cellular Component: synaptic vesicle (GO:0008021);; Biological Process: regulation of endocytosis (GO:0030100);; Cellular Component: clathrin adaptor complex (GO:0030131);;	--	AP-2 complex subunit mu GN=ap2m1 OS=Xenopus tropicalis (Western clawed frog) PE=2 SV=1	PREDICTED: stonin-2 isoform X7 [Gallus gallus]
gene11254	3.63649e-08	1.53064	up	Molecular Function: iron ion binding (GO:0005506);; Molecular Function: protein binding (GO:0005515);; Cellular Component: basement membrane (GO:0005604);; Cellular Component: endoplasmic reticulum (GO:0005783);; Cellular Component: Golgi apparatus (GO:0005794);; Biological Process: negative regulation of cell proliferation (GO:0008285);; Molecular Function: oxidoreductase activity, acting on sin…	--	Prolyl 3-hydroxylase 2 (Precursor) GN=LEPREL1 OS=Gallus gallus (Chicken) PE=2 SV=1	prolyl 3-hydroxylase 2 precursor [Gallus gallus]
gene9820	3.72783e-08	1.53015	up	Cellular Component: nuclear chromatin (GO:0000790);; Molecular Function: RNA polymerase II core promoter proximal region sequence-specific DNA binding (GO:0000978);; Molecular Function: RNA polymerase II core promoter sequence-specific DNA binding (GO:0000979);; Molecular Function: RNA polymerase II core promoter sequence-specific DNA binding transcription factor activity (GO:0000983);; Biologica…	K11220|0.0|gga:424044|STAT1, STAT4	Signal transducer and activator of transcription 3 GN=STAT3 OS=Gallus gallus (Chicken) PE=1 SV=2	signal transducer and activator of transcription 1-alpha/beta [Gallus gallus]
gene9906	4.65009e-08	1.5257	up	Molecular Function: nucleic acid binding (GO:0003676);; Molecular Function: zinc ion binding (GO:0008270);;	--	--	PREDICTED: DBF4-type zinc finger-containing protein 2 isoform X1 [Gallus gallus]
gene1543	0.000660755	1.52508	up	--	--	--	PREDICTED: envelope glycoprotein gp95-like [Gallus gallus]
gene12309	1.20869e-05	1.52392	up	Molecular Function: sequence-specific DNA binding transcription factor activity (GO:0003700);; Molecular Function: protein binding (GO:0005515);; Cellular Component: nucleus (GO:0005634);; Biological Process: regulation of transcription, DNA-templated (GO:0006355);; Biological Process: embryonic pattern specification (GO:0009880);; Biological Process: anterior/posterior pattern specification (GO:…	K09035|1e-59|gga:693248|MAF	Transcription factor Maf GN=MAF OS=Gallus gallus (Chicken) PE=1 SV=1	transcription factor Maf [Gallus gallus]
gene13188	5.91958e-08	1.52001	up	Cellular Component: Golgi membrane (GO:0000139);; Biological Process: protein glycosylation (GO:0006486);; Molecular Function: alpha-1,3-mannosylglycoprotein 4-beta-N-acetylglucosaminyltransferase activity (GO:0008454);; Cellular Component: integral component of membrane (GO:0016021);; Molecular Function: metal ion binding (GO:0046872);;	K00738|0.0|gga:416285|MGAT4B	Alpha-1,3-mannosyl-glycoprotein 4-beta-N-acetylglucosaminyltransferase B GN=mgat4b OS=Danio rerio (Zebrafish) PE=2 SV=1	PREDICTED: alpha-1,3-mannosyl-glycoprotein 4-beta-N-acetylglucosaminyltransferase B isoform X6 [Gallus gallus]
gene7800	0.00182824	1.51604	up	Biological Process: blood vessel development (GO:0001568);; Biological Process: cell fate determination (GO:0001709);; Biological Process: somitogenesis (GO:0001756);; Molecular Function: retinoic acid binding (GO:0001972);; Biological Process: mesodermal-endodermal cell signaling (GO:0003131);; Molecular Function: monooxygenase activity (GO:0004497);; Molecular Function: iron ion binding (GO:000…	K12664|0.0|gga:428809|CYP26B1	Cytochrome P450 26B1 GN=cyp26b1 OS=Xenopus tropicalis (Western clawed frog) PE=2 SV=1	PREDICTED: LOW QUALITY PROTEIN: cytochrome P450 26B1 [Gallus gallus]
gene9997	6.42587e-08	1.51488	up	Molecular Function: integrin binding (GO:0005178);; Cellular Component: basement membrane (GO:0005604);; Biological Process: cell adhesion (GO:0007155);; Biological Process: cell-matrix adhesion (GO:0007160);; Biological Process: integrin-mediated signaling pathway (GO:0007229);; Cellular Component: integrin complex (GO:0008305);; Cellular Component: external side of plasma membrane (GO:0009897);…	K06485|0.0|gga:396226|ITGA6	Integrin alpha-6 light chain (Precursor) GN=ITGA6 OS=Gallus gallus (Chicken) PE=2 SV=1	integrin alpha-6 precursor [Gallus gallus]
gene1881	2.00241e-06	1.50929	up	Biological Process: kidney development (GO:0001822);; Biological Process: morphogenesis of an epithelium (GO:0002009);; Molecular Function: protein binding (GO:0005515);; Cellular Component: nucleus (GO:0005634);; Cellular Component: cytoplasm (GO:0005737);; Biological Process: organ morphogenesis (GO:0009887);; Biological Process: protein ubiquitination (GO:0016567);; Biological Process: intrace…	K10331|0.0|gga:418625|ASB9, ASB-9	Serine/threonine-protein phosphatase 6 regulatory ankyrin repeat subunit B GN=ANKRD44 OS=Gallus gallus (Chicken) PE=2 SV=1	ankyrin repeat and SOCS box protein 9 [Gallus gallus]
gene14955	7.08542e-08	1.50606	up	Cellular Component: membrane (GO:0016020);; Biological Process: cellular component organization (GO:0016043);; Molecular Function: ion binding (GO:0043167);; Cellular Component: intracellular membrane-bounded organelle (GO:0043231);; Cellular Component: cytoplasmic part (GO:0044444);; Cellular Component: intracellular organelle part (GO:0044446);; Biological Process: single-organism cellular proc…	K10652|0.0|gga:417401|TRIM25	Zinc-binding protein A33 OS=Pleurodeles waltl (Iberian ribbed newt) PE=1 SV=2	PREDICTED: E3 ubiquitin/ISG15 ligase TRIM25 [Gallus gallus]
gene14864	1.7985e-07	1.50182	up	Cellular Component: membrane (GO:0016020);;	--	Uncharacterized protein C17orf62 homolog OS=Xenopus laevis (African clawed frog) PE=2 SV=1	PREDICTED: uncharacterized protein C17orf62 homolog isoformX2 [Gallus gallus]
gene12654	3.81834e-06	1.50055	up	Biological Process: skeletal system development (GO:0001501);; Biological Process: extraocular skeletal muscle development (GO:0002074);; Cellular Component: voltage-gated calcium channel complex (GO:0005891);; Biological Process: striated muscle contraction (GO:0006941);; Biological Process: endoplasmic reticulum organization (GO:0007029);; Biological Process: adenylate cyclase-modulating G-prot…	K04851|0.0|gga:395895|CACNA1D	Voltage-dependent L-type calcium channel subunit alpha-1D GN=CACNA1D OS=Gallus gallus (Chicken) PE=2 SV=1	voltage-dependent L-type calcium channel subunit alpha-1D [Gallus gallus]
gene2330	1.46594e-07	1.49779	up	Molecular Function: beta-amyloid binding (GO:0001540);; Molecular Function: ATP binding (GO:0005524);; Cellular Component: extracellular space (GO:0005615);; Cellular Component: nucleus (GO:0005634);; Cellular Component: plasma membrane (GO:0005886);; Cellular Component: endosome membrane (GO:0010008);; Cellular Component: Golgi-associated vesicle membrane (GO:0030660);; Cellular Component: integ…	--	Integral membrane protein 2B GN=ITM2B OS=Gallus gallus (Chicken) PE=2 SV=1	integral membrane protein 2B [Gallus gallus]
gene12851	1.36142e-07	1.48274	up	Molecular Function: DNA binding (GO:0003677);; Molecular Function: mannosyl-oligosaccharide 1,2-alpha-mannosidase activity (GO:0004571);; Molecular Function: calcium ion binding (GO:0005509);; Biological Process: regulation of transcription, DNA-templated (GO:0006355);; Cellular Component: integral component of endoplasmic reticulum membrane (GO:0030176);; Biological Process: ER-associated ubiqui…	K10084|0.0|gga:416110|EDEM1	ER degradation-enhancing alpha-mannosidase-like protein 3 (Precursor) GN=edem3 OS=Xenopus laevis (African clawed frog) PE=2 SV=2	ER degradation-enhancing alpha-mannosidase-like 1 [Gallus gallus]
gene9293	1.58246e-07	1.48208	up	Molecular Function: ARF guanyl-nucleotide exchange factor activity (GO:0005086);; Molecular Function: binding (GO:0005488);; Molecular Function: phospholipid binding (GO:0005543);; Cellular Component: cytoplasm (GO:0005737);; Biological Process: cellular process (GO:0009987);; Biological Process: regulation of ARF protein signal transduction (GO:0032012);; Cellular Component: intracellular organe…	K12494|0.0|tgu:100230809|similar to pleckstrin and Sec7 domain containing homolog	Zyxin GN=zyx OS=Xenopus laevis (African clawed frog) PE=1 SV=1	PREDICTED: PH and SEC7 domain-containing protein 1 isoform X4 [Gallus gallus]
gene9540	1.58905e-07	1.47985	up	Biological Process: developmental process involved in reproduction (GO:0003006);; Biological Process: heart morphogenesis (GO:0003007);; Molecular Function: actin binding (GO:0003779);; Molecular Function: protein binding (GO:0005515);; Cellular Component: cytoplasm (GO:0005737);; Cellular Component: cytoskeleton (GO:0005856);; Biological Process: regulation of transcription, DNA-templated (GO:00…	K07520|0.0|gga:423911|ABLIM1	Transforming growth factor beta-1-induced transcript 1 protein GN=tgfb1i1 OS=Xenopus laevis (African clawed frog) PE=1 SV=2	actin-binding LIM protein 1 [Gallus gallus]
gene18810	0.00228922	1.47782	up	Biological Process: cellular process (GO:0009987);; Biological Process: pyrimidine nucleotide-sugar transport (GO:0015781);; Cellular Component: integral component of membrane (GO:0016021);;	--	Solute carrier family 35 member E3 GN=slc35e3 OS=Danio rerio (Zebrafish) PE=2 SV=1	PREDICTED: LOW QUALITY PROTEIN: solute carrier family 35, member D2 [Gallus gallus]
gene10077	3.60204e-05	1.46989	up	Biological Process: vasculogenesis (GO:0001570);; Molecular Function: ion channel activity (GO:0005216);; Molecular Function: protein binding (GO:0005515);; Cellular Component: connexon complex (GO:0005922);; Biological Process: cell communication (GO:0007154);; Biological Process: synaptic transmission (GO:0007268);; Biological Process: visual perception (GO:0007601);; Cellular Component: integr…	--	Gap junction gamma-1 protein GN=gjc1 OS=Xenopus tropicalis (Western clawed frog) PE=2 SV=1	PREDICTED: gap junction gamma-1 protein-like, partial [Gallus gallus]
gene14794	1.87251e-07	1.46936	up	Molecular Function: nucleic acid binding (GO:0003676);; Molecular Function: binding (GO:0005488);; Molecular Function: metal ion binding (GO:0046872);;	K09228|0.0|gga:417303|ZNF250, ZNF184, ZNF23, ZNF85	Zinc finger protein Xfin OS=Xenopus laevis (African clawed frog) PE=1 SV=1	PREDICTED: zinc finger protein 502-like isoform X2 [Gallus gallus]
gene15665	2.20317e-07	1.46873	up	Molecular Function: mannosyl-oligosaccharide 1,2-alpha-mannosidase activity (GO:0004571);; Molecular Function: calcium ion binding (GO:0005509);; Cellular Component: membrane (GO:0016020);;	K10085|0.0|mdo:100032432|hypothetical protein LOC100032432	ER degradation-enhancing alpha-mannosidase-like protein 3 (Precursor) GN=edem3 OS=Xenopus laevis (African clawed frog) PE=2 SV=2	PREDICTED: ER degradation enhancer, mannosidase alpha-like 2 isoform X1 [Gallus gallus]
gene12038	2.87497e-05	1.4658	up	Cellular Component: cytoplasm (GO:0005737);; Biological Process: single-organism process (GO:0044699);;	--	Coiled-coil domain-containing protein lobo homolog GN=ccdc135 OS=Xenopus tropicalis (Western clawed frog) PE=2 SV=1	PREDICTED: coiled-coil domain-containing protein lobo homolog isoform X3 [Gallus gallus]
gene14958	2.36997e-07	1.46491	up	Biological Process: cytokinesis (GO:0000910);; Molecular Function: sequence-specific DNA binding transcription factor activity (GO:0003700);; Molecular Function: calcium ion binding (GO:0005509);; Biological Process: regulation of transcription, DNA-templated (GO:0006355);; Biological Process: organelle organization (GO:0006996);; Biological Process: tissue development (GO:0009888);; Cellular Com…	K12485|0.0|gga:427808|RAB11FIP4	Rab11 family-interacting protein 4 GN=rab11fip4 OS=Xenopus tropicalis (Western clawed frog) PE=2 SV=1	PREDICTED: rab11 family-interacting protein 4 isoform X5 [Gallus gallus]
gene10598	7.46714e-07	1.46296	up	Molecular Function: nucleotide binding (GO:0000166);; Molecular Function: mRNA binding (GO:0003729);; Cellular Component: spliceosomal complex (GO:0005681);; Biological Process: mRNA splice site selection (GO:0006376);; Biological Process: negative regulation of RNA splicing (GO:0033119);; Biological Process: regulation of neural precursor cell proliferation (GO:2000177);;	--	--	PREDICTED: polypyrimidine tract-binding protein 2 isoform X8 [Gallus gallus]
gene5545	2.25558e-07	1.46128	up	Molecular Function: nucleotide binding (GO:0000166);; Molecular Function: nucleic acid binding (GO:0003676);; Molecular Function: phosphatidylinositol-4,5-bisphosphate 5-phosphatase activity (GO:0004439);; Cellular Component: cytoplasm (GO:0005737);; Biological Process: single-organism process (GO:0044699);; Biological Process: phosphatidylinositol dephosphorylation (GO:0046856);;	K01099|0.0|tgu:100227989|similar to synaptojanin 2	Phosphatidylinositide phosphatase SAC1 GN=sacm1l OS=Xenopus laevis (African clawed frog) PE=2 SV=1	PREDICTED: synaptojanin-2 isoform X1 [Gallus gallus]
gene8700	2.61518e-07	1.45513	up	Cellular Component: early endosome (GO:0005769);; Biological Process: signal transduction (GO:0007165);; Molecular Function: Rab guanyl-nucleotide exchange factor activity (GO:0017112);; Molecular Function: Rab GTPase binding (GO:0017137);; Cellular Component: cytoplasmic vesicle (GO:0031410);;	--	--	PREDICTED: ras and Rab interactor 3 isoform X4 [Gallus gallus]
gene12041	2.90411e-07	1.45209	up	Molecular Function: transmembrane signaling receptor activity (GO:0004888);; Molecular Function: G-protein coupled receptor activity (GO:0004930);; Cellular Component: plasma membrane (GO:0005886);; Biological Process: G-protein coupled receptor signaling pathway (GO:0007186);; Biological Process: neuropeptide signaling pathway (GO:0007218);; Biological Process: brain development (GO:0007420);; B…	K08450|0.0|gga:415633|GPR56	G-protein coupled receptor 126 (Precursor) GN=gpr126 OS=Danio rerio (Zebrafish) PE=2 SV=1	PREDICTED: G-protein coupled receptor 56 isoform X5 [Gallus gallus]
gene1643	1.19745e-05	1.45133	up	Molecular Function: transporter activity (GO:0005215);; Biological Process: inositol metabolic process (GO:0006020);; Biological Process: cation transport (GO:0006812);; Biological Process: peripheral nervous system development (GO:0007422);; Biological Process: myo-inositol transport (GO:0015798);; Cellular Component: membrane (GO:0016020);; Cellular Component: integral component of membrane (GO…	K14383|0.0|tgu:100226514|similar to solute carrier family 5, member 3 (predicted)	Sodium/glucose cotransporter 4 GN=slc5a9 OS=Danio rerio (Zebrafish) PE=2 SV=1	PREDICTED: sodium/myo-inositol cotransporter [Gallus gallus]
gene14795	6.54568e-07	1.4512	up	Molecular Function: binding (GO:0005488);;	K09228|0.0|gga:417303|ZNF250, ZNF184, ZNF23, ZNF85	Oocyte zinc finger protein XlCOF7.1 (Fragment) OS=Xenopus laevis (African clawed frog) PE=2 SV=1	zinc finger protein 302 [Gallus gallus]
gene18368	3.47371e-07	1.4482	up	Biological Process: skeletal system development (GO:0001501);; Biological Process: lymphangiogenesis (GO:0001946);; Biological Process: sprouting angiogenesis (GO:0002040);; Molecular Function: calcium ion binding (GO:0005509);; Cellular Component: collagen (GO:0005581);; Biological Process: bone mineralization (GO:0030282);; Biological Process: notochord morphogenesis (GO:0048570);; Biological P…	--	Collagen and calcium-binding EGF domain-containing protein 1 (Precursor) GN=ccbe1 OS=Danio rerio (Zebrafish) PE=1 SV=2	PREDICTED: collagen and calcium-binding EGF domain-containing protein 1 isoform X1 [Gallus gallus]
gene11833	3.33488e-07	1.44779	up	Biological Process: response to wounding (GO:0009611);; Cellular Component: integral component of membrane (GO:0016021);; Biological Process: negative regulation of cell migration (GO:0030336);;	K13697|0.0|gga:415493|ABHD2	Abhydrolase domain-containing protein 2-A GN=abhd2a OS=Danio rerio (Zebrafish) PE=2 SV=1	PREDICTED: abhydrolase domain-containing protein 2 isoform X6 [Gallus gallus]
gene17819	3.22654e-06	1.44753	up	Molecular Function: phosphatidylinositol phospholipase C activity (GO:0004435);; Molecular Function: signal transducer activity (GO:0004871);; Molecular Function: calcium ion binding (GO:0005509);; Molecular Function: phospholipid binding (GO:0005543);; Cellular Component: extracellular region (GO:0005576);; Cellular Component: cell cortex (GO:0005938);; Biological Process: lipid metabolic proces…	--	1-phosphatidylinositol 4,5-bisphosphate phosphodiesterase delta-4 GN=plcd4 OS=Xenopus laevis (African clawed frog) PE=2 SV=1	PREDICTED: inactive phospholipase C-like protein 2-like isoform X3 [Gallus gallus]
gene10824	3.24742e-07	1.44744	up	Molecular Function: 1-phosphatidylinositol binding (GO:0005545);; Biological Process: phosphate-containing compound metabolic process (GO:0006796);; Biological Process: SMAD protein complex assembly (GO:0007183);; Biological Process: SMAD protein import into nucleus (GO:0007184);; Cellular Component: early endosome membrane (GO:0031901);; Molecular Function: ion binding (GO:0043167);; Cellular Co…	K04679|0.0|gga:424639|ZFYVE9	Pleckstrin homology domain-containing family F member 2 GN=PLEKHF2 OS=Gallus gallus (Chicken) PE=2 SV=1	PREDICTED: zinc finger FYVE domain-containing protein 9 isoform 2 [Gallus gallus]
gene1341	3.31767e-07	1.44543	up	Molecular Function: protein binding (GO:0005515);; Cellular Component: plasma membrane (GO:0005886);; Biological Process: cell communication (GO:0007154);; Biological Process: cell adhesion (GO:0007155);; Biological Process: metabolic process (GO:0008152);; Biological Process: anatomical structure morphogenesis (GO:0009653);; Biological Process: cellular component organization (GO:0016043);; Mole…	K06772|0.0|gga:395687|LSAMP, chLAMP	Limbic system-associated membrane protein (Precursor) OS=Gallus gallus (Chicken) PE=2 SV=1	limbic system-associated membrane protein precursor [Gallus gallus]
gene16852	3.32377e-07	1.44542	up	Biological Process: lens morphogenesis in camera-type eye (GO:0002089);; Biological Process: desmosome organization (GO:0002934);; Molecular Function: receptor activity (GO:0004872);; Cellular Component: cell-cell adherens junction (GO:0005913);; Biological Process: iron ion transport (GO:0006826);; Biological Process: homophilic cell adhesion (GO:0007156);; Biological Process: heterophilic cell-…	K12010|0.0|gga:419754|TRIM29	Poliovirus receptor-related protein 3-like (Precursor) GN=pvrl3l OS=Danio rerio (Zebrafish) PE=2 SV=2	PREDICTED: poliovirus receptor-related protein 1 isoform X2 [Gallus gallus]
gene8874	5.10473e-07	1.44158	up	Biological Process: positive regulation of protein phosphorylation (GO:0001934);; Molecular Function: chromatin binding (GO:0003682);; Molecular Function: protein kinase C activity (GO:0004697);; Molecular Function: ATP binding (GO:0005524);; Cellular Component: intracellular (GO:0005622);; Cellular Component: nucleus (GO:0005634);; Cellular Component: cell cortex (GO:0005938);; Biological Proces…	K06068|0.0|gga:423518|PRKCH	Protein kinase C beta type GN=prkcbb OS=Danio rerio (Zebrafish) PE=2 SV=1	PREDICTED: LOW QUALITY PROTEIN: protein kinase C eta type [Gallus gallus]
gene5749	3.7331e-07	1.4409	up	Biological Process: transport (GO:0006810);; Cellular Component: membrane (GO:0016020);; Cellular Component: cell part (GO:0044464);;	K08187|0.0|gga:421753|SLC16A10	Monocarboxylate transporter 10 GN=slc16a10 OS=Danio rerio (Zebrafish) PE=2 SV=1	PREDICTED: LOW QUALITY PROTEIN: monocarboxylate transporter 10 [Gallus gallus]
gene1076	5.85237e-06	1.43665	up	Biological Process: sulfur compound metabolic process (GO:0006790);; Molecular Function: sulfotransferase activity (GO:0008146);; Biological Process: steroid metabolic process (GO:0008202);; Biological Process: cellular metabolic process (GO:0044237);;	K11823|1e-171|gga:418232|SULT4A1	Sulfotransferase family cytosolic 1B member 1 GN=SULT1B1 OS=Gallus gallus (Chicken) PE=2 SV=1	PREDICTED: sulfotransferase 4A1 isoform X2 [Gallus gallus]
gene4932	5.7167e-07	1.4334	up	Cellular Component: intracellular (GO:0005622);; Molecular Function: carbohydrate binding (GO:0030246);;	--	Galectin-related protein GN=LGALSL OS=Gallus gallus (Chicken) PE=2 SV=1	PREDICTED: galectin-related protein [Melopsittacus undulatus]
gene408	8.81237e-07	1.43278	up	Molecular Function: Rab GTPase activator activity (GO:0005097);; Biological Process: positive regulation of Rab GTPase activity (GO:0032851);; Molecular Function: ion binding (GO:0043167);;	--	TBC1 domain family member 30 GN=tbc1d30 OS=Xenopus tropicalis (Western clawed frog) PE=2 SV=1	PREDICTED: TBC1 domain family member 30 [Gallus gallus]
gene6452	7.73792e-05	1.43137	up	Molecular Function: calcium ion binding (GO:0005509);; Molecular Function: zinc ion binding (GO:0008270);; Biological Process: cellular process (GO:0009987);; Biological Process: regulation of centrosome duplication (GO:0010824);; Cellular Component: Z disc (GO:0030018);; Biological Process: regulation of biological process (GO:0050789);;	--	Cysteine and histidine-rich domain-containing protein 1 GN=CHORDC1 OS=Gallus gallus (Chicken) PE=2 SV=1	PREDICTED: cysteine and histidine-rich domain-containing protein 1 isoform X4 [Gallus gallus]
gene5632	3.92009e-06	1.42636	up	Molecular Function: catalytic activity (GO:0003824);; Biological Process: RNA metabolic process (GO:0016070);;	--	--	PREDICTED: A-kinase anchor protein 7 isoform gamma isoform X1 [Gallus gallus]
Chicken_newGene_2378	8.20902e-05	1.42259	up	--	--	--	PREDICTED: uncharacterized protein LOC101487892 isoform X1 [Maylandia zebra]
gene11333	7.08879e-07	1.42229	up	Biological Process: proteolysis (GO:0006508);; Molecular Function: cysteine-type peptidase activity (GO:0008234);;	K08594|0.0|gga:424955|SENP5	--	PREDICTED: sentrin-specific protease 5 isoform X2 [Gallus gallus]
gene12340	6.86488e-07	1.41917	up	Molecular Function: serine-type endopeptidase inhibitor activity (GO:0004867);; Cellular Component: extracellular region (GO:0005576);; Biological Process: negative regulation of peptidase activity (GO:0010466);;	--	WAP four-disulfide core domain protein 1 (Precursor) GN=WFDC1 OS=Gallus gallus (Chicken) PE=2 SV=1	WAP four-disulfide core domain protein 1 precursor [Gallus gallus]
gene5127	3.12042e-06	1.41559	up	Biological Process: in utero embryonic development (GO:0001701);; Molecular Function: heme transporter activity (GO:0015232);; Cellular Component: integral component of membrane (GO:0016021);; Molecular Function: heme binding (GO:0020037);; Biological Process: erythrocyte differentiation (GO:0030218);; Biological Process: multicellular organism growth (GO:0035264);; Biological Process: embryonic …	K08220|0.0|gga:421365|FLVCR1	Major facilitator superfamily domain-containing protein 7-a GN=mfsd7-A OS=Xenopus tropicalis (Western clawed frog) PE=2 SV=1	PREDICTED: feline leukemia virus subgroup C receptor-related protein 1 [Gallus gallus]
gene16189	7.43292e-06	1.41317	up	Molecular Function: nucleic acid binding (GO:0003676);; Molecular Function: catalytic activity (GO:0003824);; Molecular Function: calcium ion binding (GO:0005509);; Cellular Component: nucleus (GO:0005634);; Cellular Component: cytoplasm (GO:0005737);; Biological Process: regulation of transcription, DNA-templated (GO:0006355);; Cellular Component: sarcoplasmic reticulum lumen (GO:0033018);; Cell…	--	Lipovitellin-2 (Precursor) GN=vtg1 OS=Fundulus heteroclitus (Killifish) PE=1 SV=2	PREDICTED: zinc finger protein castor homolog 1 isoform X6 [Gallus gallus]
gene14510	7.94214e-07	1.41168	up	Molecular Function: glutamate decarboxylase activity (GO:0004351);; Molecular Function: glutamate-ammonia ligase activity (GO:0004356);; Molecular Function: ATP binding (GO:0005524);; Cellular Component: mitochondrion (GO:0005739);; Biological Process: glutamine biosynthetic process (GO:0006542);; Biological Process: cell proliferation (GO:0008283);; Biological Process: response to glucose (GO:00…	K01915|0.0|tgu:100226329|similar to Xgs protein	Glutamine synthetase GN=glul OS=Xenopus laevis (African clawed frog) PE=2 SV=1	PREDICTED: glutamine synthetase-like isoform X1 [Gallus gallus]
gene4504	9.06362e-07	1.40883	up	Cellular Component: integral component of membrane (GO:0016021);;	K12387|1e-166|gga:770893|LAPTM4B	Lysosomal-associated transmembrane protein 4A GN=LAPTM4A OS=Gecko japonicus (Japanese gecko) PE=2 SV=1	PREDICTED: lysosomal-associated transmembrane protein 4B [Gallus gallus]
gene9530	0.000878177	1.40592	up	Molecular Function: actin binding (GO:0003779);; Cellular Component: fascia adherens (GO:0005916);; Cellular Component: muscle tendon junction (GO:0005927);; Molecular Function: zinc ion binding (GO:0008270);; Molecular Function: vinculin binding (GO:0017166);; Cellular Component: myofibril (GO:0030016);; Molecular Function: muscle alpha-actinin binding (GO:0051371);;	--	Cysteine and glycine-rich protein 1 GN=CSRP1 OS=Coturnix coturnix japonica (Japanese quail) PE=2 SV=2	PREDICTED: nebulin-related-anchoring protein isoform X1 [Gallus gallus]
gene14635	1.93113e-05	1.40351	up	--	--	--	PREDICTED: protein FAM78A [Gallus gallus]
gene17396	9.91125e-07	1.40195	up	Biological Process: vasculogenesis (GO:0001570);; Biological Process: neural crest cell migration (GO:0001755);; Biological Process: somitogenesis (GO:0001756);; Biological Process: morphogenesis of a branching structure (GO:0001763);; Molecular Function: receptor activity (GO:0004872);; Cellular Component: intracellular (GO:0005622);; Cellular Component: integral component of plasma membrane (GO…	K06820|0.0|gga:419857|PLXNA2	Plexin-A4 (Precursor) GN=plxna4 OS=Danio rerio (Zebrafish) PE=2 SV=1	PREDICTED: plexin-A2 isoform X7 [Gallus gallus]
gene18545	1.03319e-06	1.40041	up	Cellular Component: endoplasmic reticulum (GO:0005783);; Cellular Component: Golgi apparatus (GO:0005794);; Biological Process: lipid metabolic process (GO:0006629);; Biological Process: myelination (GO:0042552);; Cellular Component: myelin sheath (GO:0043209);; Cellular Component: membrane part (GO:0044425);;	--	Serine incorporator 5 GN=serinc5 OS=Danio rerio (Zebrafish) PE=2 SV=1	PREDICTED: serine incorporator 5 isoform X4 [Gallus gallus]
gene4205	1.11495e-06	1.39753	up	Biological Process: cartilage condensation (GO:0001502);; Biological Process: neural crest cell migration (GO:0001755);; Biological Process: somitogenesis (GO:0001756);; Biological Process: neuron migration (GO:0001764);; Molecular Function: calcium ion binding (GO:0005509);; Cellular Component: fascia adherens (GO:0005916);; Biological Process: homophilic cell adhesion (GO:0007156);; Biological …	K06736|0.0|gga:414745|CDH2	Cadherin-2 (Precursor) GN=CDH2 OS=Gallus gallus (Chicken) PE=1 SV=1	cadherin-2 precursor [Gallus gallus]
gene18287	2.34335e-06	1.39192	up	--	--	YGP42 (Precursor) GN=VTG1 OS=Gallus gallus (Chicken) PE=1 SV=1	AD012Z protein [Gallus gallus]
gene2046	2.18183e-06	1.38759	up	Biological Process: ossification (GO:0001503);; Cellular Component: mitochondrion (GO:0005739);; Biological Process: heparan sulfate proteoglycan biosynthetic process (GO:0015012);; Cellular Component: integral component of membrane (GO:0016021);; Biological Process: extracellular matrix organization (GO:0030198);; Biological Process: chondroitin sulfate biosynthetic process (GO:0030206);; Cellul…	K08678|0.0|gga:418728|UXS1	UDP-glucuronic acid decarboxylase 1 GN=uxs1 OS=Xenopus tropicalis (Western clawed frog) PE=2 SV=1	PREDICTED: UDP-glucuronic acid decarboxylase 1 isoform X1 [Gallus gallus]
gene1803	1.64627e-06	1.38455	up	Biological Process: negative regulation of transcription from RNA polymerase II promoter (GO:0000122);; Molecular Function: sequence-specific DNA binding RNA polymerase II transcription factor activity (GO:0000981);; Molecular Function: DNA binding (GO:0003677);; Molecular Function: sequence-specific DNA binding transcription factor activity (GO:0003700);; Molecular Function: steroid hormone rece…	K08562|0.0|gga:395285|NR0B1, DAX1	Nuclear receptor subfamily 2 group C member 1-A GN=nr2c1-a OS=Xenopus laevis (African clawed frog) PE=2 SV=1	nuclear receptor subfamily 0 group B member 1 [Gallus gallus]
gene18723	0.000188464	1.38429	up	Molecular Function: prenyltransferase activity (GO:0004659);; Molecular Function: protein prenyltransferase activity (GO:0008318);; Biological Process: protein prenylation (GO:0018342);;	K14137|0.0|gga:431607|PTAR1	Protein prenyltransferase alpha subunit repeat-containing protein 1-B (Fragment) GN=ptar1-b OS=Xenopus laevis (African clawed frog) PE=2 SV=1	PREDICTED: protein prenyltransferase alpha subunit repeat-containing protein 1 isoform X4 [Gallus gallus]
gene13920	8.58158e-06	1.38412	up	Cellular Component: centriole (GO:0005814);;	--	--	PREDICTED: coiled-coil domain-containing protein 92 isoform X3 [Gallus gallus]
gene17815	1.6384e-06	1.38391	up	Molecular Function: protein binding (GO:0005515);; Biological Process: response to stress (GO:0006950);; Biological Process: response to heat (GO:0009408);; Biological Process: negative regulation of actin filament polymerization (GO:0030837);; Cellular Component: intracellular organelle (GO:0043229);; Cellular Component: cytoplasmic part (GO:0044444);; Biological Process: single-organism develop…	--	Heat shock protein 30 GN=hsp30 OS=Oncorhynchus tshawytscha (Chinook salmon) PE=2 SV=1	PREDICTED: heat shock protein 30C-like [Ficedula albicollis]
gene2057	1.67382e-06	1.3821	up	--	K12172|0.0|rno:294429|Ranbp2, RGD1560047	Peptidyl-prolyl cis-trans isomerase B (Precursor) GN=PPIB OS=Gallus gallus (Chicken) PE=2 SV=1	PREDICTED: LOW QUALITY PROTEIN: E3 SUMO-protein ligase RanBP2 [Gallus gallus]
gene8755	1.75566e-06	1.37852	up	Biological Process: sprouting angiogenesis (GO:0002040);; Molecular Function: scavenger receptor activity (GO:0005044);; Molecular Function: binding (GO:0005488);; Biological Process: carbohydrate metabolic process (GO:0005975);; Biological Process: transcription, DNA-templated (GO:0006351);; Biological Process: cellular protein modification process (GO:0006464);; Biological Process: transport (G…	--	Galectin-3-binding protein A (Precursor) GN=lgals3bpa OS=Danio rerio (Zebrafish) PE=2 SV=1	PREDICTED: HHIP-like 1, partial [Gallus gallus]
Chicken_newGene_3098	4.41689e-06	1.37834	up	Molecular Function: catalytic activity (GO:0003824);; Biological Process: lipid metabolic process (GO:0006629);;	K01047|1e-44|tgu:100224457|similar to phospholipase A2, group III	Phospholipase A2 isozymes PA3A/PA3B/PA5 OS=Heloderma suspectum (Gila monster) PE=1 SV=3	PREDICTED: group 3 secretory phospholipase A2 [Ficedula albicollis]
gene14844	2.16187e-06	1.37806	up	Molecular Function: catalytic activity (GO:0003824);; Biological Process: metabolic process (GO:0008152);;	K07809|0.0|tgu:100232659|hypothetical protein LOC100232659	Heparan sulfate N-sulfotransferase 1 GN=ndst1 OS=Xenopus tropicalis (Western clawed frog) PE=2 SV=1	PREDICTED: heparan sulfate glucosamine 3-O-sulfotransferase 3B1 [Gallus gallus]
gene5400	1.84266e-06	1.37752	up	Cellular Component: stress fiber (GO:0001725);; Biological Process: endocardial cushion formation (GO:0003272);; Molecular Function: ATP binding (GO:0005524);; Cellular Component: cytoplasm (GO:0005737);; Cellular Component: cytoskeleton (GO:0005856);; Cellular Component: striated muscle thin filament (GO:0005865);; Biological Process: apoptotic process (GO:0006915);; Molecular Function: ATPase a…	K10354|0.0|gga:421534|ACTA1	Actin, alpha skeletal muscle (Precursor) GN=ACTA1 OS=Gallus gallus (Chicken) PE=1 SV=1	RecName: Full=Actin, alpha skeletal muscle; AltName: Full=Alpha-actin-1; Flags: Precursor
gene7333	0.00291463	1.37458	up	Molecular Function: alcohol dehydrogenase (NAD) activity (GO:0004022);; Cellular Component: cytoplasm (GO:0005737);; Biological Process: ethanol oxidation (GO:0006069);; Molecular Function: zinc ion binding (GO:0008270);; Molecular Function: S-(hydroxymethyl)glutathione dehydrogenase activity (GO:0051903);; Biological Process: oxidation-reduction process (GO:0055114);;	K13951|0.0|ecb:100034242|alcohol dehydrogenase-E-isoenzyme (EC:1.1.1.1)	Alcohol dehydrogenase 1 GN=ADH1 OS=Gallus gallus (Chicken) PE=1 SV=2	PREDICTED: alcohol dehydrogenase 1 [Gallus gallus]
gene5254	1.93968e-06	1.37419	up	Biological Process: negative regulation of transcription from RNA polymerase II promoter (GO:0000122);; Biological Process: ovarian follicle development (GO:0001541);; Biological Process: patterning of blood vessels (GO:0001569);; Biological Process: vasculogenesis (GO:0001570);; Biological Process: in utero embryonic development (GO:0001701);; Biological Process: positive regulation of endotheli…	K05448|1e-117|gga:395909|VEGFA, VEGF	Vascular endothelial growth factor A (Precursor) GN=VEGFA OS=Coturnix coturnix japonica (Japanese quail) PE=2 SV=1	vascular endothelial growth factor A isoform 1 precursor [Gallus gallus]
gene11378	2.02523e-06	1.37402	up	Cellular Component: endoplasmic reticulum (GO:0005783);; Biological Process: positive regulation of fat cell differentiation (GO:0045600);;	--	Fibronectin type-III domain-containing protein 3a GN=FNDC3A OS=Gallus gallus (Chicken) PE=2 SV=2	fibronectin type III domain-containing protein 3B [Gallus gallus]
gene12345	3.679e-06	1.37336	up	Biological Process: organelle organization (GO:0006996);; Cellular Component: microtubule cytoskeleton (GO:0015630);; Biological Process: protein ubiquitination (GO:0016567);; Biological Process: cell cycle process (GO:0022402);; Cellular Component: intracellular membrane-bounded organelle (GO:0043231);; Cellular Component: protein complex (GO:0043234);; Cellular Component: cytoskeletal part (GO:…	K13958|0.0|gga:415816|KLHL36, C16orf44	Kelch-like protein 36 GN=klhl36 OS=Danio rerio (Zebrafish) PE=2 SV=1	PREDICTED: kelch-like protein 36 isoform X13 [Gallus gallus]
gene6537	2.35871e-06	1.37131	up	Molecular Function: signal transducer activity (GO:0004871);; Cellular Component: integral component of membrane (GO:0016021);; Biological Process: positive regulation of I-kappaB kinase/NF-kappaB signaling (GO:0043123);;	--	Tetraspanin-9 GN=tspan9 OS=Salmo salar (Atlantic salmon) PE=2 SV=1	tetraspanin-6 [Gallus gallus]
gene1589	2.16099e-06	1.37013	up	Biological Process: ovulation from ovarian follicle (GO:0001542);; Biological Process: kidney development (GO:0001822);; Molecular Function: metalloendopeptidase activity (GO:0004222);; Cellular Component: basement membrane (GO:0005604);; Biological Process: proteolysis (GO:0006508);; Molecular Function: heparin binding (GO:0008201);; Molecular Function: zinc ion binding (GO:0008270);; Cellular C…	K08617|0.0|gga:418479|ADAMTS1	Disintegrin (Precursor) OS=Protobothrops mucrosquamatus (Taiwan habu) PE=2 SV=1	PREDICTED: LOW QUALITY PROTEIN: A disintegrin and metalloproteinase with thrombospondin motifs 1 [Gallus gallus]
gene1852	2.60636e-06	1.3697	up	Molecular Function: hydrolase activity, hydrolyzing O-glycosyl compounds (GO:0004553);; Molecular Function: calmodulin binding (GO:0005516);; Cellular Component: plasma membrane (GO:0005886);; Biological Process: glycogen metabolic process (GO:0005977);;	K07190|0.0|gga:418612|PHKA2	Phosphorylase b kinase regulatory subunit alpha, liver isoform GN=phka2 OS=Takifugu rubripes (Japanese pufferfish) PE=3 SV=1	PREDICTED: phosphorylase b kinase regulatory subunit alpha, liver isoform isoform X4 [Gallus gallus]
Chicken_newGene_5088	0.000337233	1.36834	up	Molecular Function: binding (GO:0005488);; Biological Process: gene expression (GO:0010467);; Biological Process: RNA metabolic process (GO:0016070);; Cellular Component: intracellular part (GO:0044424);; Biological Process: single-organism process (GO:0044699);;	--	Serine/arginine repetitive matrix protein 1 GN=SRRM1 OS=Gallus gallus (Chicken) PE=2 SV=1	hypothetical protein A306_16126, partial [Columba livia]
gene8588	0.00249825	1.36534	up	Cellular Component: Golgi apparatus (GO:0005794);; Biological Process: response to biotic stimulus (GO:0009607);; Cellular Component: integral component of membrane (GO:0016021);;	--	Synapse differentiation-inducing gene protein 1-like GN=syndig1l OS=Danio rerio (Zebrafish) PE=3 SV=1	PREDICTED: synapse differentiation inducing 1-like [Gallus gallus]
gene15034	2.63309e-06	1.36518	up	--	--	Serine/arginine repetitive matrix protein 1 GN=SRRM1 OS=Gallus gallus (Chicken) PE=2 SV=1	PREDICTED: cdc42 effector protein 4 isoform X1 [Gallus gallus]
gene2464	3.94793e-05	1.35986	up	Molecular Function: actin binding (GO:0003779);; Molecular Function: protein binding (GO:0005515);; Biological Process: cytoskeleton organization (GO:0007010);; Biological Process: regulation of cell shape (GO:0008360);; Biological Process: gene expression (GO:0010467);; Biological Process: oligodendrocyte development (GO:0014003);; Biological Process: cellular component organization (GO:0016043)…	K06083|0.0|gga:418934|WASF3	Amyloid beta A4 precursor protein-binding family B member 1-interacting protein GN=apbb1ip OS=Danio rerio (Zebrafish) PE=2 SV=1	PREDICTED: wiskott-Aldrich syndrome protein family member 3 isoform X8 [Gallus gallus]
gene883	4.56814e-06	1.35978	up	Molecular Function: iron ion binding (GO:0005506);; Cellular Component: nucleus (GO:0005634);; Cellular Component: nucleolus (GO:0005730);; Biological Process: regulation of transcription, DNA-templated (GO:0006355);; Molecular Function: zinc ion binding (GO:0008270);; Molecular Function: oxidoreductase activity, acting on single donors with incorporation of molecular oxygen, incorporation of two…	K11445|0.0|gga:418110|JHDM1D	Lysine-specific demethylase 7 GN=jhdm1d OS=Xenopus tropicalis (Western clawed frog) PE=2 SV=1	PREDICTED: lysine-specific demethylase 7, partial [Gallus gallus]
Chicken_newGene_210	6.98638e-06	1.35727	up	--	--	--	gag and reverse transcriptase polyprotein precursor [Gallus gallus]
gene11887	3.33003e-06	1.35288	up	Biological Process: oocyte maturation (GO:0001556);; Molecular Function: insulin-like growth factor-activated receptor activity (GO:0005010);; Molecular Function: insulin receptor binding (GO:0005158);; Molecular Function: ATP binding (GO:0005524);; Cellular Component: extracellular region (GO:0005576);; Cellular Component: integral component of plasma membrane (GO:0005887);; Biological Process: …	K05087|0.0|gga:395889|IGF1R, IGF-1R	Insulin-like growth factor 1 receptor beta chain (Precursor) GN=igf1r OS=Xenopus laevis (African clawed frog) PE=1 SV=1	insulin-like growth factor 1 receptor precursor [Gallus gallus]
gene7319	3.75827e-06	1.35139	up	Biological Process: cartilage condensation (GO:0001502);; Biological Process: ovarian cumulus expansion (GO:0001550);; Biological Process: blood vessel development (GO:0001568);; Biological Process: positive regulation of protein phosphorylation (GO:0001934);; Biological Process: positive regulation of immune system process (GO:0002684);; Molecular Function: receptor signaling protein serine/thre…	K13578|0.0|gga:396030|BMPR1B, RPK-1	Bone morphogenetic protein receptor type-1B (Precursor) GN=BMPR1B OS=Gallus gallus (Chicken) PE=2 SV=1	PREDICTED: bone morphogenetic protein receptor type-1B-like [Meleagris gallopavo]
gene3916	1.03989e-05	1.34818	up	Cellular Component: integral component of membrane (GO:0016021);;	--	Protein FAM173B GN=fam173b OS=Xenopus laevis (African clawed frog) PE=2 SV=1	PREDICTED: protein FAM173B isoform X7 [Gallus gallus]
gene9952	3.63512e-06	1.34786	up	Cellular Component: mitochondrion (GO:0005739);; Cellular Component: peroxisomal membrane (GO:0005778);; Molecular Function: alkylglycerone-phosphate synthase activity (GO:0008609);; Biological Process: lipid biosynthetic process (GO:0008610);; Molecular Function: UDP-N-acetylmuramate dehydrogenase activity (GO:0008762);; Molecular Function: flavin adenine dinucleotide binding (GO:0050660);; Biol…	K00803|0.0|gga:424135|AGPS	D-2-hydroxyglutarate dehydrogenase, mitochondrial (Precursor) GN=d2hgdh OS=Danio rerio (Zebrafish) PE=2 SV=1	PREDICTED: alkyldihydroxyacetonephosphate synthase, peroxisomal [Gallus gallus]
gene4827	0.00343794	1.34273	up	Cellular Component: intracellular part (GO:0044424);; Biological Process: single-organism cellular process (GO:0044763);; Biological Process: regulation of biological process (GO:0050789);; Biological Process: response to stimulus (GO:0050896);;	--	Cation transport regulator-like protein 2 GN=chac2 OS=Gallus gallus (Chicken) PE=2 SV=1	cation transport regulator-like protein 2 [Gallus gallus]
gene10299	0.000809374	1.34243	up	Molecular Function: polypeptide N-acetylgalactosaminyltransferase activity (GO:0004653);; Cellular Component: Golgi apparatus (GO:0005794);; Biological Process: protein O-linked glycosylation (GO:0006493);; Cellular Component: integral component of membrane (GO:0016021);;	K00710|0.0|gga:424319|GALNT13	--	PREDICTED: polypeptide N-acetylgalactosaminyltransferase 13 isoform X12 [Gallus gallus]
gene12612	0.00116259	1.33096	up	Molecular Function: catalytic activity (GO:0003824);; Molecular Function: ATP binding (GO:0005524);; Biological Process: neurotransmitter secretion (GO:0007269);; Biological Process: metabolic process (GO:0008152);; Biological Process: gene expression (GO:0010467);; Biological Process: RNA metabolic process (GO:0016070);; Cellular Component: synaptic vesicle membrane (GO:0030672);;	--	Mediator of RNA polymerase II transcription subunit 15 GN=med15 OS=Danio rerio (Zebrafish) PE=2 SV=1	PREDICTED: synapsin-2, partial [Gallus gallus]
Chicken_newGene_802	3.63876e-05	1.33015	up	--	K09040|2e-10|tgu:100232223|similar to nuclear factor (erythroid-derived 2)-like 3	--	--
gene6771	6.07294e-06	1.32746	up	Molecular Function: catalytic activity (GO:0003824);; Molecular Function: ubiquitin-protein ligase activity (GO:0004842);; Molecular Function: binding (GO:0005488);; Cellular Component: cytoplasm (GO:0005737);; Molecular Function: zinc ion binding (GO:0008270);; Biological Process: RNA metabolic process (GO:0016070);; Biological Process: protein ubiquitination (GO:0016567);; Biological Process: m…	K11997|0.0|gga:422399|TRIM2	E3 ubiquitin-protein ligase TRIM71 GN=trim71 OS=Danio rerio (Zebrafish) PE=2 SV=1	tripartite motif-containing protein 2 [Gallus gallus]
gene10890	1.90032e-05	1.32629	up	Biological Process: neural crest cell migration (GO:0001755);; Biological Process: system process (GO:0003008);; Molecular Function: protein binding (GO:0005515);; Biological Process: cytoskeleton organization (GO:0007010);; Biological Process: regulation of signal transduction (GO:0009966);; Cellular Component: cell junction (GO:0030054);; Biological Process: macromolecule localization (GO:00330…	K06092|0.0|mdo:100031754|INADL	Discs large homolog 1-like protein GN=dlg1l OS=Danio rerio (Zebrafish) PE=2 SV=1	PREDICTED: inaD-like protein isoform X2 [Gallus gallus]
gene5267	6.20004e-06	1.32579	up	--	--	Centrosomal protein of 78 kDa GN=cep78 OS=Xenopus tropicalis (Western clawed frog) PE=2 SV=1	leucine-rich repeat-containing protein 73 [Gallus gallus]
gene8422	1.75279e-05	1.3244	up	--	--	Tetratricopeptide repeat protein 9C GN=ttc9c OS=Xenopus tropicalis (Western clawed frog) PE=2 SV=1	PREDICTED: tetratricopeptide repeat protein 9A [Gallus gallus]
gene6155	1.87865e-05	1.32373	up	Cellular Component: endoplasmic reticulum (GO:0005783);; Cellular Component: cis-Golgi network (GO:0005801);; Cellular Component: cytosol (GO:0005829);; Biological Process: cellular component organization (GO:0016043);; Biological Process: regulation of protein ubiquitination (GO:0031396);; Molecular Function: acetylcholine receptor binding (GO:0033130);; Biological Process: regulation of protein…	--	NSFL1 cofactor p47 GN=NSFL1C OS=Gallus gallus (Chicken) PE=2 SV=1	UBX domain-containing protein 2A [Gallus gallus]
gene9247	1.21128e-05	1.32328	up	Cellular Component: mitochondrion (GO:0005739);; Molecular Function: O-methyltransferase activity (GO:0008171);;	--	Serine/arginine repetitive matrix protein 1 GN=SRRM1 OS=Gallus gallus (Chicken) PE=2 SV=1	PREDICTED: catechol O-methyltransferase domain-containing protein 1 [Gallus gallus]
gene4131	7.67373e-06	1.31803	up	Biological Process: microtubule cytoskeleton organization (GO:0000226);; Biological Process: morphogenesis of an epithelium (GO:0002009);; Cellular Component: microtubule organizing center (GO:0005815);; Biological Process: intracellular protein transport (GO:0006886);; Biological Process: nucleocytoplasmic transport (GO:0006913);; Biological Process: cellular component movement (GO:0006928);; Bi…	--	Myosin-11 GN=MYH11 OS=Gallus gallus (Chicken) PE=1 SV=4	PREDICTED: protein SOGA2 isoform X11 [Gallus gallus]
gene11471	4.53627e-05	1.31789	up	Biological Process: metabolic process (GO:0008152);; Cellular Component: integral component of membrane (GO:0016021);;	K13616|0.0|gga:425034|AADACL2, AADAC	--	PREDICTED: arylacetamide deacetylase isoform X4 [Gallus gallus]
gene10051	1.49051e-05	1.31648	up	Biological Process: morphogenesis of an epithelium (GO:0002009);; Biological Process: myeloid cell activation involved in immune response (GO:0002275);; Biological Process: positive regulation of leukocyte activation (GO:0002696);; Molecular Function: protein tyrosine kinase activity (GO:0004713);; Molecular Function: SH3/SH2 adaptor activity (GO:0005070);; Molecular Function: receptor binding (G…	--	Amyloid beta A4 precursor protein-binding family B member 1-interacting protein GN=APBB1IP OS=Gallus gallus (Chicken) PE=2 SV=1	PREDICTED: growth factor receptor-bound protein 14 [Gallus gallus]
gene16360	0.000149978	1.31344	up	Molecular Function: hormone activity (GO:0005179);; Cellular Component: extracellular region (GO:0005576);; Cellular Component: extracellular space (GO:0005615);; Biological Process: calcium ion transport (GO:0006816);;	--	Stanniocalcin (Precursor) GN=stc OS=Anguilla australis (Australian eel) PE=1 SV=2	PREDICTED: stanniocalcin-1 isoform X2 [Gallus gallus]
gene3543	1.76759e-05	1.31237	up	--	--	StAR-related lipid transfer protein 3 GN=stard3 OS=Danio rerio (Zebrafish) PE=2 SV=2	PREDICTED: MLN64 N-terminal domain homolog isoform X4 [Gallus gallus]
gene18918	1.65305e-05	1.31005	up	Molecular Function: glycoprotein binding (GO:0001948);; Biological Process: hemopoiesis (GO:0030097);; Biological Process: B cell proliferation (GO:0042100);; Biological Process: blood vessel morphogenesis (GO:0048514);; Biological Process: negative regulation of oocyte maturation (GO:1900194);;	--	Zyxin GN=zyx OS=Xenopus laevis (African clawed frog) PE=1 SV=1	PREDICTED: SH2 domain-containing adapter protein B [Gallus gallus]
gene7261	2.67416e-05	1.30694	up	Molecular Function: calcium channel activity (GO:0005262);; Cellular Component: integral component of plasma membrane (GO:0005887);; Biological Process: manganese ion transport (GO:0006828);; Biological Process: positive regulation of calcium ion transport into cytosol (GO:0010524);; Biological Process: response to ATP (GO:0033198);; Biological Process: response to calcium ion (GO:0051592);; Biol…	K04966|0.0|oaa:100082395|TRPC3	--	short transient receptor potential channel 3 [Gallus gallus]
gene5526	0.0017297	1.30506	up	Biological Process: angiogenesis (GO:0001525);; Molecular Function: angiotensin receptor activity (GO:0001595);; Molecular Function: G-protein alpha-subunit binding (GO:0001965);; Molecular Function: beta-endorphin receptor activity (GO:0004979);; Biological Process: G-protein coupled receptor signaling pathway (GO:0007186);; Biological Process: adenylate cyclase-activating dopamine receptor sign…	K04215|0.0|hsa:4988|OPRM1, KIAA0403, LMOR, MOR, MOR1, OPRM	Apelin receptor B GN=aplnrb OS=Danio rerio (Zebrafish) PE=1 SV=1	PREDICTED: mu-type opioid receptor [Gallus gallus]
gene16260	1.14001e-05	1.30438	up	Biological Process: lipid metabolic process (GO:0006629);; Cellular Component: membrane (GO:0016020);; Molecular Function: oxidoreductase activity (GO:0016491);; Cellular Component: intracellular membrane-bounded organelle (GO:0043231);; Biological Process: cellular biosynthetic process (GO:0044249);; Cellular Component: cytoplasmic part (GO:0044444);; Biological Process: oxidation-reduction proc…	K11146|0.0|gga:419480|DHRS3	Retinol dehydrogenase 10-B GN=rdh10b OS=Danio rerio (Zebrafish) PE=2 SV=2	short-chain dehydrogenase/reductase 3 [Gallus gallus]
gene11524	0.000135646	1.30304	up	Molecular Function: protein serine/threonine kinase activity (GO:0004674);; Molecular Function: ATP binding (GO:0005524);; Cellular Component: nucleus (GO:0005634);; Biological Process: protein phosphorylation (GO:0006468);; Biological Process: heart development (GO:0007507);;	K08868|0.0|cfa:479052|ALPK3	Vascular endothelial growth factor receptor 3 (Precursor) GN=flt4 OS=Danio rerio (Zebrafish) PE=2 SV=1	PREDICTED: alpha-protein kinase 3 isoform X2 [Gallus gallus]
gene4961	1.32725e-05	1.30255	up	Molecular Function: hydrolase activity (GO:0016787);;	K01360|0.0|gga:395136|PCSK2, PC2	Furin-1 (Precursor) GN=furin OS=Xenopus laevis (African clawed frog) PE=2 SV=1	PREDICTED: neuroendocrine convertase 2 isoform X3 [Gallus gallus]
gene9838	1.32725e-05	1.30255	up	Molecular Function: nuclease activity (GO:0004518);; Cellular Component: endoplasmic reticulum (GO:0005783);; Biological Process: GPI anchor metabolic process (GO:0006505);; Biological Process: intracellular protein transport (GO:0006886);; Biological Process: sensory perception of sound (GO:0007605);; Biological Process: embryonic pattern specification (GO:0009880);; Biological Process: anterior…	K05294|0.0|tgu:100227199|similar to GPI deacylase	GPI inositol-deacylase GN=pgap1 OS=Xenopus laevis (African clawed frog) PE=2 SV=1	PREDICTED: GPI inositol-deacylase [Gallus gallus]
gene12675	3.36891e-05	1.30125	up	Molecular Function: actin binding (GO:0003779);; Cellular Component: cytoplasm (GO:0005737);; Molecular Function: cytoskeletal protein binding (GO:0008092);; Biological Process: embryonic body morphogenesis (GO:0010172);; Biological Process: microspike assembly (GO:0030035);; Cellular Component: filopodium (GO:0030175);; Biological Process: macromolecule metabolic process (GO:0043170);; Cellular …	K04437|0.0|tgu:100230709|FLNB	Alpha-actinin-4 GN=ACTN4 OS=Gallus gallus (Chicken) PE=1 SV=1	Filamin-B [Columba livia]
gene6566	1.42792e-05	1.29635	up	Molecular Function: magnesium ion binding (GO:0000287);; Biological Process: toll-like receptor signaling pathway (GO:0002224);; Molecular Function: protein serine/threonine kinase activity (GO:0004674);; Molecular Function: ATP binding (GO:0005524);; Cellular Component: intracellular (GO:0005622);; Cellular Component: nucleus (GO:0005634);; Cellular Component: cytoplasm (GO:0005737);; Cellular C…	K04373|0.0|gga:422273|RPS6KA6	Ribosomal protein S6 kinase alpha-6 GN=rps6ka6 OS=Danio rerio (Zebrafish) PE=2 SV=1	PREDICTED: ribosomal protein S6 kinase alpha-6 isoform X3 [Gallus gallus]
Chicken_newGene_3247	0.000132942	1.2957	up	--	--	--	hypothetical protein Anapl_03159 [Anas platyrhynchos]
gene2787	0.00933207	1.29495	up	--	--	--	PREDICTED: RANBP2-like and GRIP domain-containing protein 2-like [Gallus gallus]
gene5399	3.20131e-05	1.2934	up	Cellular Component: centriole (GO:0005814);; Cellular Component: spindle (GO:0005819);; Biological Process: brain development (GO:0007420);; Cellular Component: axon (GO:0030424);; Cellular Component: ciliary transition zone (GO:0035869);; Cellular Component: ciliary basal body (GO:0036064);; Biological Process: negative regulation of mitotic cell cycle (GO:0045930);; Biological Process: regulati…	--	Centriole, cilia and spindle-associated protein GN=ccsap OS=Danio rerio (Zebrafish) PE=2 SV=2	PREDICTED: centriole, cilia and spindle-associated protein, partial [Gallus gallus]
gene15704	1.7337e-05	1.29127	up	Biological Process: vasculogenesis (GO:0001570);; Biological Process: in utero embryonic development (GO:0001701);; Cellular Component: ruffle (GO:0001726);; Biological Process: morphogenesis of an epithelium (GO:0002009);; Biological Process: positive regulation of immune system process (GO:0002684);; Biological Process: regulation of leukocyte activation (GO:0002694);; Molecular Function: phosp…	K05859|0.0|mdo:100032696|PLCG1	1-phosphatidylinositol 4,5-bisphosphate phosphodiesterase delta-4 GN=plcd4 OS=Xenopus laevis (African clawed frog) PE=2 SV=1	PREDICTED: 1-phosphatidylinositol 4,5-bisphosphate phosphodiesterase gamma-1 isoform X2 [Gallus gallus]
gene4034	1.44566e-05	1.29022	up	Cellular Component: nucleus (GO:0005634);; Cellular Component: cytoplasm (GO:0005737);; Biological Process: cell migration (GO:0016477);; Cellular Component: lamellipodium (GO:0030027);; Biological Process: lamellipodium assembly (GO:0030032);; Biological Process: ruffle organization (GO:0031529);; Cellular Component: intracellular organelle (GO:0043229);; Biological Process: cellular metabolic p…	--	Neurofilament medium polypeptide GN=NEFM OS=Gallus gallus (Chicken) PE=2 SV=2	leucine-rich repeat-containing protein 16A [Gallus gallus]
gene5930	1.48589e-05	1.28736	up	Molecular Function: calmodulin binding (GO:0005516);; Molecular Function: ATP binding (GO:0005524);; Cellular Component: Golgi apparatus (GO:0005794);; Cellular Component: microvillus (GO:0005902);; Cellular Component: coated pit (GO:0005905);; Cellular Component: cell cortex (GO:0005938);; Biological Process: protein targeting (GO:0006605);; Biological Process: endocytosis (GO:0006897);; Biologi…	K10358|0.0|gga:395487|MYO6, CMY6	Unconventional myosin-VI GN=MYO6 OS=Gallus gallus (Chicken) PE=1 SV=1	unconventional myosin-VI [Gallus gallus]
gene441	7.53602e-05	1.28693	up	Biological Process: melanosome transport (GO:0032402);; Biological Process: Kupffer's vesicle development (GO:0070121);;	--	--	PREDICTED: rab-3A-interacting protein isoform X6 [Gallus gallus]
gene16670	6.17763e-05	1.28358	up	Biological Process: cell morphogenesis involved in differentiation (GO:0000904);; Biological Process: blood vessel development (GO:0001568);; Biological Process: immune system process (GO:0002376);; Molecular Function: transmembrane signaling receptor activity (GO:0004888);; Molecular Function: protein binding (GO:0005515);; Biological Process: cellular component movement (GO:0006928);; Biologica…	--	Seizure protein 6 homolog (Precursor) GN=sez6 OS=Xenopus laevis (African clawed frog) PE=2 SV=1	PREDICTED: CUB and sushi domain-containing protein 2 isoform X3 [Gallus gallus]
gene11464	1.6188e-05	1.28355	up	Molecular Function: Rho guanyl-nucleotide exchange factor activity (GO:0005089);; Molecular Function: protein binding (GO:0005515);; Molecular Function: phospholipid binding (GO:0005543);; Biological Process: regulation of Rho protein signal transduction (GO:0035023);;	K13744|0.0|gga:429163|similar to putative SH3 domain-containing guanine exchange factor SGEF	Rho guanine nucleotide exchange factor 3 GN=Arhgef3 OS=Gallus gallus (Chicken) PE=2 SV=1	PREDICTED: rho guanine nucleotide exchange factor 26 [Gallus gallus]
Chicken_newGene_4402	1.67698e-05	1.28208	up	Biological Process: chromatin silencing at rDNA (GO:0000183);; Molecular Function: RNA binding (GO:0003723);; Cellular Component: chromatin silencing complex (GO:0005677);; Cellular Component: nucleolus (GO:0005730);; Biological Process: DNA methylation (GO:0006306);; Biological Process: histone deacetylation (GO:0016575);; Cellular Component: rDNA heterochromatin (GO:0033553);; Molecular Functio…	--	Bromodomain adjacent to zinc finger domain protein 2A GN=baz2a OS=Xenopus laevis (African clawed frog) PE=2 SV=1	PREDICTED: LOW QUALITY PROTEIN: bromodomain adjacent to zinc finger domain protein 2A [Ficedula albicollis]
gene12991	1.78633e-05	1.28023	up	Cellular Component: nucleus (GO:0005634);; Cellular Component: mitochondrion (GO:0005739);; Biological Process: S-adenosylmethionine biosynthetic process (GO:0006556);; Biological Process: one-carbon metabolic process (GO:0006730);; Molecular Function: dTDP-4-dehydrorhamnose reductase activity (GO:0008831);; Molecular Function: transferase activity (GO:0016740);; Biological Process: extracellular…	K00789|0.0|gga:416165|MAT2B	Methionine adenosyltransferase 2 subunit beta GN=mat2b OS=Xenopus tropicalis (Western clawed frog) PE=2 SV=1	PREDICTED: methionine adenosyltransferase 2 subunit beta isoform X3 [Gallus gallus]
gene12797	2.607e-05	1.27817	up	Molecular Function: metalloendopeptidase activity (GO:0004222);; Cellular Component: extracellular region (GO:0005576);; Cellular Component: proteinaceous extracellular matrix (GO:0005578);; Cellular Component: extracellular space (GO:0005615);; Biological Process: proteolysis (GO:0006508);; Molecular Function: zinc ion binding (GO:0008270);; Biological Process: positive regulation of melanocyte …	K08624|0.0|gga:416080|ADAMTS9	SCO-spondin (Precursor) GN=SSPO OS=Gallus gallus (Chicken) PE=2 SV=1	PREDICTED: A disintegrin and metalloproteinase with thrombospondin motifs 9 isoform X10 [Gallus gallus]
gene18235	2.00846e-05	1.2773	up	Molecular Function: lipoprotein lipase activity (GO:0004465);; Molecular Function: triglyceride lipase activity (GO:0004806);; Cellular Component: extracellular region (GO:0005576);; Molecular Function: heparin binding (GO:0008201);; Molecular Function: phosphatidylcholine 1-acylhydrolase activity (GO:0008970);; Biological Process: positive regulation of high-density lipoprotein particle clearanc…	K01046|0.0|gga:426846|LIPG	Putative endothelial lipase (Precursor) OS=Crotalus adamanteus (Eastern diamondback rattlesnake) PE=2 SV=1	PREDICTED: endothelial lipase [Gallus gallus]
gene1508	1.98363e-05	1.27496	up	--	K13667|0.0|gga:418455|POGLUT1, KTELC1	KDEL motif-containing protein 1 (Precursor) GN=kdelc1 OS=Danio rerio (Zebrafish) PE=2 SV=1	KTEL motif-containing protein 1 precursor [Gallus gallus]
Chicken_newGene_5604	0.000211553	1.27472	up	--	--	WAS protein family homolog 1 GN=WASH1 OS=Gallus gallus (Chicken) PE=2 SV=1	PREDICTED: uncharacterized protein LOC101789437, partial [Anas platyrhynchos]
gene11519	2.19944e-05	1.27117	up	--	--	Serine/arginine repetitive matrix protein 1 GN=SRRM1 OS=Gallus gallus (Chicken) PE=2 SV=1	PREDICTED: SH2 domain-containing adapter protein F [Gallus gallus]
gene13228	8.31704e-05	1.27083	up	Cellular Component: nucleus (GO:0005634);; Cellular Component: cytosol (GO:0005829);; Biological Process: protein ubiquitination (GO:0016567);; Cellular Component: SCF ubiquitin ligase complex (GO:0019005);; Biological Process: SCF-dependent proteasomal ubiquitin-dependent protein catabolic process (GO:0031146);; Biological Process: entrainment of circadian clock by photoperiod (GO:0043153);;	K10287|0.0|gga:416306|FBXL21	--	F-box and leucine-rich repeat protein 21 [Gallus gallus]
gene12344	5.07935e-05	1.27018	up	Molecular Function: actin binding (GO:0003779);; Cellular Component: intracellular (GO:0005622);; Molecular Function: enzyme binding (GO:0019899);; Biological Process: defense response to fungus (GO:0050832);;	--	Drebrin-like protein A GN=dbnl-a OS=Xenopus laevis (African clawed frog) PE=2 SV=1	coactosin-like protein [Gallus gallus]
gene12053	3.05424e-05	1.26979	up	Cellular Component: endoplasmic reticulum membrane (GO:0005789);; Biological Process: ubiquitin-dependent protein catabolic process (GO:0006511);; Biological Process: response to unfolded protein (GO:0006986);; Cellular Component: integral component of membrane (GO:0016021);; Biological Process: regulation of protein ubiquitination (GO:0031396);; Biological Process: positive regulation of protein…	K14027|0.0|gga:415644|HERPUD1	Homocysteine-responsive endoplasmic reticulum-resident ubiquitin-like domain member 2 protein GN=herpud2 OS=Xenopus tropicalis (Western clawed frog) PE=2 SV=1	PREDICTED: homocysteine-inducible, endoplasmic reticulum stress-inducible, ubiquitin-like domain member 1 isoform X4 [Gallus gallus]
gene13710	2.85775e-05	1.26972	up	Molecular Function: binding (GO:0005488);; Molecular Function: protein binding (GO:0005515);; Biological Process: signal transduction (GO:0007165);; Biological Process: multicellular organismal development (GO:0007275);; Cellular Component: membrane (GO:0016020);; Biological Process: cell differentiation (GO:0030154);;	--	Vasorin (Precursor) GN=vasn OS=Xenopus tropicalis (Western clawed frog) PE=2 SV=1	PREDICTED: vasorin [Gallus gallus]
gene14670	2.28406e-05	1.26949	up	Molecular Function: calcium channel activity (GO:0005262);; Cellular Component: integral component of synaptic vesicle membrane (GO:0030285);; Biological Process: synaptic vesicle endocytosis (GO:0048488);; Biological Process: calcium ion transmembrane transport (GO:0070588);;	--	--	calcium channel flower homolog [Gallus gallus]
gene11849	6.92025e-05	1.26785	up	Cellular Component: cytoplasm (GO:0005737);;	K10462|0.0|gga:770701|KLHL25	Ectoderm-neural cortex protein 2 GN=klhl25 OS=Xenopus laevis (African clawed frog) PE=2 SV=1	PREDICTED: ectoderm-neural cortex protein 2 isoform X2 [Gallus gallus]
gene13195	2.46753e-05	1.26715	up	Biological Process: phosphorelay signal transduction system (GO:0000160);; Molecular Function: signal transducer activity (GO:0004871);; Molecular Function: protein binding (GO:0005515);; Cellular Component: cytoplasm (GO:0005737);; Biological Process: phosphate-containing compound metabolic process (GO:0006796);; Biological Process: organelle organization (GO:0006996);; Biological Process: cell …	K12482|0.0|tgu:100229989|similar to RUN and FYVE domain-containing 1	RUN domain-containing protein 3A GN=rundc3a OS=Danio rerio (Zebrafish) PE=2 SV=1	RUN and FYVE domain containing 1 [Gallus gallus]
gene12839	0.00384509	1.26303	up	Molecular Function: catalytic activity (GO:0003824);; Cellular Component: plasma membrane (GO:0005886);; Biological Process: cellular component movement (GO:0006928);; Biological Process: response to stress (GO:0006950);; Biological Process: neuron cell-cell adhesion (GO:0007158);; Biological Process: cell surface receptor signaling pathway (GO:0007166);; Biological Process: central nervous syste…	K06762|0.0|gga:396149|CNTN4, FAR-1	Contactin-5 (Precursor) GN=CNTN5 OS=Gallus gallus (Chicken) PE=1 SV=1	PREDICTED: contactin-4 isoform X2 [Gallus gallus]
gene12237	0.00384509	1.26303	up	Molecular Function: retinoic acid-responsive element binding (GO:0044323);; Cellular Component: cell part (GO:0044464);; Biological Process: negative regulation of neuron differentiation (GO:0045665);; Molecular Function: metal ion binding (GO:0046872);; Biological Process: negative regulation of retinoic acid receptor signaling pathway (GO:0048387);;	--	Gastrula zinc finger protein xFG20-1 OS=Xenopus laevis (African clawed frog) PE=3 SV=2	PREDICTED: zinc finger protein 536 isoform X14 [Gallus gallus]
gene3019	3.04307e-05	1.26105	up	Molecular Function: catalytic activity (GO:0003824);; Cellular Component: nucleus (GO:0005634);; Molecular Function: transcription factor binding (GO:0008134);; Biological Process: metabolic process (GO:0008152);;	--	Disco-interacting protein 2 homolog B-A GN=dip2ba OS=Danio rerio (Zebrafish) PE=2 SV=1	PREDICTED: disco-interacting protein 2 homolog C isoform X3 [Gallus gallus]
gene6745	3.14619e-05	1.25927	up	Molecular Function: double-stranded DNA binding (GO:0003690);; Molecular Function: transcription cofactor activity (GO:0003712);; Molecular Function: receptor binding (GO:0005102);; Cellular Component: nucleus (GO:0005634);; Cellular Component: transcription factor complex (GO:0005667);; Biological Process: regulation of transcription, DNA-templated (GO:0006355);; Biological Process: nervous syst…	--	Neuronal PAS domain-containing protein 2 GN=NPAS2 OS=Gallus gallus (Chicken) PE=2 SV=1	PREDICTED: neuronal PAS domain-containing protein 2-like isoform X7 [Gallus gallus]
gene7559	4.08012e-05	1.25731	up	--	K05747|2e-09|xla:100036872|hypothetical protein LOC100036872	--	PREDICTED: 5E5 antigen-like [Gallus gallus]
gene29	3.29495e-05	1.25713	up	Cellular Component: cytoplasm (GO:0005737);; Biological Process: cytoskeleton organization (GO:0007010);; Biological Process: regulation of cell shape (GO:0008360);; Biological Process: cell migration (GO:0016477);; Biological Process: regulation of cell morphogenesis (GO:0022604);; Biological Process: cortical actin cytoskeleton organization (GO:0030866);;	--	Striatin-interacting protein 1 homolog GN=strip1 OS=Danio rerio (Zebrafish) PE=1 SV=1	PREDICTED: striatin-interacting protein 2 isoform X4 [Gallus gallus]
gene19010	3.30757e-05	1.25225	up	Biological Process: transcription elongation from RNA polymerase II promoter (GO:0006368);; Cellular Component: transcription elongation factor complex (GO:0008023);;	--	MARVEL domain-containing protein 2 GN=marveld2 OS=Xenopus tropicalis (Western clawed frog) PE=2 SV=1	PREDICTED: RNA polymerase II elongation factor ELL2 isoform X7 [Gallus gallus]
gene15684	3.3391e-05	1.25117	up	Molecular Function: protein binding (GO:0005515);; Cellular Component: intracellular (GO:0005622);; Biological Process: signal transduction (GO:0007165);; Biological Process: multicellular organismal development (GO:0007275);; Cellular Component: membrane (GO:0016020);; Biological Process: cellular component organization (GO:0016043);; Cellular Component: intracellular membrane-bounded organelle …	--	Rho GTPase-activating protein 15 GN=ARHGAP15 OS=Gallus gallus (Chicken) PE=2 SV=1	Rho GTPase-activating protein 18-like [Gallus gallus]
gene10622	4.32797e-05	1.25062	up	Cellular Component: endoplasmic reticulum-Golgi intermediate compartment (GO:0005793);; Cellular Component: cis-Golgi network (GO:0005801);; Biological Process: transport (GO:0006810);; Cellular Component: integral component of membrane (GO:0016021);; Cellular Component: organelle membrane (GO:0031090);; Cellular Component: endoplasmic reticulum exit site (GO:0070971);; Biological Process: Golgi …	--	Transmembrane emp24 domain-containing protein 1 (Precursor) GN=tmed1 OS=Xenopus tropicalis (Western clawed frog) PE=2 SV=1	transmembrane emp24 domain-containing protein 5 precursor [Gallus gallus]
gene11343	3.50564e-05	1.24951	up	Molecular Function: biotin carboxylase activity (GO:0004075);; Molecular Function: ATP binding (GO:0005524);; Cellular Component: mitochondrial inner membrane (GO:0005743);; Biological Process: metabolic process (GO:0008152);; Molecular Function: metal ion binding (GO:0046872);;	K01968|0.0|gga:424962|MCCC1	Biotin carboxylase GN=ACAC OS=Gallus gallus (Chicken) PE=1 SV=1	methylcrotonoyl-CoA carboxylase subunit alpha, mitochondrial [Gallus gallus]
Chicken_newGene_2604	6.00348e-05	1.24914	up	Cellular Component: cytoplasmic mRNA processing body (GO:0000932);; Molecular Function: RNA binding (GO:0003723);; Cellular Component: nucleus (GO:0005634);; Molecular Function: zinc ion binding (GO:0008270);; Biological Process: cellular process (GO:0009987);; Biological Process: single-organism process (GO:0044699);;	--	RNA-binding protein MEX3B GN=mex3b OS=Xenopus laevis (African clawed frog) PE=2 SV=1	PREDICTED: RNA-binding protein MEX3B [Ficedula albicollis]
gene8415	4.23291e-05	1.24908	up	Cellular Component: chromatin (GO:0000785);; Biological Process: lens development in camera-type eye (GO:0002088);; Molecular Function: nucleic acid binding (GO:0003676);; Molecular Function: protein kinase activity (GO:0004672);; Biological Process: regulation of transcription, DNA-templated (GO:0006355);; Biological Process: nervous system development (GO:0007399);; Molecular Function: zinc ion…	--	Zinc finger protein DPF3 GN=DPF3 OS=Gallus gallus (Chicken) PE=2 SV=1	zinc finger protein DPF3 [Gallus gallus]
gene18262	4.49971e-05	1.2446	up	Molecular Function: DNA binding (GO:0003677);; Molecular Function: transferase activity, transferring phosphorus-containing groups (GO:0016772);; Biological Process: primary metabolic process (GO:0044238);; Biological Process: cellular macromolecule metabolic process (GO:0044260);;	--	Cyclin-dependent kinase 12 GN=cdk12 OS=Xenopus tropicalis (Western clawed frog) PE=2 SV=1	PREDICTED: SET-binding protein isoform X1 [Gallus gallus]
gene20292	0.0050293	1.24413	up	--	K13219|4e-10|bta:618226|SFPQ	Cleavage and polyadenylation specificity factor subunit 6 GN=cpsf6 OS=Danio rerio (Zebrafish) PE=2 SV=1	PREDICTED: meiotic recombination protein REC8 homolog [Gallus gallus]
gene16264	7.92707e-05	1.23893	up	--	--	--	PREDICTED: migration and invasion-inhibitory protein isoform X6 [Gallus gallus]
gene13988	0.000467343	1.23486	up	Molecular Function: actin monomer binding (GO:0003785);; Molecular Function: receptor binding (GO:0005102);; Molecular Function: calcium ion binding (GO:0005509);; Cellular Component: mitochondrion (GO:0005739);; Biological Process: post-embryonic development (GO:0009791);; Cellular Component: myosin complex (GO:0016459);; Molecular Function: myosin binding (GO:0017022);; Cellular Component: myof…	K10351|1e-117|gga:416874|MYL2, G2, MLC-2A	Myosin regulatory light chain 2A, cardiac muscle isoform OS=Gallus gallus (Chicken) PE=1 SV=2	myosin regulatory light chain 2A, cardiac muscle isoform [Gallus gallus]
gene19047	0.0042668	1.23278	up	Cellular Component: integral component of membrane (GO:0016021);;	--	Transmembrane protein 161B GN=tmem161b OS=Danio rerio (Zebrafish) PE=2 SV=1	PREDICTED: transmembrane protein 161B isoform X2 [Gallus gallus]
gene19127	5.10562e-05	1.23213	up	Biological Process: liver development (GO:0001889);; Molecular Function: fructose-bisphosphate aldolase activity (GO:0004332);; Cellular Component: cytosol (GO:0005829);; Biological Process: fructose metabolic process (GO:0006000);; Biological Process: gluconeogenesis (GO:0006094);; Biological Process: glycolysis (GO:0006096);; Biological Process: NADH oxidation (GO:0006116);; Molecular Function:…	K01623|0.0|gga:427308|ALDOB, ALDB	Fructose-bisphosphate aldolase B GN=ALDOB OS=Gallus gallus (Chicken) PE=2 SV=3	fructose-bisphosphate aldolase B [Gallus gallus]
gene13516	5.12233e-05	1.23204	up	--	--	--	PREDICTED: uncharacterized protein LOC416530 isoform X2 [Gallus gallus]
gene8666	0.000121921	1.23173	up	Molecular Function: galactosylceramidase activity (GO:0004336);; Cellular Component: mitochondrion (GO:0005739);; Cellular Component: lysosome (GO:0005764);; Biological Process: carbohydrate metabolic process (GO:0005975);; Biological Process: galactosylceramide catabolic process (GO:0006683);;	K01202|0.0|gga:423394|GALC	Galactocerebrosidase (Precursor) GN=galc OS=Xenopus tropicalis (Western clawed frog) PE=2 SV=1	PREDICTED: galactocerebrosidase isoform X3 [Gallus gallus]
gene11115	7.98258e-05	1.23172	up	Biological Process: negative regulation of transcription from RNA polymerase II promoter (GO:0000122);; Molecular Function: signal transducer activity (GO:0004871);; Molecular Function: protein binding (GO:0005515);; Cellular Component: nucleus (GO:0005634);; Cellular Component: cytoplasm (GO:0005737);; Biological Process: regulation of transcription, DNA-templated (GO:0006355);; Biological Proce…	K02633|0.0|gga:374116|PER2, gPer2	Period circadian protein homolog 2 GN=PER2 OS=Gallus gallus (Chicken) PE=2 SV=1	period circadian protein homolog 2 [Gallus gallus]
gene4814	0.00288464	1.2306	up	--	--	Histone-lysine N-methyltransferase SETD1B GN=SETD1B OS=Gallus gallus (Chicken) PE=2 SV=1	PREDICTED: reticulon-4-like [Gallus gallus]
gene19015	5.28346e-05	1.23034	up	Cellular Component: nucleus (GO:0005634);; Cellular Component: transcriptionally active chromatin (GO:0035327);; Cellular Component: Ski complex (GO:0055087);;	K12600|0.0|gga:427114|TTC37	Tetratricopeptide repeat protein 37 GN=ttc37 OS=Xenopus laevis (African clawed frog) PE=2 SV=1	PREDICTED: tetratricopeptide repeat protein 37 isoform X5 [Gallus gallus]
gene6678	5.39323e-05	1.22925	up	Molecular Function: calcium-dependent cysteine-type endopeptidase activity (GO:0004198);; Molecular Function: binding (GO:0005488);; Cellular Component: intracellular (GO:0005622);; Biological Process: proteolysis (GO:0006508);; Cellular Component: cell surface (GO:0009986);; Biological Process: cellular component organization (GO:0016043);; Biological Process: protein metabolic process (GO:00195…	K08575|0.0|gga:422341|CAPN6	Calpain-1 catalytic subunit OS=Gallus gallus (Chicken) PE=1 SV=2	PREDICTED: calpain-5 isoform X3 [Gallus gallus]
gene16891	0.000172329	1.22821	up	Molecular Function: beta-amyloid binding (GO:0001540);; Biological Process: regulation of protein phosphorylation (GO:0001932);; Biological Process: endothelial cell proliferation (GO:0001935);; Biological Process: negative regulation of cytokine secretion involved in immune response (GO:0002740);; Molecular Function: phospholipid binding (GO:0005543);; Biological Process: phosphatidylcholine bio…	K08757|0.0|gga:396536|APOA1	Apolipoprotein A-I (Precursor) GN=APOA1 OS=Gallus gallus (Chicken) PE=1 SV=2	apolipoprotein A-I preproprotein [Gallus gallus]
gene9904	7.47384e-05	1.22196	up	Molecular Function: metalloendopeptidase activity (GO:0004222);; Cellular Component: extracellular region (GO:0005576);; Biological Process: proteolysis (GO:0006508);; Biological Process: response to stress (GO:0006950);; Molecular Function: peptidase activity (GO:0008233);; Molecular Function: zinc ion binding (GO:0008270);; Biological Process: protein metabolic process (GO:0019538);; Biological…	K06837|0.0|gga:424099|ADAM23	Disintegrin and metalloproteinase domain-containing protein 22 (Precursor) GN=adam22 OS=Xenopus laevis (African clawed frog) PE=2 SV=2	disintegrin and metalloproteinase domain-containing protein 23 [Gallus gallus]
gene8655	6.63299e-05	1.22048	up	Molecular Function: DNA binding (GO:0003677);; Molecular Function: protein binding (GO:0005515);; Cellular Component: transcription factor TFIIA complex (GO:0005672);; Cellular Component: cytoplasm (GO:0005737);; Biological Process: regulation of transcription from RNA polymerase II promoter (GO:0006357);; Biological Process: transcription initiation from RNA polymerase II promoter (GO:0006367);;…	K03122|0.0|tgu:100219035|TFIIA alpha, p55	Mediator of RNA polymerase II transcription subunit 15 GN=med15 OS=Xenopus laevis (African clawed frog) PE=1 SV=1	transcription initiation factor IIA subunit 1 [Gallus gallus]
gene12001	0.000109093	1.21569	up	Molecular Function: protease binding (GO:0002020);; Molecular Function: serine-type endopeptidase activity (GO:0004252);; Molecular Function: serine-type endopeptidase inhibitor activity (GO:0004867);; Cellular Component: extracellular space (GO:0005615);; Cellular Component: trans-Golgi network (GO:0005802);; Biological Process: signal peptide processing (GO:0006465);; Biological Process: proteo…	K01349|0.0|gga:395457|FURIN	Furin-1 (Precursor) GN=furin OS=Xenopus laevis (African clawed frog) PE=2 SV=1	furin precursor [Gallus gallus]
gene8760	0.000105292	1.20413	up	Molecular Function: nucleic acid binding (GO:0003676);; Molecular Function: actin binding (GO:0003779);; Molecular Function: profilin binding (GO:0005522);; Cellular Component: nucleus (GO:0005634);; Cellular Component: cytoplasm (GO:0005737);; Cellular Component: cytoskeleton (GO:0005856);; Cellular Component: focal adhesion (GO:0005925);; Biological Process: central nervous system development (…	--	Ena/VASP-like protein GN=evl OS=Xenopus laevis (African clawed frog) PE=2 SV=1	ena/VASP-like protein [Gallus gallus]
gene10348	0.000161587	1.2036	up	Cellular Component: spindle pole (GO:0000922);; Molecular Function: microtubule motor activity (GO:0003777);; Molecular Function: ATP binding (GO:0005524);; Cellular Component: centrosome (GO:0005813);; Cellular Component: kinesin complex (GO:0005871);; Cellular Component: microtubule (GO:0005874);; Cellular Component: spindle microtubule (GO:0005876);; Biological Process: microtubule-based movem…	K10392|0.0|gga:424347|KIF14	Chromosome-associated kinesin KIF4 GN=kif4 OS=Xenopus laevis (African clawed frog) PE=2 SV=1	PREDICTED: kinesin family member 14 isoform X12 [Gallus gallus]
gene4485	0.000654571	1.20217	up	Molecular Function: calcium ion binding (GO:0005509);; Molecular Function: protein binding (GO:0005515);; Cellular Component: plasma membrane (GO:0005886);; Biological Process: homophilic cell adhesion (GO:0007156);; Biological Process: anatomical structure morphogenesis (GO:0009653);; Cellular Component: membrane (GO:0016020);; Cellular Component: integral component of membrane (GO:0016021);; Bi…	--	Cadherin-7 (Precursor) GN=CDH7 OS=Gallus gallus (Chicken) PE=2 SV=1	cHz-cadherin precursor [Gallus gallus]
gene876	0.000118786	1.19572	up	Cellular Component: condensed chromosome (GO:0000793);; Molecular Function: p53 binding (GO:0002039);; Molecular Function: chromatin binding (GO:0003682);; Molecular Function: transcription coactivator activity (GO:0003713);; Molecular Function: protein kinase activity (GO:0004672);; Molecular Function: ubiquitin-protein ligase activity (GO:0004842);; Cellular Component: nucleus (GO:0005634);; Ce…	K08881|0.0|gga:418106|TRIM24	E3 ubiquitin-protein ligase TRIM33 GN=trim33 OS=Xenopus laevis (African clawed frog) PE=1 SV=1	PREDICTED: transcription intermediary factor 1-alpha [Gallus gallus]
gene359	0.000276841	1.19412	up	Molecular Function: calcium ion binding (GO:0005509);; Molecular Function: protein binding (GO:0005515);; Cellular Component: extracellular region (GO:0005576);; Biological Process: pattern specification process (GO:0007389);; Biological Process: central nervous system development (GO:0007417);; Biological Process: organ morphogenesis (GO:0009887);; Biological Process: tissue development (GO:0009…	--	Protein NEL (Precursor) GN=NEL OS=Gallus gallus (Chicken) PE=2 SV=1	protein NEL precursor [Gallus gallus]
gene11774	0.000139877	1.18976	up	Biological Process: skeletal system development (GO:0001501);; Biological Process: ossification (GO:0001503);; Cellular Component: ruffle (GO:0001726);; Biological Process: renal system process (GO:0003014);; Molecular Function: actin binding (GO:0003779);; Molecular Function: protein serine/threonine kinase activity (GO:0004674);; Molecular Function: calcium channel activity (GO:0005262);; Molec…	K04982|0.0|gga:427502|TRPM7	--	transient receptor potential cation channel subfamily M member 7 [Gallus gallus]
gene17392	0.000134949	1.18654	up	--	--	Seizure protein 6 homolog (Precursor) GN=sez6 OS=Xenopus laevis (African clawed frog) PE=2 SV=1	complement component 4 binding protein, alpha chain precursor [Gallus gallus]
gene1171	0.000243856	1.18394	up	Molecular Function: ATP binding (GO:0005524);; Cellular Component: cytoplasm (GO:0005737);; Biological Process: cellular protein modification process (GO:0006464);; Molecular Function: metal ion binding (GO:0046872);; Molecular Function: N-acetyl-L-aspartate-L-glutamate ligase activity (GO:0072590);; Molecular Function: citrate-L-glutamate ligase activity (GO:0072591);;	--	Beta-citryl-glutamate synthase B GN=rimklb OS=Danio rerio (Zebrafish) PE=2 SV=1	PREDICTED: beta-citryl-glutamate synthase B isoform X3 [Gallus gallus]
gene9536	0.000145436	1.18314	up	Cellular Component: nuclear envelope (GO:0005635);; Biological Process: intracellular protein transport (GO:0006886);; Biological Process: nucleocytoplasmic transport (GO:0006913);; Biological Process: cytoskeleton organization (GO:0007010);; Biological Process: microtubule-based process (GO:0007017);; Biological Process: signal transduction (GO:0007165);; Biological Process: sensory organ develo…	--	CAP-Gly domain-containing linker protein 1 GN=CLIP1 OS=Gallus gallus (Chicken) PE=2 SV=1	PREDICTED: uncharacterized protein C10orf118 isoform X8 [Gallus gallus]
gene6487	0.000239882	1.18115	up	Biological Process: cell communication (GO:0007154);; Biological Process: single organism signaling (GO:0044700);; Biological Process: single-multicellular organism process (GO:0044707);; Biological Process: positive regulation of biological process (GO:0048518);; Biological Process: negative regulation of biological process (GO:0048519);; Biological Process: regulation of cellular process (GO:00…	K05076|0.0|gga:422230|IL13RA1	Prolactin receptor (Precursor) GN=PRLR OS=Gallus gallus (Chicken) PE=2 SV=1	PREDICTED: interleukin-13 receptor subunit alpha-1 isoform X1 [Gallus gallus]
gene8029	0.000152422	1.18086	up	Biological Process: embryonic heart tube morphogenesis (GO:0003143);; Molecular Function: DNA binding (GO:0003677);; Molecular Function: sequence-specific DNA binding transcription factor activity (GO:0003700);; Cellular Component: nucleus (GO:0005634);; Biological Process: notochord development (GO:0030903);; Biological Process: hippo signaling (GO:0035329);; Biological Process: regulation of ce…	K09448|0.0|gga:403089|TEAD1	Transcriptional enhancer factor TEF-3 GN=TEAD4 OS=Gallus gallus (Chicken) PE=2 SV=1	transcriptional enhancer factor TEF-1 [Gallus gallus]
Chicken_newGene_4992	0.00495551	1.1779	up	Biological Process: mRNA splicing, via spliceosome (GO:0000398);; Molecular Function: calcium ion binding (GO:0005509);; Cellular Component: extracellular region (GO:0005576);; Cellular Component: nucleus (GO:0005634);; Biological Process: brain development (GO:0007420);; Biological Process: exocrine pancreas development (GO:0031017);; Cellular Component: sarcoplasmic reticulum lumen (GO:0033018)…	--	Calumenin-B (Precursor) GN=calub OS=Salmo salar (Atlantic salmon) PE=2 SV=1	PREDICTED: calumenin [Taeniopygia guttata]
gene6255	0.000239151	1.17726	up	Molecular Function: RNA polymerase II regulatory region sequence-specific DNA binding (GO:0000977);; Molecular Function: RNA polymerase II transcription factor binding transcription factor activity (GO:0001076);; Biological Process: in utero embryonic development (GO:0001701);; Biological Process: gastrulation with mouth forming second (GO:0001702);; Biological Process: endoderm formation (GO:000…	K09183|0.0|gga:396392|GATA4, GATA-4	Transcription factor GATA-4 (Fragment) GN=GATA4 OS=Gallus gallus (Chicken) PE=2 SV=1	PREDICTED: transcription factor GATA-4 isoform X3 [Gallus gallus]
gene19346	0.000200488	1.17142	up	Cellular Component: mitochondrion (GO:0005739);; Biological Process: transport (GO:0006810);; Molecular Function: organic anion transmembrane transporter activity (GO:0008514);; Molecular Function: purine nucleoside transmembrane transporter activity (GO:0015211);; Biological Process: organic anion transport (GO:0015711);; Biological Process: nucleoside transport (GO:0015858);; Cellular Component…	--	Mitochondrial coenzyme A transporter SLC25A42 GN=slc25a42 OS=Danio rerio (Zebrafish) PE=2 SV=1	PREDICTED: solute carrier family 25 member 51 [Gallus gallus]
gene18916	0.000224406	1.17128	up	Biological Process: proteolysis (GO:0006508);; Molecular Function: metallopeptidase activity (GO:0008237);; Molecular Function: zinc ion binding (GO:0008270);;	K01257|0.0|gga:427279|LNPEP	Aminopeptidase N GN=ANPEP OS=Gallus gallus (Chicken) PE=1 SV=1	PREDICTED: leucyl-cystinyl aminopeptidase [Gallus gallus]
gene18464	0.000217475	1.17112	up	Biological Process: negative regulation of transcription from RNA polymerase II promoter (GO:0000122);; Biological Process: hematopoietic progenitor cell differentiation (GO:0002244);; Cellular Component: extracellular region (GO:0005576);; Cellular Component: nucleus (GO:0005634);; Cellular Component: cytoplasm (GO:0005737);; Biological Process: gamete generation (GO:0007276);; Biological Proces…	K04661|0.0|gga:396119|FST	Follistatin (Precursor) GN=FST OS=Gallus gallus (Chicken) PE=2 SV=1	follistatin precursor [Gallus gallus]
gene16369	0.00114805	1.17044	up	Biological Process: signal transduction (GO:0007165);; Molecular Function: TRAIL binding (GO:0045569);;	--	--	tumor necrosis factor receptor superfamily member 10B precursor [Gallus gallus]
gene4857	0.000190788	1.16981	up	--	K00688|0.0|gga:421248|PYGB	--	glycogen phosphorylase, brain form [Gallus gallus]
gene554	0.000196761	1.16861	up	Biological Process: angiogenesis (GO:0001525);; Biological Process: patterning of blood vessels (GO:0001569);; Molecular Function: DNA binding (GO:0003677);; Molecular Function: sequence-specific DNA binding transcription factor activity (GO:0003700);; Molecular Function: transcription corepressor activity (GO:0003714);; Molecular Function: protein binding (GO:0005515);; Cellular Component: extra…	K09430|0.0|gga:417919|ELK3	ETS translocation variant 4 GN=etv4 OS=Danio rerio (Zebrafish) PE=1 SV=2	ETS domain-containing protein Elk-3 [Gallus gallus]
gene2608	0.000208481	1.16542	up	Biological Process: T cell mediated cytotoxicity (GO:0001913);; Molecular Function: serine-type endopeptidase activity (GO:0004252);; Biological Process: proteolysis (GO:0006508);; Molecular Function: cysteine-type peptidase activity (GO:0008234);;	K01275|0.0|gga:419014|CTSC	Cathepsin K (Precursor) GN=CTSK OS=Gallus gallus (Chicken) PE=2 SV=1	PREDICTED: dipeptidyl peptidase 1 [Gallus gallus]
gene13945	0.000227252	1.16427	up	Molecular Function: translation initiation factor activity (GO:0003743);; Molecular Function: G-protein coupled receptor activity (GO:0004930);; Biological Process: translational initiation (GO:0006413);; Biological Process: G-protein coupled receptor signaling pathway (GO:0007186);; Cellular Component: integral component of membrane (GO:0016021);;	--	Density-regulated protein GN=DENR OS=Gallus gallus (Chicken) PE=2 SV=1	density-regulated protein [Gallus gallus]
gene1105	0.000238833	1.16255	up	Molecular Function: NAD+ ADP-ribosyltransferase activity (GO:0003950);; Cellular Component: Golgi apparatus (GO:0005794);; Cellular Component: plasma membrane (GO:0005886);; Biological Process: positive regulation of interferon-alpha production (GO:0032727);; Biological Process: positive regulation of interferon-beta production (GO:0032728);; Biological Process: positive regulation of I-kappaB ki…	--	--	zinc finger CCCH-type antiviral protein 1 [Gallus gallus]
gene11834	0.000756219	1.16067	up	Molecular Function: phosphatidylserine binding (GO:0001786);; Molecular Function: integrin binding (GO:0005178);; Molecular Function: calcium ion binding (GO:0005509);; Cellular Component: extracellular space (GO:0005615);; Biological Process: phagocytosis, recognition (GO:0006910);; Biological Process: phagocytosis, engulfment (GO:0006911);; Biological Process: cell adhesion (GO:0007155);; Molec…	--	Oscutarin-C non-catalytic subunit light chain (Precursor) OS=Oxyuranus scutellatus (Coastal taipan) PE=1 SV=1	lactadherin isoform 1 precursor [Gallus gallus]
gene4598	0.000237186	1.15914	up	Cellular Component: chromosome, centromeric region (GO:0000775);; Cellular Component: chromatin (GO:0000785);; Molecular Function: DNA binding (GO:0003677);; Cellular Component: nucleus (GO:0005634);; Cellular Component: nucleoplasm (GO:0005654);; Biological Process: regulation of DNA replication (GO:0006275);; Biological Process: maintenance of mitotic sister chromatid cohesion (GO:0034088);; Bi…	K11271|0.0|gga:420358|DSCC1	Sister chromatid cohesion protein DCC1 GN=dscc1 OS=Xenopus laevis (African clawed frog) PE=2 SV=1	PREDICTED: sister chromatid cohesion protein DCC1 isoform X3 [Gallus gallus]
gene7589	0.000243114	1.15875	up	Molecular Function: glucose transmembrane transporter activity (GO:0005355);; Molecular Function: binding (GO:0005488);; Cellular Component: nuclear envelope (GO:0005635);; Cellular Component: cytoplasm (GO:0005737);; Cellular Component: plasma membrane (GO:0005886);; Cellular Component: integral component of plasma membrane (GO:0005887);; Biological Process: metabolic process (GO:0008152);; Biol…	K08146|0.0|gga:422843|SLC2A9	Solute carrier family 2, facilitated glucose transporter member 1 GN=SLC2A1 OS=Gallus gallus (Chicken) PE=2 SV=1	PREDICTED: solute carrier family 2, facilitated glucose transporter member 9 isoform X2 [Gallus gallus]
gene11075	0.000283296	1.1562	up	Biological Process: autophagic vacuole assembly (GO:0000045);; Molecular Function: endopeptidase activity (GO:0004175);; Cellular Component: cytoplasm (GO:0005737);; Biological Process: proteolysis (GO:0006508);; Molecular Function: cysteine-type peptidase activity (GO:0008234);; Biological Process: positive regulation of autophagy (GO:0010508);; Biological Process: protein transport (GO:0015031)…	K08342|0.0|gga:404750|ATG4B, APG4B	Cysteine protease ATG4B GN=ATG4B OS=Gallus gallus (Chicken) PE=2 SV=1	cysteine protease ATG4B [Gallus gallus]
gene3884	0.00026057	1.15609	up	Molecular Function: microfilament motor activity (GO:0000146);; Biological Process: microtubule cytoskeleton organization (GO:0000226);; Biological Process: cell morphogenesis (GO:0000902);; Cellular Component: ruffle (GO:0001726);; Biological Process: system process (GO:0003008);; Molecular Function: motor activity (GO:0003774);; Molecular Function: actin binding (GO:0003779);; Molecular Functio…	K12559|0.0|gga:420913|MYO10	Unconventional myosin-Ic GN=MYO1C OS=Gallus gallus (Chicken) PE=2 SV=1	PREDICTED: LOW QUALITY PROTEIN: unconventional myosin-X [Gallus gallus]
gene19306	0.000268698	1.15539	up	Cellular Component: acrosomal vesicle (GO:0001669);; Molecular Function: ubiquitin-protein ligase activity (GO:0004842);; Biological Process: acrosome reaction (GO:0007340);; Molecular Function: zinc ion binding (GO:0008270);; Biological Process: embryo development (GO:0009790);; Biological Process: regulation of gene expression (GO:0010468);; Biological Process: RNA metabolic process (GO:0016070…	K12013|0.0|gga:426811|TRIM36	Fibronectin type III and SPRY domain-containing protein 1 GN=fsd1 OS=Danio rerio (Zebrafish) PE=2 SV=1	PREDICTED: E3 ubiquitin-protein ligase TRIM36 isoform X3 [Gallus gallus]
gene12415	0.000551047	1.15076	up	Biological Process: cartilage condensation (GO:0001502);; Biological Process: in utero embryonic development (GO:0001701);; Molecular Function: calcium ion binding (GO:0005509);; Molecular Function: protein binding (GO:0005515);; Cellular Component: cytoplasm (GO:0005737);; Cellular Component: plasma membrane (GO:0005886);; Cellular Component: adherens junction (GO:0005912);; Cellular Component: …	K06796|0.0|mdo:100027786|CDH15, CDH3	B-cadherin (Precursor; Fragment) GN=K-CAM OS=Gallus gallus (Chicken) PE=2 SV=1	PREDICTED: B-cadherin [Gallus gallus]
gene6257	0.00104541	1.14902	up	Molecular Function: farnesyl-diphosphate farnesyltransferase activity (GO:0004310);; Cellular Component: endoplasmic reticulum (GO:0005783);; Biological Process: lipid biosynthetic process (GO:0008610);; Cellular Component: integral component of membrane (GO:0016021);;	K00801|0.0|gga:422038|FDFT1	--	squalene synthase [Gallus gallus]
gene16537	0.000414188	1.14899	up	Molecular Function: nucleic acid binding (GO:0003676);; Molecular Function: binding (GO:0005488);; Biological Process: regulation of transcription, DNA-templated (GO:0006355);; Biological Process: pattern specification process (GO:0007389);; Biological Process: nervous system development (GO:0007399);; Biological Process: anatomical structure morphogenesis (GO:0009653);; Biological Process: tissu…	--	Zinc finger protein Xfin OS=Xenopus laevis (African clawed frog) PE=1 SV=1	PREDICTED: zinc finger protein Rlf [Gallus gallus]
gene13917	0.000562005	1.14862	up	Molecular Function: binding (GO:0005488);; Molecular Function: protein binding (GO:0005515);; Cellular Component: cytoskeleton (GO:0005856);; Biological Process: regulation of transcription, DNA-templated (GO:0006355);; Cellular Component: membrane (GO:0016020);; Cellular Component: protein complex (GO:0043234);; Cellular Component: chromosomal part (GO:0044427);; Cellular Component: nuclear part…	K06065|0.0|gga:416815|NCOR2	Nuclear receptor corepressor 1 GN=ncor1 OS=Xenopus tropicalis (Western clawed frog) PE=2 SV=1	PREDICTED: nuclear receptor corepressor 2 [Gallus gallus]
gene19083	0.000521614	1.14711	up	Biological Process: somite specification (GO:0001757);; Biological Process: neural plate development (GO:0001840);; Biological Process: liver development (GO:0001889);; Molecular Function: calcium ion binding (GO:0005509);; Molecular Function: hyaluronic acid binding (GO:0005540);; Cellular Component: proteinaceous extracellular matrix (GO:0005578);; Cellular Component: nucleoplasm (GO:0005654);;…	K06793|0.0|gga:395565|VCAN, PG-M	Versican core protein (Precursor) GN=VCAN OS=Gallus gallus (Chicken) PE=2 SV=1	versican core protein precursor [Gallus gallus]
gene410	0.000361044	1.14535	up	Biological Process: somitogenesis (GO:0001756);; Molecular Function: protein binding (GO:0005515);; Cellular Component: extracellular region (GO:0005576);; Cellular Component: plasma membrane (GO:0005886);; Biological Process: regulation of transcription, DNA-templated (GO:0006355);; Biological Process: endocytosis (GO:0006897);; Biological Process: axonogenesis (GO:0007409);; Biological Process:…	K01691|0.0|gga:417831|WIF1	Wnt inhibitory factor 1 (Precursor) GN=wif1 OS=Xenopus laevis (African clawed frog) PE=2 SV=1	wnt inhibitory factor 1 precursor [Gallus gallus]
gene6575	0.000358774	1.1427	up	Biological Process: cellular process (GO:0009987);; Cellular Component: intracellular part (GO:0044424);;	K11798|4e-54|rno:317213|Brwd3, RGD1559445	Serine/arginine repetitive matrix protein 1 GN=SRRM1 OS=Gallus gallus (Chicken) PE=2 SV=1	PREDICTED: translation initiation factor IF-2-like, partial [Gallus gallus]
gene7247	0.000372267	1.13781	up	Biological Process: blood vessel development (GO:0001568);; Biological Process: morphogenesis of an epithelium (GO:0002009);; Molecular Function: protein binding (GO:0005515);; Biological Process: transport (GO:0006810);; Biological Process: Notch signaling pathway (GO:0007219);; Biological Process: pattern specification process (GO:0007389);; Biological Process: brain development (GO:0007420);; …	--	Serine/threonine-protein phosphatase 6 regulatory ankyrin repeat subunit B GN=ANKRD44 OS=Gallus gallus (Chicken) PE=2 SV=1	PREDICTED: ankyrin repeat domain-containing protein 50 [Gallus gallus]
gene21269	0.000383595	1.13689	up	--	--	Serine/arginine repetitive matrix protein 1 GN=SRRM1 OS=Gallus gallus (Chicken) PE=2 SV=1	PREDICTED: C-type lectin domain family 2 member D-like isoform X1 [Gallus gallus]
gene1841	0.000432949	1.13627	up	Molecular Function: magnesium ion binding (GO:0000287);; Biological Process: positive regulation of protein phosphorylation (GO:0001934);; Biological Process: toll-like receptor signaling pathway (GO:0002224);; Molecular Function: protein serine/threonine kinase activity (GO:0004674);; Molecular Function: ATP binding (GO:0005524);; Cellular Component: nucleus (GO:0005634);; Cellular Component: sp…	K04373|0.0|gga:418605|RPS6KA3	Ribosomal protein S6 kinase alpha-6 GN=rps6ka6 OS=Danio rerio (Zebrafish) PE=2 SV=1	PREDICTED: ribosomal protein S6 kinase alpha-3 isoform X6 [Gallus gallus]
Chicken_newGene_4386	0.000409222	1.13406	up	Cellular Component: plasma membrane (GO:0005886);; Biological Process: endocytosis (GO:0006897);; Cellular Component: integral component of membrane (GO:0016021);;	--	Protein LMBR1L GN=lmbr1l OS=Xenopus laevis (African clawed frog) PE=2 SV=1	PREDICTED: protein LMBR1L-like, partial [Meleagris gallopavo]
gene15499	0.000400758	1.13332	up	Molecular Function: ubiquitin thiolesterase activity (GO:0004221);; Molecular Function: calcium ion binding (GO:0005509);; Biological Process: ubiquitin-dependent protein catabolic process (GO:0006511);; Molecular Function: cysteine-type peptidase activity (GO:0008234);;	K11837|0.0|gga:417646|USP32	Ubiquitin carboxyl-terminal hydrolase 15 GN=usp15 OS=Xenopus tropicalis (Western clawed frog) PE=2 SV=2	PREDICTED: ubiquitin carboxyl-terminal hydrolase 32 isoform X4 [Gallus gallus]
gene13998	0.000480476	1.12559	up	Molecular Function: p53 binding (GO:0002039);; Molecular Function: protein serine/threonine kinase activity (GO:0004674);; Molecular Function: ATP binding (GO:0005524);; Cellular Component: nucleus (GO:0005634);; Cellular Component: cytoplasm (GO:0005737);; Cellular Component: microtubule organizing center (GO:0005815);; Cellular Component: spindle (GO:0005819);; Cellular Component: microtubule (…	K04442|0.0|gga:373929|MAPKAPK5	Ribosomal protein S6 kinase alpha-5 GN=RPS6KA5 OS=Gallus gallus (Chicken) PE=2 SV=1	MAP kinase-activated protein kinase 5 [Gallus gallus]
gene9848	0.00115692	1.11935	up	Molecular Function: phosphatidylinositol phospholipase C activity (GO:0004435);; Molecular Function: signal transducer activity (GO:0004871);; Molecular Function: calcium ion binding (GO:0005509);; Molecular Function: phospholipid binding (GO:0005543);; Cellular Component: cell cortex (GO:0005938);; Biological Process: lipid metabolic process (GO:0006629);; Biological Process: behavior (GO:000761…	--	1-phosphatidylinositol 4,5-bisphosphate phosphodiesterase delta-4 GN=plcd4 OS=Xenopus laevis (African clawed frog) PE=2 SV=1	PREDICTED: phospholipase C-like 1 isoform X3 [Gallus gallus]
gene4821	0.000559799	1.11744	up	Cellular Component: cytosol (GO:0005829);; Biological Process: DNA repair (GO:0006281);; Biological Process: proteasomal ubiquitin-independent protein catabolic process (GO:0010499);; Biological Process: positive regulation of peptidase activity (GO:0010952);; Molecular Function: peptidase activator activity (GO:0016504);; Cellular Component: nuclear speck (GO:0016607);; Biological Process: sperm…	K06699|0.0|gga:421218|PSME4	Proteasome activator complex subunit 4 GN=psme4 OS=Xenopus laevis (African clawed frog) PE=2 SV=1	proteasome (prosome, macropain) activator subunit 4 [Gallus gallus]
gene1656	0.00266771	1.11556	up	Biological Process: blood vessel development (GO:0001568);; Molecular Function: DNA binding (GO:0003677);; Molecular Function: sequence-specific DNA binding transcription factor activity (GO:0003700);; Molecular Function: calcium ion binding (GO:0005509);; Molecular Function: ATP binding (GO:0005524);; Cellular Component: nucleus (GO:0005634);; Molecular Function: transcription factor binding (GO…	K08367|0.0|gga:396152|ch-runtB2	Runt-related transcription factor 1 GN=runx1 OS=Xenopus laevis (African clawed frog) PE=2 SV=2	runt-related transcription factor 1 [Gallus gallus]
Chicken_newGene_5123	0.00835924	1.11546	up	--	--	--	Collagen alpha-1(XXVII) chain, partial [Columba livia]
gene20190	0.000982412	1.11325	up	Biological Process: gastrulation with mouth forming second (GO:0001702);; Molecular Function: non-membrane spanning protein tyrosine kinase activity (GO:0004715);; Molecular Function: ATP binding (GO:0005524);; Cellular Component: nucleus (GO:0005634);; Cellular Component: cytosol (GO:0005829);; Biological Process: regulation of protein kinase activity (GO:0045859);; Biological Process: protein a…	--	Proto-oncogene tyrosine-protein kinase Yrk GN=YRK OS=Gallus gallus (Chicken) PE=2 SV=2	proto-oncogene tyrosine-protein kinase Yrk [Gallus gallus]
gene9078	0.000884931	1.11317	up	Cellular Component: mitochondrion (GO:0005739);; Biological Process: lipid metabolic process (GO:0006629);; Molecular Function: antioxidant activity (GO:0016209);; Molecular Function: oxidoreductase activity (GO:0016491);; Biological Process: regulation of osteoclast differentiation (GO:0045670);; Biological Process: oxidation-reduction process (GO:0055114);;	--	Redox-regulatory protein FAM213A GN=FAM213A OS=Gallus gallus (Chicken) PE=2 SV=2	redox-regulatory protein FAM213A [Gallus gallus]
gene10905	0.000820265	1.10699	up	--	--	--	PREDICTED: VWFA and cache domain-containing protein 1 [Gallus gallus]
gene963	0.000831881	1.10658	up	Cellular Component: mitochondrion (GO:0005739);;	--	Collagen alpha-1(I) chain (Precursor) GN=COL1A1 OS=Gallus gallus (Chicken) PE=1 SV=3	PREDICTED: cat eye syndrome critical region protein 5 isoform X4 [Gallus gallus]
gene8764	0.00386514	1.10334	up	Cellular Component: mitochondrion (GO:0005739);; Biological Process: cation transport (GO:0006812);; Molecular Function: ion transmembrane transporter activity (GO:0015075);; Cellular Component: membrane (GO:0016020);; Cellular Component: integral component of membrane (GO:0016021);; Biological Process: hemopoiesis (GO:0030097);; Biological Process: homeostatic process (GO:0042592);; Biological P…	--	Solute carrier family 25 member 47-A GN=slc25a47a OS=Danio rerio (Zebrafish) PE=2 SV=1	PREDICTED: solute carrier family 25 member 47 isoform X5 [Gallus gallus]
gene361	0.000813008	1.10234	up	Biological Process: negative regulation of transcription from RNA polymerase II promoter (GO:0000122);; Molecular Function: transcription regulatory region sequence-specific DNA binding (GO:0000976);; Biological Process: liver development (GO:0001889);; Molecular Function: sequence-specific DNA binding transcription factor activity (GO:0003700);; Cellular Component: nucleus (GO:0005634);; Biologi…	--	Homeobox protein DBX2 (Fragment) GN=DBX2 OS=Gallus gallus (Chicken) PE=2 SV=1	homeobox protein DBX2 [Gallus gallus]
gene3361	0.000816965	1.10212	up	--	--	Zinc finger protein 143 GN=znf143 OS=Xenopus laevis (African clawed frog) PE=1 SV=2	juxtaposed with another zinc finger protein 1 [Gallus gallus]
gene11056	0.000915704	1.1016	up	Molecular Function: nucleotide binding (GO:0000166);; Molecular Function: ion binding (GO:0043167);; Biological Process: single-organism cellular process (GO:0044763);; Biological Process: biological regulation (GO:0065007);;	K14736|1e-140|tgu:100231086|lactotransferrin	--	PREDICTED: signal recognition particle receptor subunit beta-like isoform X1 [Gallus gallus]
gene20217	0.00325763	1.1009	up	Biological Process: gastrulation with mouth forming second (GO:0001702);; Molecular Function: non-membrane spanning protein tyrosine kinase activity (GO:0004715);; Molecular Function: ATP binding (GO:0005524);; Cellular Component: nucleus (GO:0005634);; Cellular Component: cytosol (GO:0005829);; Biological Process: regulation of protein kinase activity (GO:0045859);; Biological Process: protein a…	--	Proto-oncogene tyrosine-protein kinase Yrk GN=YRK OS=Gallus gallus (Chicken) PE=2 SV=2	proto-oncogene tyrosine-protein kinase Yrk [Gallus gallus]
gene11194	0.00100318	1.09479	up	Cellular Component: extracellular region (GO:0005576);; Cellular Component: COPI vesicle coat (GO:0030126);;	--	Deleted in autism protein 1 homolog (Precursor) OS=Xenopus tropicalis (Western clawed frog) PE=2 SV=1	PREDICTED: deleted in autism protein 1 homolog [Gallus gallus]
gene6250	0.000863775	1.09435	up	Cellular Component: mitochondrion (GO:0005739);; Biological Process: threonine catabolic process (GO:0006567);; Molecular Function: L-threonine 3-dehydrogenase activity (GO:0008743);; Molecular Function: coenzyme binding (GO:0050662);; Biological Process: oxidation-reduction process (GO:0055114);;	K00060|0.0|gga:422034|TDH	--	PREDICTED: L-threonine 3-dehydrogenase, mitochondrial-like isoform X2 [Gallus gallus]
gene5856	0.00325376	1.09355	up	Biological Process: nuclear-transcribed mRNA catabolic process, nonsense-mediated decay (GO:0000184);; Cellular Component: cytoplasmic mRNA processing body (GO:0000932);; Cellular Component: nucleus (GO:0005634);; Biological Process: transcription, DNA-templated (GO:0006351);;	--	Proline-rich nuclear receptor coactivator 2 GN=PNRC2 OS=Gallus gallus (Chicken) PE=2 SV=1	proline-rich nuclear receptor coactivator 1 [Gallus gallus]
gene12708	0.00150689	1.09178	up	Cellular Component: nucleolus (GO:0005730);; Cellular Component: cytoplasm (GO:0005737);; Cellular Component: plasma membrane (GO:0005886);; Cellular Component: cell projection (GO:0042995);; Cellular Component: membrane part (GO:0044425);; Biological Process: single-organism cellular process (GO:0044763);; Biological Process: regulation of cellular process (GO:0050794);;	K06818|0.0|gga:770690|PODXL2	Podocalyxin (Precursor) GN=PODXL OS=Gallus gallus (Chicken) PE=1 SV=1	PREDICTED: podocalyxin-like 2 [Gallus gallus]
gene18703	0.000998018	1.09046	up	Cellular Component: nucleus (GO:0005634);; Biological Process: regulation of transcription, DNA-templated (GO:0006355);; Biological Process: segment specification (GO:0007379);; Biological Process: anterior/posterior pattern specification (GO:0009952);; Biological Process: cellular process (GO:0009987);; Biological Process: negative regulation of canonical Wnt signaling pathway (GO:0090090);; Bio…	--	Protein starmaker (Precursor) GN=stm OS=Danio rerio (Zebrafish) PE=2 SV=1	PREDICTED: protein AF-9 isoform X4 [Gallus gallus]
gene6299	0.00104687	1.09015	up	Molecular Function: binding (GO:0005488);; Biological Process: primary metabolic process (GO:0044238);; Biological Process: cellular macromolecule metabolic process (GO:0044260);; Cellular Component: intracellular part (GO:0044424);;	--	Zinc finger protein Xfin OS=Xenopus laevis (African clawed frog) PE=1 SV=1	PREDICTED: zinc finger protein 208 isoform X2 [Gallus gallus]
gene18389	0.00186763	1.08962	up	Molecular Function: catalytic activity (GO:0003824);; Cellular Component: mitochondrion (GO:0005739);; Molecular Function: transaminase activity (GO:0008483);; Biological Process: glyoxylate catabolic process (GO:0009436);; Biological Process: glycine biosynthetic process, by transamination of glyoxylate (GO:0019265);; Biological Process: L-alanine catabolic process, by transamination (GO:0019481…	K00827|0.0|gga:431666|AGXT2	Ethanolamine-phosphate phospho-lyase GN=etnppl OS=Danio rerio (Zebrafish) PE=2 SV=1	PREDICTED: alanine--glyoxylate aminotransferase 2, mitochondrial [Gallus gallus]
gene9465	0.00107336	1.08764	up	Molecular Function: protease binding (GO:0002020);; Molecular Function: single-stranded DNA binding (GO:0003697);; Molecular Function: ATP binding (GO:0005524);; Biological Process: mitochondrial DNA replication (GO:0006264);; Biological Process: DNA unwinding involved in DNA replication (GO:0006268);; Biological Process: transcription from mitochondrial promoter (GO:0006390);; Biological Process…	--	Twinkle protein, mitochondrial (Precursor) GN=PEO1 OS=Gallus gallus (Chicken) PE=2 SV=1	twinkle protein, mitochondrial precursor [Gallus gallus]
gene14863	0.00167794	1.08713	up	Cellular Component: nucleus (GO:0005634);; Molecular Function: zinc ion binding (GO:0008270);; Biological Process: Wnt signaling pathway (GO:0016055);; Biological Process: iron-sulfur cluster assembly (GO:0016226);; Molecular Function: ligase activity (GO:0016874);; Molecular Function: protein kinase binding (GO:0019901);; Molecular Function: ubiquitin conjugating enzyme binding (GO:0031624);; Bi…	--	Nuclear prelamin A recognition factor GN=narf OS=Xenopus laevis (African clawed frog) PE=2 SV=1	PREDICTED: nuclear prelamin A recognition factor isoform X2 [Gallus gallus]
gene8277	0.00114176	1.08077	up	--	--	--	PREDICTED: LOW QUALITY PROTEIN: tetratricopeptide repeat protein 17 [Gallus gallus]
gene11525	0.00144171	1.08021	up	Molecular Function: cysteine-type endopeptidase activity (GO:0004197);; Biological Process: proteolysis (GO:0006508);;	--	Cell adhesion molecule-related/down-regulated by oncogenes (Precursor) GN=cdon OS=Xenopus laevis (African clawed frog) PE=2 SV=1	PREDICTED: mucosa-associated lymphoid tissue lymphoma translocation protein 1 isoform X7 [Gallus gallus]
gene9888	0.00279287	1.0796	up	--	--	--	PREDICTED: protein FAM117B isoform X4 [Gallus gallus]
gene7132	0.0012592	1.07951	up	Biological Process: transcription, DNA-templated (GO:0006351);;	--	Protein lin-54 homolog GN=lin54 OS=Xenopus tropicalis (Western clawed frog) PE=2 SV=1	PREDICTED: protein lin-54 homolog isoform X3 [Gallus gallus]
gene885	0.00124317	1.0776	up	Molecular Function: transporter activity (GO:0005215);; Biological Process: carbohydrate transport (GO:0008643);; Cellular Component: integral component of membrane (GO:0016021);; Biological Process: transmembrane transport (GO:0055085);;	K03447|0.0|gga:418112|SLC37A3	Sugar phosphate exchanger 3 GN=SLC37A3 OS=Gallus gallus (Chicken) PE=2 SV=1	sugar phosphate exchanger 3 [Gallus gallus]
gene15661	0.00172691	1.07702	up	--	--	TOX high mobility group box family member 4-A GN=tox4-a OS=Xenopus laevis (African clawed frog) PE=2 SV=1	PREDICTED: TOX high mobility group box family member 2 isoform X5 [Gallus gallus]
gene2156	0.00135651	1.07569	up	Molecular Function: catalytic activity (GO:0003824);; Molecular Function: phospholipid binding (GO:0005543);; Cellular Component: cytosol (GO:0005829);; Cellular Component: cytoskeleton (GO:0005856);; Biological Process: synapse assembly (GO:0007416);; Molecular Function: cytoskeletal protein binding (GO:0008092);; Biological Process: negative regulation of phosphatase activity (GO:0010923);; Cel…	--	FERM, RhoGEF and pleckstrin domain-containing protein 1 GN=FARP1 OS=Gallus gallus (Chicken) PE=1 SV=2	FERM, RhoGEF and pleckstrin domain-containing protein 1 [Gallus gallus]
gene6033	0.00309672	1.0726	up	Cellular Component: cell cortex (GO:0005938);; Biological Process: positive regulation of cell migration (GO:0030335);; Molecular Function: alpha-tubulin binding (GO:0043014);; Biological Process: positive regulation of protein kinase B signaling (GO:0051897);; Biological Process: regulation of cell projection assembly (GO:0060491);;	--	Protein FAM110B GN=fam110b OS=Danio rerio (Zebrafish) PE=2 SV=1	PREDICTED: LOW QUALITY PROTEIN: protein FAM110C [Gallus gallus]
gene12850	0.00317934	1.06881	up	Molecular Function: GTP binding (GO:0005525);; Cellular Component: lysosomal membrane (GO:0005765);; Biological Process: chromosome segregation (GO:0007059);; Biological Process: mitosis (GO:0007067);; Biological Process: small GTPase mediated signal transduction (GO:0007264);; Molecular Function: GDP binding (GO:0019003);; Cellular Component: midbody (GO:0030496);; Cellular Component: late endos…	K07956|1e-133|ecb:100052748|similar to ADP-ribosylation factor-like protein 8B (ADP-ribosylation factor-like protein 10C) (Novel small G protein indispensable for equal chromosome segregation 1)	ADP-ribosylation factor-like protein 8B-A GN=arl8ba OS=Danio rerio (Zebrafish) PE=2 SV=1	PREDICTED: ADP-ribosylation factor-like protein 8B-like [Anolis carolinensis]
gene5116	0.00149896	1.06746	up	Molecular Function: potassium channel activity (GO:0005267);; Cellular Component: integral component of membrane (GO:0016021);;	K04913|0.0|gga:770954|KCNK2	Potassium channel subfamily K member 9 GN=kcnk9 OS=Xenopus laevis (African clawed frog) PE=2 SV=1	PREDICTED: potassium channel subfamily K member 2 isoform X2 [Gallus gallus]
gene18302	0.00146392	1.06666	up	--	--	--	PREDICTED: ubiquitin-associated protein 1 isoform X4 [Gallus gallus]
gene11812	0.00151559	1.06538	up	Molecular Function: hydrolase activity (GO:0016787);;	--	Alpha/beta hydrolase domain-containing protein 17C GN=ABHD17C OS=Gallus gallus (Chicken) PE=2 SV=1	alpha/beta hydrolase domain-containing protein 17C [Gallus gallus]
gene18862	0.00153613	1.06446	up	Molecular Function: calcium ion binding (GO:0005509);; Molecular Function: protein binding (GO:0005515);; Cellular Component: nucleus (GO:0005634);; Cellular Component: cytoplasm (GO:0005737);; Cellular Component: plasma membrane (GO:0005886);; Biological Process: nucleobase-containing compound metabolic process (GO:0006139);; Biological Process: intracellular protein transport (GO:0006886);; Bio…	--	Myosin-11 GN=MYH11 OS=Gallus gallus (Chicken) PE=1 SV=4	PREDICTED: colorectal mutant cancer protein isoform X4 [Gallus gallus]
gene13006	0.00159371	1.06368	up	Biological Process: alternative mRNA splicing, via spliceosome (GO:0000380);; Molecular Function: second spliceosomal transesterification activity (GO:0000386);; Biological Process: mRNA 3'-splice site recognition (GO:0000389);; Cellular Component: cytoplasm (GO:0005737);; Biological Process: intracellular protein transport (GO:0006886);; Molecular Function: zinc ion binding (GO:0008270);; Cellul…	K12819|0.0|gga:416157|SLU7	Pre-mRNA-splicing factor SLU7 GN=SLU7 OS=Gallus gallus (Chicken) PE=2 SV=1	pre-mRNA-splicing factor SLU7 [Gallus gallus]
gene18578	0.00164885	1.06099	up	Molecular Function: sequence-specific DNA binding transcription factor activity (GO:0003700);; Molecular Function: Ras GTPase activator activity (GO:0005099);; Cellular Component: microtubule (GO:0005874);; Cellular Component: microvillus (GO:0005902);; Biological Process: regulation of transcription, DNA-templated (GO:0006355);; Biological Process: positive regulation of Ras GTPase activity (GO:…	K05767|0.0|hsa:10788|IQGAP2	--	IQ motif containing GTPase activating protein 2 [Gallus gallus]
gene19855	0.00173329	1.06087	up	Molecular Function: protein binding (GO:0005515);; Biological Process: cell cycle (GO:0007049);; Cellular Component: intracellular non-membrane-bounded organelle (GO:0043232);; Biological Process: cellular macromolecule metabolic process (GO:0044260);; Biological Process: regulation of cellular process (GO:0050794);; Biological Process: nucleic acid metabolic process (GO:0090304);;	--	Coiled-coil domain-containing protein 124 GN=ccdc124 OS=Xenopus tropicalis (Western clawed frog) PE=2 SV=1	PREDICTED: coiled-coil domain-containing protein 124 isoform X4 [Gallus gallus]
gene11859	0.00174781	1.05807	up	--	--	Membrane protein FAM174B (Precursor) GN=Fam174b OS=Danio rerio (Zebrafish) PE=2 SV=2	PREDICTED: membrane protein FAM174B isoform X3 [Gallus gallus]
gene3807	0.00175955	1.05723	up	Molecular Function: structural molecule activity (GO:0005198);; Cellular Component: integral component of membrane (GO:0016021);; Molecular Function: transmembrane transporter activity (GO:0022857);; Cellular Component: keratin filament (GO:0045095);; Biological Process: transmembrane transport (GO:0055085);;	--	Solute carrier family 22 member 6-A GN=slc22a6-a OS=Xenopus laevis (African clawed frog) PE=2 SV=1	PREDICTED: LOW QUALITY PROTEIN: solute carrier family 22 member 23 [Gallus gallus]
gene16089	0.00506169	1.05686	up	Molecular Function: Rho guanyl-nucleotide exchange factor activity (GO:0005089);; Molecular Function: phospholipid binding (GO:0005543);; Molecular Function: Rho GTPase binding (GO:0017048);; Molecular Function: PDZ domain binding (GO:0030165);; Molecular Function: receptor tyrosine kinase binding (GO:0030971);; Biological Process: activation of Rac GTPase activity (GO:0032863);; Biological Proce…	--	Ras-specific guanine nucleotide-releasing factor 2 GN=rasgrf2 OS=Danio rerio (Zebrafish) PE=3 SV=1	PREDICTED: rho guanine nucleotide exchange factor 16 isoform X4 [Gallus gallus]
gene6565	0.00260501	1.05324	up	Molecular Function: sequence-specific DNA binding transcription factor activity (GO:0003700);; Cellular Component: nucleus (GO:0005634);; Biological Process: regulation of transcription, DNA-templated (GO:0006355);; Molecular Function: sequence-specific DNA binding (GO:0043565);;	--	Highly divergent homeobox GN=HDX OS=Gallus gallus (Chicken) PE=2 SV=1	highly divergent homeobox [Gallus gallus]
gene16249	0.00199204	1.05141	up	Molecular Function: nucleic acid binding (GO:0003676);; Cellular Component: intracellular (GO:0005622);; Biological Process: regulation of transcription, DNA-templated (GO:0006355);; Biological Process: single-organism cellular process (GO:0044763);; Biological Process: single-organism developmental process (GO:0044767);; Biological Process: organ development (GO:0048513);;	K11432|0.0|mdo:100010516|similar to retinoblastoma protein-binding zinc finger protein	PR domain zinc finger protein 10 GN=prdm10 OS=Danio rerio (Zebrafish) PE=3 SV=2	PREDICTED: PR domain zinc finger protein 2 [Gallus gallus]
gene11269	0.00205778	1.0488	up	Cellular Component: endosome (GO:0005768);; Cellular Component: coated pit (GO:0005905);; Biological Process: proteolysis (GO:0006508);; Biological Process: cellular iron ion homeostasis (GO:0006879);; Biological Process: endocytosis (GO:0006897);; Molecular Function: peptidase activity (GO:0008233);; Cellular Component: external side of plasma membrane (GO:0009897);; Cellular Component: integral…	K06503|0.0|gga:396191|TFRC	Transferrin receptor protein 1 GN=TFRC OS=Gallus gallus (Chicken) PE=2 SV=2	RecName: Full=Transferrin receptor protein 1; Short=TR; Short=TfR; Short=TfR1; Short=Trfr
gene10026	0.00233043	1.04628	up	Biological Process: heart looping (GO:0001947);; Biological Process: melanosome transport (GO:0032402);; Cellular Component: BBSome (GO:0034464);; Biological Process: intracellular transport (GO:0046907);; Biological Process: pigment granule aggregation in cell center (GO:0051877);; Cellular Component: ciliary membrane (GO:0060170);; Biological Process: Kupffer's vesicle development (GO:0070121);;	--	Bardet-Biedl syndrome 5 protein homolog GN=bbs5 OS=Danio rerio (Zebrafish) PE=2 SV=1	Bardet-Biedl syndrome 5 protein [Gallus gallus]
gene2345	0.00228384	1.04534	up	Cellular Component: nucleus (GO:0005634);; Cellular Component: cytoplasm (GO:0005737);; Biological Process: protein import into nucleus (GO:0006606);; Molecular Function: protein C-terminus binding (GO:0008022);; Molecular Function: protein transporter activity (GO:0008565);; Cellular Component: intracellular part (GO:0044424);;	--	Importin subunit alpha-5 GN=kpna1 OS=Xenopus laevis (African clawed frog) PE=1 SV=2	importin subunit alpha-3 [Gallus gallus]
gene11132	0.00257488	1.0447	up	Molecular Function: acid phosphatase activity (GO:0003993);; Cellular Component: extracellular region (GO:0005576);;	--	Acid phosphatase-like protein 2 (Precursor) GN=acpl2 OS=Xenopus tropicalis (Western clawed frog) PE=2 SV=1	PREDICTED: acid phosphatase-like 2 isoform X5 [Gallus gallus]
gene20203	0.00398711	1.04346	up	Molecular Function: phosphoenolpyruvate carboxykinase (GTP) activity (GO:0004613);; Molecular Function: GTP binding (GO:0005525);; Cellular Component: mitochondrial matrix (GO:0005759);; Biological Process: gluconeogenesis (GO:0006094);; Biological Process: response to glucose (GO:0009749);; Biological Process: small molecule metabolic process (GO:0044281);; Molecular Function: metal ion binding …	K01596|3e-82|gga:396457|PCK2, PEPCK-M	Phosphoenolpyruvate carboxykinase [GTP], mitochondrial (Precursor) GN=PCK2 OS=Gallus gallus (Chicken) PE=1 SV=2	RecName: Full=Phosphoenolpyruvate carboxykinase [GTP], mitochondrial; Short=PEPCK-M; AltName: Full=Phosphoenolpyruvate carboxylase; Flags: Precursor
gene10880	0.00960766	1.04105	up	Biological Process: microtubule cytoskeleton organization (GO:0000226);; Molecular Function: actin binding (GO:0003779);; Cellular Component: centrosome (GO:0005813);; Cellular Component: microtubule organizing center (GO:0005815);; Cellular Component: microtubule (GO:0005874);; Biological Process: cytoskeleton organization (GO:0007010);; Biological Process: microtubule-based process (GO:0007017)…	--	Protein Hook homolog 1 GN=HOOK1 OS=Gallus gallus (Chicken) PE=2 SV=1	protein Hook homolog 1 [Gallus gallus]
gene12370	0.00251429	1.04105	up	Molecular Function: catalytic activity (GO:0003824);; Molecular Function: carbonate dehydratase activity (GO:0004089);; Molecular Function: binding (GO:0005488);; Cellular Component: cytoplasm (GO:0005737);; Cellular Component: mitochondrion (GO:0005739);; Cellular Component: plasma membrane (GO:0005886);; Biological Process: one-carbon metabolic process (GO:0006730);; Molecular Function: zinc io…	K01672|0.0|gga:415833|CA5B	Carbonic anhydrase 2 GN=ca2 OS=Tribolodon hakonensis (Japanese dace) PE=2 SV=3	PREDICTED: carbonic anhydrase 5B, mitochondrial isoform X3 [Gallus gallus]
gene3195	0.00357886	1.04063	up	Cellular Component: Golgi membrane (GO:0000139);;	K08504|3e-78|gga:420563|BET1	BET1-like protein GN=bet1l OS=Danio rerio (Zebrafish) PE=3 SV=1	BET1 homolog [Gallus gallus]
gene9927	0.00263646	1.03608	up	Molecular Function: catalytic activity (GO:0003824);; Molecular Function: ATP binding (GO:0005524);; Cellular Component: cytosol (GO:0005829);; Cellular Component: membrane (GO:0016020);; Molecular Function: phosphatidylinositol phosphate kinase activity (GO:0016307);; Biological Process: phosphorylation (GO:0016310);; Cellular Component: cytoplasmic vesicle (GO:0031410);; Cellular Component: ear…	K00921|0.0|gga:424114|PIP5K3	T-complex protein 1 subunit gamma GN=cct3 OS=Xenopus laevis (African clawed frog) PE=2 SV=2	PREDICTED: 1-phosphatidylinositol 3-phosphate 5-kinase isoform X9 [Gallus gallus]
gene8339	0.0029462	1.03498	up	--	K04434|0.0|gga:423202|MAPK8IP1	PTB domain-containing engulfment adapter protein 1 GN=gulp1 OS=Danio rerio (Zebrafish) PE=2 SV=1	PREDICTED: c-Jun-amino-terminal kinase-interacting protein 1 [Gallus gallus]
gene13597	0.00266429	1.03454	up	Biological Process: establishment of mitotic spindle orientation (GO:0000132);; Cellular Component: kinetochore (GO:0000776);; Biological Process: cell morphogenesis involved in differentiation (GO:0000904);; Biological Process: in utero embryonic development (GO:0001701);; Biological Process: neuron migration (GO:0001764);; Molecular Function: motor activity (GO:0003774);; Cellular Component: cy…	--	Nuclear distribution protein nudE homolog 1 GN=NDE1 OS=Gallus gallus (Chicken) PE=2 SV=1	nuclear distribution protein nudE homolog 1 [Gallus gallus]
gene5303	0.00450453	1.03436	up	Molecular Function: zinc ion transmembrane transporter activity (GO:0005385);; Cellular Component: mitochondrion (GO:0005739);; Cellular Component: Golgi apparatus (GO:0005794);; Biological Process: Golgi to endosome transport (GO:0006895);; Cellular Component: integral component of membrane (GO:0016021);; Biological Process: zinc ion transmembrane transport (GO:0071577);; Biological Process: div…	K14693|0.0|gga:421480|SLC30A6, ZnT6	Zinc transporter 6 GN=SLC30A6 OS=Gallus gallus (Chicken) PE=1 SV=1	zinc transporter 6 [Gallus gallus]
gene18352	0.00269133	1.03387	up	Molecular Function: glucosylceramidase activity (GO:0004348);; Cellular Component: plasma membrane (GO:0005886);; Biological Process: glucosylceramide catabolic process (GO:0006680);; Molecular Function: beta-glucosidase activity (GO:0008422);; Cellular Component: integral component of membrane (GO:0016021);;	--	--	PREDICTED: non-lysosomal glucosylceramidase [Gallus gallus]
gene1188	0.00312028	1.03341	up	Cellular Component: mitochondrion (GO:0005739);; Biological Process: activation of cysteine-type endopeptidase activity involved in apoptotic process (GO:0006919);; Biological Process: transformed cell apoptotic process (GO:0006927);; Cellular Component: membrane (GO:0016020);; Biological Process: positive regulation of apoptotic process (GO:0043065);; Biological Process: neuron apoptotic process…	--	Protein FAM162B GN=fam162b OS=Danio rerio (Zebrafish) PE=2 SV=1	PREDICTED: protein FAM162A [Gallus gallus]
gene14769	0.00383034	1.03337	up	Cellular Component: nuclear envelope (GO:0005635);; Biological Process: intracellular protein transport (GO:0006886);; Biological Process: nucleocytoplasmic transport (GO:0006913);; Biological Process: cytoskeleton organization (GO:0007010);; Biological Process: microtubule-based process (GO:0007017);; Biological Process: signal transduction (GO:0007165);; Biological Process: sensory organ develo…	--	Myosin-11 GN=MYH11 OS=Gallus gallus (Chicken) PE=1 SV=4	PREDICTED: golgin subfamily A member 1 isoform X6 [Gallus gallus]
gene11270	0.00298525	1.0319	up	Biological Process: vasculature development (GO:0001944);; Biological Process: adaptive immune response (GO:0002250);; Biological Process: myeloid cell activation involved in immune response (GO:0002275);; Molecular Function: protein tyrosine kinase activity (GO:0004713);; Molecular Function: non-membrane spanning protein tyrosine kinase activity (GO:0004715);; Molecular Function: signal transduc…	K08886|0.0|tgu:100228859|similar to tyrosine kinase, non-receptor, 2	Tyrosine-protein kinase SYK GN=SYK OS=Gallus gallus (Chicken) PE=1 SV=2	PREDICTED: activated CDC42 kinase 1 isoform X10 [Gallus gallus]
gene6882	0.00466872	1.03103	up	Biological Process: deadenylation-dependent decapping of nuclear-transcribed mRNA (GO:0000290);; Cellular Component: cytoplasmic mRNA processing body (GO:0000932);; Biological Process: cytoplasmic mRNA processing body assembly (GO:0033962);; Biological Process: cellular macromolecule metabolic process (GO:0044260);; Biological Process: rhythmic process (GO:0048511);; Biological Process: nucleic a…	--	Nocturnin GN=ccrn4l OS=Xenopus laevis (African clawed frog) PE=2 SV=1	nocturnin [Gallus gallus]
gene9467	0.00295648	1.0303	up	--	--	--	PREDICTED: protein FAM178A [Gallus gallus]
gene8266	0.00429588	1.02792	up	Molecular Function: beta-amyloid binding (GO:0001540);; Cellular Component: plasma membrane (GO:0005886);; Biological Process: receptor-mediated endocytosis (GO:0006898);; Cellular Component: integral component of membrane (GO:0016021);; Biological Process: ventral spinal cord development (GO:0021517);; Molecular Function: lipoprotein particle receptor activity (GO:0030228);; Molecular Function: …	--	Low-density lipoprotein receptor class A domain-containing protein 3 (Precursor) GN=ldlrad3 OS=Xenopus tropicalis (Western clawed frog) PE=2 SV=1	PREDICTED: low-density lipoprotein receptor class A domain-containing protein 3 isoform X2 [Gallus gallus]
gene11596	0.00439407	1.02773	up	Biological Process: angiogenesis (GO:0001525);; Molecular Function: receptor activity (GO:0004872);; Molecular Function: integrin binding (GO:0005178);; Biological Process: cellular component movement (GO:0006928);; Biological Process: integrin-mediated signaling pathway (GO:0007229);; Biological Process: axonogenesis (GO:0007409);; Biological Process: tissue development (GO:0009888);; Cellular C…	K06529|0.0|gga:415298|SEMA7A	Semaphorin-3C (Precursor) GN=SEMA3C OS=Gallus gallus (Chicken) PE=2 SV=1	semaphorin 7A, GPI membrane anchor (John Milton Hagen blood group) precursor [Gallus gallus]
gene8857	0.00411138	1.02456	up	Biological Process: microtubule cytoskeleton organization (GO:0000226);; Biological Process: protein complex assembly (GO:0006461);; Biological Process: intracellular protein transport (GO:0006886);; Biological Process: nucleocytoplasmic transport (GO:0006913);; Biological Process: mitosis (GO:0007067);; Biological Process: signal transduction (GO:0007165);; Biological Process: sensory organ deve…	--	Dystrophin GN=DMD OS=Gallus gallus (Chicken) PE=2 SV=1	PREDICTED: nesprin-2 isoform X1 [Gallus gallus]
gene14702	0.00349549	1.0234	up	Biological Process: positive regulation of cytokine production (GO:0001819);; Molecular Function: 1-acylglycerol-3-phosphate O-acyltransferase activity (GO:0003841);; Cellular Component: endoplasmic reticulum (GO:0005783);; Biological Process: phospholipid biosynthetic process (GO:0008654);; Cellular Component: membrane (GO:0016020);;	K13509|1e-167|tgu:100229145|hypothetical protein LOC100229145	Lysophospholipid acyltransferase LPCAT4 GN=lpcat4 OS=Xenopus tropicalis (Western clawed frog) PE=2 SV=1	PREDICTED: 1-acyl-sn-glycerol-3-phosphate acyltransferase beta [Gallus gallus]
gene13748	0.00333968	1.0219	up	Molecular Function: protein binding (GO:0005515);; Cellular Component: nucleus (GO:0005634);; Cellular Component: cytoplasm (GO:0005737);; Biological Process: cell surface receptor signaling pathway (GO:0007166);; Biological Process: pattern specification process (GO:0007389);; Biological Process: central nervous system development (GO:0007417);; Biological Process: organ morphogenesis (GO:000988…	K01125|0.0|gga:416395|NAGPA	Multiple epidermal growth factor-like domains protein 10 (Precursor) GN=megf10 OS=Xenopus tropicalis (Western clawed frog) PE=2 SV=1	PREDICTED: N-acetylglucosamine-1-phosphodiester alpha-N-acetylglucosaminidase [Gallus gallus]
gene12673	0.00351781	1.02022	up	Cellular Component: nuclear envelope (GO:0005635);; Biological Process: cellular protein modification process (GO:0006464);; Biological Process: intracellular protein transport (GO:0006886);; Biological Process: nucleocytoplasmic transport (GO:0006913);; Biological Process: cytoskeleton organization (GO:0007010);; Biological Process: microtubule-based process (GO:0007017);; Molecular Function: cy…	--	Myosin-11 GN=MYH11 OS=Gallus gallus (Chicken) PE=1 SV=4	sarcolemma associated protein [Gallus gallus]
gene8759	0.00346704	1.01986	up	Cellular Component: nucleus (GO:0005634);; Cellular Component: cytoskeleton (GO:0005856);; Biological Process: gene expression (GO:0010467);; Biological Process: RNA metabolic process (GO:0016070);; Biological Process: histone modification (GO:0016570);; Biological Process: regulation of cellular metabolic process (GO:0031323);; Cellular Component: protein complex (GO:0043234);; Cellular Componen…	--	Echinoderm microtubule-associated protein-like 4 GN=eml4 OS=Xenopus laevis (African clawed frog) PE=2 SV=1	PREDICTED: echinoderm microtubule associated protein like 1 isoform X3 [Gallus gallus]
gene18526	0.00350948	1.01958	up	Molecular Function: protein binding (GO:0005515);; Biological Process: ubiquitin-dependent protein catabolic process (GO:0006511);; Biological Process: multicellular organismal development (GO:0007275);; Biological Process: protein ubiquitination (GO:0016567);; Cellular Component: intracellular part (GO:0044424);; Biological Process: single-organism cellular process (GO:0044763);; Biological Proc…	--	RNA polymerase II-associated protein 3 GN=rpap3 OS=Xenopus laevis (African clawed frog) PE=2 SV=1	small glutamine-rich tetratricopeptide repeat-containing protein beta [Gallus gallus]
gene1136	0.0063581	1.01794	up	Molecular Function: delayed rectifier potassium channel activity (GO:0005251);; Cellular Component: voltage-gated potassium channel complex (GO:0008076);; Biological Process: regulation of ion transmembrane transport (GO:0034765);; Cellular Component: juxtaparanode region of axon (GO:0044224);; Biological Process: protein homooligomerization (GO:0051260);; Biological Process: potassium ion transm…	K04874|0.0|gga:428101|KCNA1	Potassium voltage-gated channel subfamily A member 2 GN=kcna2 OS=Xenopus laevis (African clawed frog) PE=3 SV=2	PREDICTED: potassium voltage-gated channel subfamily A member 1 isoform X1 [Gallus gallus]
gene21297	0.00605163	1.01479	up	Molecular Function: binding (GO:0005488);; Cellular Component: nucleus (GO:0005634);; Biological Process: regulation of transcription, DNA-templated (GO:0006355);; Biological Process: sensory organ development (GO:0007423);; Biological Process: anatomical structure morphogenesis (GO:0009653);; Biological Process: cell differentiation (GO:0030154);; Cellular Component: macromolecular complex (GO:0…	--	Protein starmaker (Precursor) GN=stm OS=Danio rerio (Zebrafish) PE=2 SV=1	PREDICTED: uncharacterized protein DDB_G0290685 isoform X2 [Gallus gallus]
gene8543	0.00381172	1.01468	up	Cellular Component: nuclear chromosome (GO:0000228);; Cellular Component: heterochromatin (GO:0000792);; Biological Process: lens development in camera-type eye (GO:0002088);; Molecular Function: DNA binding (GO:0003677);; Cellular Component: cytoplasm (GO:0005737);; Biological Process: DNA-dependent DNA replication (GO:0006261);; Biological Process: regulation of transcription from RNA polymeras…	K11655|0.0|gga:428884|BAZ1A	Bromodomain adjacent to zinc finger domain protein 1A (Fragment) GN=baz1a OS=Xenopus laevis (African clawed frog) PE=2 SV=1	PREDICTED: bromodomain adjacent to zinc finger domain protein 1A isoform X4 [Gallus gallus]
gene5480	0.00509009	1.01281	up	Molecular Function: actin binding (GO:0003779);; Molecular Function: signal transducer activity (GO:0004871);; Molecular Function: calcium ion binding (GO:0005509);; Cellular Component: nuclear envelope (GO:0005635);; Biological Process: protein complex assembly (GO:0006461);; Biological Process: intracellular protein transport (GO:0006886);; Biological Process: nucleocytoplasmic transport (GO:00…	--	Dystrophin GN=DMD OS=Gallus gallus (Chicken) PE=2 SV=1	PREDICTED: utrophin isoform X4 [Gallus gallus]
gene297	0.00517945	1.01263	up	Cellular Component: integral component of plasma membrane (GO:0005887);; Biological Process: cell surface receptor signaling pathway (GO:0007166);; Biological Process: retina layer formation (GO:0010842);; Molecular Function: Wnt-activated receptor activity (GO:0042813);; Biological Process: regulation of angiogenesis (GO:0045765);;	--	Tetraspanin-12 GN=TSPAN12 OS=Gallus gallus (Chicken) PE=2 SV=1	tetraspanin-12 [Gallus gallus]
gene7169	0.00455542	1.00463	up	Molecular Function: store-operated calcium channel activity (GO:0015279);; Cellular Component: integral component of endoplasmic reticulum membrane (GO:0030176);; Biological Process: regulation of store-operated calcium entry (GO:2001256);;	--	Store-operated calcium entry-associated regulatory factor (Precursor) GN=tmem66 OS=Xenopus tropicalis (Western clawed frog) PE=3 SV=2	transmembrane protein 66 precursor [Gallus gallus]
gene4600	0.00487909	1.00398	up	Cellular Component: intracellular (GO:0005622);; Biological Process: negative regulation of protein kinase activity (GO:0006469);; Biological Process: negative regulation of TOR signaling (GO:0032007);; Biological Process: regulation of apoptotic process (GO:0042981);; Biological Process: negative regulation of cell size (GO:0045792);;	--	--	DEP domain-containing mTOR-interacting protein [Gallus gallus]
gene19333	0.00535968	1.00394	up	Biological Process: toll-like receptor signaling pathway (GO:0002224);; Molecular Function: protein binding (GO:0005515);; Cellular Component: nucleolus (GO:0005730);; Cellular Component: cytoplasm (GO:0005737);; Biological Process: cellular protein modification process (GO:0006464);; Biological Process: macromolecule biosynthetic process (GO:0009059);; Biological Process: regulation of biosynthe…	K04558|0.0|gga:426796|SNCAIP	E3 ubiquitin-protein ligase HACE1 GN=HACE1 OS=Gallus gallus (Chicken) PE=2 SV=1	PREDICTED: synphilin-1 isoform X4 [Gallus gallus]
gene15714	0.00655036	1.00384	up	Cellular Component: pericentriolar material (GO:0000242);; Biological Process: neuron migration (GO:0001764);; Molecular Function: non-membrane spanning protein tyrosine kinase activity (GO:0004715);; Molecular Function: protein serine/threonine phosphatase activity (GO:0004722);; Molecular Function: ATP binding (GO:0005524);; Cellular Component: nucleus (GO:0005634);; Cellular Component: mitocho…	K05704|0.0|gga:396442|SRC, PP60C-SCR, SDR	Proto-oncogene tyrosine-protein kinase Src GN=SRC OS=Gallus gallus (Chicken) PE=1 SV=4	proto-oncogene tyrosine-protein kinase Src [Gallus gallus]
gene1127	0.00467925	1.00352	up	Cellular Component: peroxisomal membrane (GO:0005778);; Cellular Component: plasma membrane (GO:0005886);; Biological Process: cell adhesion (GO:0007155);; Biological Process: ether lipid biosynthetic process (GO:0008611);; Biological Process: wax biosynthetic process (GO:0010025);; Cellular Component: integral component of membrane (GO:0016021);; Cellular Component: anchored component of membran…	--	Fatty acyl-CoA reductase 1 GN=far1 OS=Xenopus laevis (African clawed frog) PE=2 SV=1	PREDICTED: fatty acyl-CoA reductase 1 isoform X3 [Gallus gallus]
gene8695	0.00465418	1.00322	up	Biological Process: protein targeting to Golgi (GO:0000042);; Biological Process: microtubule cytoskeleton organization (GO:0000226);; Biological Process: ventricular septum development (GO:0003281);; Molecular Function: motor activity (GO:0003774);; Cellular Component: nucleus (GO:0005634);; Cellular Component: nuclear envelope (GO:0005635);; Cellular Component: Golgi apparatus (GO:0005794);; Bi…	--	Myosin-11 GN=MYH11 OS=Gallus gallus (Chicken) PE=1 SV=4	PREDICTED: thyroid receptor-interacting protein 11 [Gallus gallus]

## Sheet: T1 vs T4 down
#ID	FDR	log2FC	regulated	GO_annotation	KEGG_annotation	Swissprot_annotation	nr_annotation
gene9447	0	-5.92435	down	Biological Process: organelle organization (GO:0006996);; Biological Process: blood coagulation (GO:0007596);; Biological Process: cellular process (GO:0009987);; Biological Process: melanocyte differentiation (GO:0030318);;	--	Collagen alpha-1(III) chain (Precursor; Fragments) GN=COL3A1 OS=Gallus gallus (Chicken) PE=2 SV=2	PREDICTED: Hermansky-Pudlak syndrome 6 protein [Gallus gallus]
gene11187	9.10383e-15	-5.54126	down	Biological Process: signal transduction (GO:0007165);; Biological Process: nervous system development (GO:0007399);; Biological Process: tissue development (GO:0009888);; Biological Process: gene expression (GO:0010467);; Biological Process: RNA metabolic process (GO:0016070);; Biological Process: regulation of nucleobase-containing compound metabolic process (GO:0019219);; Biological Process: re…	--	Membrane progestin receptor gamma-B GN=paqr5b OS=Danio rerio (Zebrafish) PE=2 SV=1	PREDICTED: LOW QUALITY PROTEIN: progestin and adipoQ receptor family member 9 [Gallus gallus]
gene20074	1.10403e-09	-4.93345	down	Biological Process: MAPK cascade (GO:0000165);; Biological Process: eye development (GO:0001654);; Molecular Function: MAP kinase activity (GO:0004707);; Molecular Function: ATP binding (GO:0005524);; Biological Process: protein phosphorylation (GO:0006468);; Biological Process: brain development (GO:0007420);; Biological Process: embryo development (GO:0009790);; Biological Process: central nerv…	K04464|1e-140|ptr:454499|MAPK7	Mitogen-activated protein kinase 1 GN=mapk1 OS=Xenopus laevis (African clawed frog) PE=1 SV=3	PREDICTED: uncharacterized transmembrane protein DDB_G0289901-like, partial [Gallus gallus]
Chicken_newGene_4827	0	-4.86938	down	Molecular Function: nucleic acid binding (GO:0003676);; Biological Process: RNA processing (GO:0006396);; Cellular Component: intracellular organelle part (GO:0044446);; Biological Process: single-organism process (GO:0044699);; Biological Process: cellular component organization or biogenesis (GO:0071840);;	--	Integumentary mucin C.1 (Fragment) OS=Xenopus laevis (African clawed frog) PE=2 SV=1	PREDICTED: multiple epidermal growth factor-like domains protein 8 isoform X1 [Xenopus (Silurana) tropicalis]
gene5239	1.18272e-12	-4.7537	down	Biological Process: regulation of biological process (GO:0050789);;	--	Leucine-rich repeat-containing protein 45 GN=LRRC45 OS=Gallus gallus (Chicken) PE=2 SV=1	PREDICTED: T-complex-associated testis-expressed protein 1 isoform X7 [Gallus gallus]
gene20026	9.79867e-08	-4.64475	down	Biological Process: negative regulation of protein phosphorylation (GO:0001933);; Biological Process: embryonic heart tube morphogenesis (GO:0003143);; Molecular Function: chromatin binding (GO:0003682);; Molecular Function: sequence-specific DNA binding transcription factor activity (GO:0003700);; Molecular Function: transforming growth factor beta receptor, cytoplasmic mediator activity (GO:000…	K04677|1e-83|ptr:467711|SMAD6	Mothers against decapentaplegic homolog 6 GN=SMAD6 OS=Gallus gallus (Chicken) PE=2 SV=1	PREDICTED: mothers against decapentaplegic homolog 6-like, partial [Gallus gallus]
Chicken_newGene_5670	1.63878e-07	-4.60879	down	Biological Process: cellular process (GO:0009987);; Cellular Component: protein complex (GO:0043234);; Cellular Component: intracellular organelle part (GO:0044446);; Biological Process: system development (GO:0048731);;	--	Scale keratin OS=Gallus gallus (Chicken) PE=2 SV=3	PREDICTED: DNA-directed RNA polymerase II subunit RPB1-like [Anolis carolinensis]
gene12446	1.3261e-06	-4.45526	down	Molecular Function: RNA binding (GO:0003723);; Cellular Component: intracellular part (GO:0044424);;	--	Cleavage and polyadenylation specificity factor subunit 6 GN=CPSF6 OS=Gallus gallus (Chicken) PE=2 SV=1	PREDICTED: ataxin 1-like [Gallus gallus]
gene2666	6.60007e-06	-4.32835	down	Molecular Function: protein binding (GO:0005515);; Cellular Component: extracellular region (GO:0005576);; Cellular Component: extracellular space (GO:0005615);; Biological Process: signal transduction (GO:0007165);; Biological Process: multicellular organismal development (GO:0007275);; Biological Process: regulation of gene expression (GO:0010468);; Cellular Component: membrane (GO:0016020);; B…	K08130|0.0|gga:419088|TSKU, C-TSK, C-TSKB, EIIH, LRRC54	Tsukushin (Precursor) GN=TSKU OS=Gallus gallus (Chicken) PE=1 SV=1	tsukushin precursor [Gallus gallus]
Chicken_newGene_3847	1.95927e-05	-4.23708	down	--	--	--	PREDICTED: envelope glycoprotein gp95-like [Gallus gallus]
gene11836	8.85355e-08	-4.12333	down	Biological Process: cartilage condensation (GO:0001502);; Biological Process: chondrocyte development (GO:0002063);; Molecular Function: calcium ion binding (GO:0005509);; Molecular Function: hyaluronic acid binding (GO:0005540);; Cellular Component: basement membrane (GO:0005604);; Biological Process: proteoglycan biosynthetic process (GO:0030166);; Biological Process: collagen fibril organizati…	K06792|0.0|gga:395798|ACAN, AGC1	Aggrecan core protein (Precursor) GN=ACAN OS=Gallus gallus (Chicken) PE=1 SV=2	aggrecan core protein precursor [Gallus gallus]
gene17701	4.4964e-14	-4.09399	down	Molecular Function: sequence-specific DNA binding transcription factor activity (GO:0003700);; Cellular Component: nucleus (GO:0005634);; Cellular Component: mitochondrion (GO:0005739);; Biological Process: regulation of transcription, DNA-templated (GO:0006355);; Biological Process: multicellular organismal development (GO:0007275);; Biological Process: anterior/posterior pattern specification (…	K09294|1e-177|gga:771865|HOXB9	Homeobox protein Hox-B9a GN=hoxb9a OS=Danio rerio (Zebrafish) PE=2 SV=2	PREDICTED: homeobox protein Hox-B9 [Anas platyrhynchos]
Chicken_newGene_5643	0.000180679	-4.03514	down	Molecular Function: binding (GO:0005488);; Biological Process: cell adhesion (GO:0007155);; Biological Process: integrin-mediated signaling pathway (GO:0007229);; Biological Process: skeletal muscle tissue development (GO:0007519);; Cellular Component: integrin complex (GO:0008305);; Cellular Component: cell surface (GO:0009986);; Cellular Component: membrane (GO:0016020);; Cellular Component: ba…	K06583|3e-49|ssc:100516551|ITGA7	Integrin alpha-6 light chain (Precursor) GN=ITGA6 OS=Gallus gallus (Chicken) PE=2 SV=1	PREDICTED: integrin alpha-7-like [Melopsittacus undulatus]
Chicken_newGene_1509	0.000317928	-3.97991	down	--	--	--	retinoblastoma tumor suppressor [Gallus gallus]
gene6303	1.077e-08	-3.91876	down	Biological Process: diet induced thermogenesis (GO:0002024);; Molecular Function: voltage-gated chloride channel activity (GO:0005247);; Biological Process: chloride transport (GO:0006821);; Biological Process: sensory perception of sound (GO:0007605);; Biological Process: protein localization (GO:0008104);; Cellular Component: actin cytoskeleton (GO:0015629);; Cellular Component: membrane (GO:00…	K05025|0.0|gga:422054|CLIC5	--	PREDICTED: chloride intracellular channel protein 5 isoform X2 [Gallus gallus]
gene11616	0	-3.83541	down	Molecular Function: epidermal growth factor receptor binding (GO:0005154);; Cellular Component: plasma membrane (GO:0005886);; Cellular Component: integral component of membrane (GO:0016021);; Biological Process: central nervous system neuron development (GO:0021954);; Biological Process: neuron projection development (GO:0031175);; Biological Process: protein kinase B signaling (GO:0043491);; Bi…	--	Leucine-rich repeat and immunoglobulin-like domain-containing nogo receptor-interacting protein 1 (Precursor) GN=LINGO1 OS=Gallus gallus (Chicken) PE=2 SV=1	leucine-rich repeat and immunoglobulin-like domain-containing nogo receptor-interacting protein 1 precursor [Gallus gallus]
Chicken_newGene_3805	0.00177324	-3.80027	down	--	--	--	PREDICTED: piezo-type mechanosensitive ion channel component 1-like [Oryzias latipes]
gene14867	0.00316821	-3.73505	down	Biological Process: blood vessel development (GO:0001568);; Molecular Function: angiotensin receptor activity (GO:0001595);; Cellular Component: plasma membrane (GO:0005886);; Biological Process: G-protein coupled receptor signaling pathway (GO:0007186);; Biological Process: gastrulation (GO:0007369);; Biological Process: tissue development (GO:0009888);; Biological Process: intracellular signal …	--	Apelin receptor A GN=aplnra OS=Danio rerio (Zebrafish) PE=2 SV=2	PREDICTED: urotensin-2 receptor-like [Gallus gallus]
gene3363	0	-3.49373	down	Molecular Function: protein binding (GO:0005515);; Biological Process: signal transduction (GO:0007165);; Biological Process: anatomical structure morphogenesis (GO:0009653);; Biological Process: tissue development (GO:0009888);; Cellular Component: membrane (GO:0016020);; Biological Process: locomotion (GO:0040011);; Cellular Component: intracellular part (GO:0044424);; Biological Process: singl…	--	Vasorin (Precursor) GN=vasn OS=Xenopus tropicalis (Western clawed frog) PE=2 SV=1	PREDICTED: TLR4 interactor with leucine rich repeats [Gallus gallus]
gene13207	0.000453939	-3.45076	down	--	--	--	PREDICTED: collagen alpha-1(XXIII) chain-like [Gallus gallus]
gene19925	0	-3.4197	down	Molecular Function: binding (GO:0005488);; Cellular Component: collagen (GO:0005581);; Biological Process: biomineral tissue development (GO:0031214);; Biological Process: single-organism cellular process (GO:0044763);; Biological Process: single-organism developmental process (GO:0044767);; Biological Process: system development (GO:0048731);; Biological Process: response to stimulus (GO:0050896…	K06236|3e-19|mdo:100019354|similar to alpha 1 type I collagen preproprotein	Collagen alpha-1(I) chain (Precursor) GN=COL1A1 OS=Gallus gallus (Chicken) PE=1 SV=3	PREDICTED: collagen alpha-1(I) chain-like, partial [Gallus gallus]
gene15391	0	-3.35469	down	Biological Process: lipid metabolic process (GO:0006629);; Molecular Function: hydrolase activity (GO:0016787);; Biological Process: cellular metabolic process (GO:0044237);; Molecular Function: metal ion binding (GO:0046872);;	--	Phospholipase A2 isozymes PA3A/PA3B/PA5 OS=Heloderma suspectum (Gila monster) PE=1 SV=3	PREDICTED: group 3 secretory phospholipase A2-like [Gallus gallus]
gene8375	1.80855e-11	-3.33501	down	Molecular Function: nucleotide binding (GO:0000166);; Molecular Function: actin binding (GO:0003779);; Molecular Function: monooxygenase activity (GO:0004497);; Molecular Function: binding (GO:0005488);; Cellular Component: cytoplasm (GO:0005737);; Biological Process: protein complex assembly (GO:0006461);; Biological Process: phosphate-containing compound metabolic process (GO:0006796);; Biologi…	K06115|0.0|gga:423225|SPTBN5	Spectrin alpha chain, non-erythrocytic 1 GN=SPTAN1 OS=Gallus gallus (Chicken) PE=1 SV=3	PREDICTED: spectrin beta chain, non-erythrocytic 5 [Gallus gallus]
gene9882	1.36281e-11	-3.26532	down	Biological Process: mesoderm formation (GO:0001707);; Biological Process: positive regulation of protein phosphorylation (GO:0001934);; Biological Process: vasculature development (GO:0001944);; Biological Process: membranous septum morphogenesis (GO:0003149);; Biological Process: muscular septum morphogenesis (GO:0003150);; Biological Process: outflow tract morphogenesis (GO:0003151);; Molecular…	K02432|0.0|gga:374060|FZD7, Fz-7, cFz-7	Frizzled-7 (Precursor) GN=FZD7 OS=Gallus gallus (Chicken) PE=2 SV=1	frizzled-7 precursor [Gallus gallus]
gene5053	1.39267e-11	-3.19135	down	Cellular Component: integral component of membrane (GO:0016021);;	--	Uncharacterized transmembrane protein C1orf95 homolog GN=si:dkeyp-59a8.4 OS=Danio rerio (Zebrafish) PE=3 SV=1	chromosome 3 open reading frame, human C1orf95 [Gallus gallus]
gene21161	0.000510948	-3.13024	down	--	--	Ig heavy chain V region 3 (Precursor) OS=Carassius auratus (Goldfish) PE=4 SV=1	PREDICTED: uncharacterized protein LOC101750354 [Gallus gallus]
Chicken_newGene_1196	0.00137045	-3.03599	down	--	K07410|2e-21|gga:421466|CYP1B1	--	PREDICTED: cytochrome P450 1B1-like [Ficedula albicollis]
gene14803	0.000127907	-3.03017	down	Molecular Function: microfilament motor activity (GO:0000146);; Biological Process: microtubule cytoskeleton organization (GO:0000226);; Biological Process: immune system process (GO:0002376);; Biological Process: system process (GO:0003008);; Molecular Function: motor activity (GO:0003774);; Molecular Function: actin binding (GO:0003779);; Molecular Function: calmodulin binding (GO:0005516);; Mo…	K10352|0.0|gga:417306|MYH4, MYH2, MYH6	Myosin-3 GN=MYH3 OS=Gallus gallus (Chicken) PE=2 SV=3	PREDICTED: myosin-3 [Gallus gallus]
Chicken_newGene_5151	0.000127907	-3.03017	down	Cellular Component: endoplasmic reticulum (GO:0005783);; Cellular Component: membrane (GO:0016020);;	--	Transmembrane protein 98 GN=tmem98 OS=Xenopus laevis (African clawed frog) PE=2 SV=1	PREDICTED: transmembrane protein 98-like [Taeniopygia guttata]
gene7533	5.61915e-08	-3.02032	down	Biological Process: response to hypoxia (GO:0001666);; Molecular Function: superoxide dismutase activity (GO:0004784);; Molecular Function: copper ion binding (GO:0005507);; Cellular Component: extracellular space (GO:0005615);; Cellular Component: cytoplasm (GO:0005737);; Cellular Component: trans-Golgi network (GO:0005802);; Biological Process: superoxide metabolic process (GO:0006801);; Molecu…	K00518|1e-179|gga:422810|SOD3	Superoxide dismutase [Cu-Zn] GN=sod1 OS=Xenopus tropicalis (Western clawed frog) PE=2 SV=1	PREDICTED: extracellular superoxide dismutase [Cu-Zn] [Gallus gallus]
gene17474	8.10493e-08	-2.99945	down	Molecular Function: group III metabotropic glutamate receptor activity (GO:0001642);; Cellular Component: integral component of plasma membrane (GO:0005887);; Biological Process: G-protein coupled receptor signaling pathway (GO:0007186);; Biological Process: negative regulation of cAMP biosynthetic process (GO:0030818);; Biological Process: synaptic transmission, glutamatergic (GO:0035249);; Cell…	K04607|0.0|mdo:100027811|GRM4	G-protein coupled receptor family C group 6 member A (Precursor) GN=gprc6a OS=Carassius auratus (Goldfish) PE=1 SV=1	PREDICTED: metabotropic glutamate receptor 4 isoform X1 [Gallus gallus]
gene18087	2.99611e-06	-2.99661	down	Biological Process: skeletal system development (GO:0001501);; Biological Process: ossification (GO:0001503);; Biological Process: immune system process (GO:0002376);; Biological Process: heart morphogenesis (GO:0003007);; Molecular Function: sequence-specific DNA binding transcription factor activity (GO:0003700);; Molecular Function: protein binding (GO:0005515);; Biological Process: transcript…	K09261|1e-150|oaa:100078586|similar to MADS box transcription enhancer factor 2, polypeptide B (myocyte enhancer factor 2B)	Myocyte-specific enhancer factor 2D homolog GN=mef2d OS=Xenopus laevis (African clawed frog) PE=1 SV=1	PREDICTED: myocyte-specific enhancer factor 2B isoform X2 [Gallus gallus]
gene19804	0	-2.98248	down	Biological Process: multicellular organismal development (GO:0007275);; Biological Process: primary metabolic process (GO:0044238);; Biological Process: cellular macromolecule metabolic process (GO:0044260);; Biological Process: anatomical structure development (GO:0048856);;	--	Collagen alpha-1(II) chain (Precursor) GN=col2a1 OS=Xenopus tropicalis (Western clawed frog) PE=2 SV=1	PREDICTED: cartilage intermediate layer protein 2 [Gallus gallus]
gene4301	6.7967e-07	-2.97422	down	Molecular Function: carbonate dehydratase activity (GO:0004089);; Cellular Component: cytoplasm (GO:0005737);; Biological Process: one-carbon metabolic process (GO:0006730);; Molecular Function: zinc ion binding (GO:0008270);; Biological Process: embryo development (GO:0009790);; Biological Process: cerebellum development (GO:0021549);; Biological Process: swimming behavior (GO:0036269);; Cellula…	K01672|0.0|gga:421139|CA8	Carbonic anhydrase GN=cahz OS=Danio rerio (Zebrafish) PE=1 SV=2	PREDICTED: carbonic anhydrase-related protein isoformX2 [Gallus gallus]
gene12262	3.47973e-05	-2.96173	down	Biological Process: amino acid transmembrane transport (GO:0003333);; Biological Process: transport (GO:0006810);; Molecular Function: neutral amino acid transmembrane transporter activity (GO:0015175);; Cellular Component: membrane (GO:0016020);; Cellular Component: integral component of membrane (GO:0016021);; Biological Process: D-alanine transport (GO:0042941);; Biological Process: D-serine t…	K13782|0.0|gga:415774|SLC7A10	Y+L amino acid transporter 2 GN=slc7a6 OS=Xenopus tropicalis (Western clawed frog) PE=2 SV=1	PREDICTED: asc-type amino acid transporter 1 isoform X6 [Gallus gallus]
gene12534	0.000321688	-2.95137	down	Biological Process: single-organism cellular process (GO:0044763);;	--	Protocadherin-15 (Precursor) GN=Pcdh15 OS=Gallus gallus (Chicken) PE=1 SV=1	PREDICTED: cadherin-related family member 4 isoform X1 [Gallus gallus]
gene2122	9.5159e-09	-2.94914	down	--	--	Transmembrane protein FAM155B GN=fam155b OS=Xenopus tropicalis (Western clawed frog) PE=2 SV=1	PREDICTED: transmembrane protein FAM155A [Gallus gallus]
gene8200	7.31049e-12	-2.94852	down	--	--	Skin secretory protein xP2 (Precursor) GN=p2 OS=Xenopus laevis (African clawed frog) PE=1 SV=2	PREDICTED: macrophage-expressed gene 1 protein [Gallus gallus]
gene517	0	-2.94542	down	Molecular Function: collagen binding (GO:0005518);; Cellular Component: fibrillar collagen (GO:0005583);; Cellular Component: extracellular space (GO:0005615);; Biological Process: visual perception (GO:0007601);; Biological Process: collagen fibril organization (GO:0030199);; Biological Process: positive regulation of transcription from RNA polymerase II promoter (GO:0045944);; Biological Proces…	K08122|0.0|gga:417891|LUM	Lumican (Precursor) GN=LUM OS=Gallus gallus (Chicken) PE=1 SV=1	lumican precursor [Gallus gallus]
gene21015	0	-2.9427	down	Molecular Function: extracellular matrix structural constituent (GO:0005201);; Cellular Component: collagen (GO:0005581);; Cellular Component: fibrillar collagen (GO:0005583);; Cellular Component: cytoplasm (GO:0005737);; Biological Process: regulation of ossification (GO:0030278);; Biological Process: bone mineralization (GO:0030282);; Biological Process: fin regeneration (GO:0031101);; Biologic…	K06236|6e-55|mdo:100019354|similar to alpha 1 type I collagen preproprotein	Collagen alpha-1(I) chain (Precursor) GN=COL1A1 OS=Gallus gallus (Chicken) PE=1 SV=3	PREDICTED: collagen alpha-1(I) chain-like, partial [Gallus gallus]
gene5677	0	-2.93705	down	Molecular Function: transporter activity (GO:0005215);; Cellular Component: Golgi apparatus (GO:0005794);; Cellular Component: trans-Golgi network (GO:0005802);; Biological Process: transport (GO:0006810);; Biological Process: lysosome organization (GO:0007040);; Cellular Component: clathrin-coated vesicle (GO:0030136);; Cellular Component: early endosome membrane (GO:0031901);; Molecular Functio…	--	Clavesin-2 GN=clvs2 OS=Danio rerio (Zebrafish) PE=2 SV=1	PREDICTED: clavesin-2 [Gallus gallus]
gene6621	0.00369476	-2.93515	down	Molecular Function: double-stranded RNA binding (GO:0003725);; Cellular Component: integral component of membrane (GO:0016021);;	--	--	PREDICTED: probable tRNA threonylcarbamoyladenosine biosynthesis protein YwlC-like [Gallus gallus]
gene15552	1.47171e-12	-2.93489	down	Molecular Function: sulfotransferase activity (GO:0008146);; Cellular Component: membrane (GO:0016020);;	--	WSC domain-containing protein 1 GN=wscd1 OS=Xenopus tropicalis (Western clawed frog) PE=2 SV=1	PREDICTED: WSC domain-containing protein 1 isoform X2 [Gallus gallus]
gene14011	1.01096e-09	-2.92889	down	Biological Process: patterning of blood vessels (GO:0001569);; Molecular Function: angiotensin receptor activity (GO:0001595);; Biological Process: gastrulation with mouth forming second (GO:0001702);; Molecular Function: chemokine receptor activity (GO:0004950);; Molecular Function: N-formyl peptide receptor activity (GO:0004982);; Molecular Function: protein binding (GO:0005515);; Cellular Comp…	--	C3a anaphylatoxin chemotactic receptor GN=c3ar1 OS=Danio rerio (Zebrafish) PE=3 SV=1	PREDICTED: LOW QUALITY PROTEIN: chemokine-like receptor 1 [Gallus gallus]
gene13480	5.37093e-05	-2.92828	down	--	--	--	PREDICTED: uncharacterized protein LOC101750543 [Gallus gallus]
gene20196	5.37093e-05	-2.92828	down	Cellular Component: phagocytic cup (GO:0001891);; Cellular Component: podosome (GO:0002102);; Molecular Function: phospholipid binding (GO:0005543);; Cellular Component: cytoplasm (GO:0005737);; Biological Process: phagocytosis, engulfment (GO:0006911);; Biological Process: cell chemotaxis (GO:0060326);; Biological Process: podosome assembly (GO:0071800);; Biological Process: membrane tubulation …	--	Bridging integrator 2 GN=BIN2 OS=Gallus gallus (Chicken) PE=2 SV=1	bridging integrator 2 [Gallus gallus]
gene21001	8.73746e-14	-2.91461	down	Molecular Function: calcium ion binding (GO:0005509);; Cellular Component: coated pit (GO:0005905);; Biological Process: endocytosis (GO:0006897);; Cellular Component: integral component of membrane (GO:0016021);; Biological Process: ventral spinal cord development (GO:0021517);; Molecular Function: lipoprotein particle receptor activity (GO:0030228);; Molecular Function: apolipoprotein binding (…	--	Low-density lipoprotein receptor-related protein 1 (Precursor) GN=LRP1 OS=Gallus gallus (Chicken) PE=2 SV=1	low-density lipoprotein receptor-related protein 1 precursor [Gallus gallus]
gene13088	1.13687e-12	-2.90952	down	Cellular Component: extracellular region (GO:0005576);; Cellular Component: plasma membrane (GO:0005886);; Biological Process: response to stress (GO:0006950);; Biological Process: immune response (GO:0006955);; Biological Process: signal transduction (GO:0007165);; Biological Process: metabolic process (GO:0008152);; Biological Process: cell death (GO:0008219);; Biological Process: anatomical st…	K07521|0.0|ecb:100068742|similar to netrin receptor Unc5h1	Netrin receptor UNC5C (Precursor) GN=UNC5C OS=Gallus gallus (Chicken) PE=2 SV=1	PREDICTED: netrin receptor UNC5A [Gallus gallus]
gene7816	1.79564e-10	-2.90078	down	Biological Process: membrane raft polarization (GO:0001766);; Biological Process: establishment of T cell polarity (GO:0001768);; Biological Process: immunological synapse formation (GO:0001771);; Biological Process: myeloid dendritic cell activation involved in immune response (GO:0002277);; Biological Process: chemotaxis (GO:0006935);; Biological Process: cytoskeleton organization (GO:0007010);…	--	Collagen alpha-1(I) chain (Precursor) GN=COL1A1 OS=Gallus gallus (Chicken) PE=1 SV=3	PREDICTED: dedicator of cytokinesis protein 2-like [Gallus gallus]
gene1926	6.56271e-10	-2.89253	down	Biological Process: nitrogen compound metabolic process (GO:0006807);; Biological Process: cell adhesion (GO:0007155);; Biological Process: response to organic substance (GO:0010033);; Cellular Component: membrane (GO:0016020);; Biological Process: cellular component morphogenesis (GO:0032989);; Biological Process: neurotransmitter catabolic process (GO:0042135);; Cellular Component: cell part (G…	K07378|0.0|gga:428006|NLGN4X, NLGN4	Acetylcholinesterase (Precursor) GN=ACHE OS=Bungarus fasciatus (Banded krait) PE=1 SV=2	neuroligin 4 isoform A2 [Gallus gallus]
gene15128	0.00607272	-2.88195	down	--	--	--	uncharacterized protein LOC769812 precursor [Gallus gallus]
gene3246	8.77154e-12	-2.86176	down	Biological Process: angiogenesis (GO:0001525);; Biological Process: somite specification (GO:0001757);; Molecular Function: sequence-specific DNA binding transcription factor activity (GO:0003700);; Cellular Component: cytoplasm (GO:0005737);; Biological Process: regulation of transcription, DNA-templated (GO:0006355);; Biological Process: multicellular organismal development (GO:0007275);; Biolo…	K09322|0.0|gga:374137|MEOX2	Homeobox protein MOX-2 GN=meox2 OS=Xenopus laevis (African clawed frog) PE=2 SV=2	PREDICTED: homeobox protein MOX-2-like [Meleagris gallopavo]
gene3395	2.64618e-11	-2.85295	down	Molecular Function: nucleic acid binding (GO:0003676);; Biological Process: apoptotic process (GO:0006915);; Cellular Component: intracellular part (GO:0044424);;	--	Zinc finger protein 385B GN=znf385b OS=Danio rerio (Zebrafish) PE=2 SV=1	PREDICTED: zinc finger protein 385D [Gallus gallus]
gene14886	0	-2.84814	down	Molecular Function: oxygen transporter activity (GO:0005344);; Molecular Function: iron ion binding (GO:0005506);; Cellular Component: cytoplasm (GO:0005737);; Biological Process: oxygen transport (GO:0015671);; Molecular Function: oxygen binding (GO:0019825);; Molecular Function: heme binding (GO:0020037);;	--	Cytoglobin-2 GN=cygb2 OS=Danio rerio (Zebrafish) PE=2 SV=1	cytoglobin [Gallus gallus]
gene11327	0	-2.83597	down	Biological Process: somitogenesis (GO:0001756);; Biological Process: heart looping (GO:0001947);; Cellular Component: extracellular region (GO:0005576);; Molecular Function: heparin binding (GO:0008201);; Biological Process: anterior/posterior axis specification (GO:0009948);; Biological Process: specification of organ position (GO:0010159);; Biological Process: negative regulation of BMP signali…	K04657|0.0|gga:395828|CHRD	Chordin (Precursor) GN=chrd OS=Xenopus laevis (African clawed frog) PE=1 SV=1	chordin precursor [Gallus gallus]
gene6656	0.00997879	-2.82672	down	--	--	YGP42 (Precursor) GN=VTG1 OS=Gallus gallus (Chicken) PE=1 SV=1	PREDICTED: uncharacterized protein KIAA2022 isoform X4 [Gallus gallus]
gene21198	0.00997879	-2.82672	down	Biological Process: cellular process (GO:0009987);;	K10511|0.0|tgu:100224077|ZBTB39	Zinc finger and BTB domain-containing protein 16-A GN=zbtb16a OS=Danio rerio (Zebrafish) PE=1 SV=1	PREDICTED: zinc finger and BTB domain-containing protein 39-like [Gallus gallus]
gene13233	2.97116e-08	-2.81948	down	Cellular Component: extracellular region (GO:0005576);; Cellular Component: Golgi apparatus (GO:0005794);; Biological Process: immune response (GO:0006955);; Molecular Function: chemokine activity (GO:0008009);; Biological Process: inner ear development (GO:0048839);;	K10033|6e-69|gga:395451|CXCL14, JSC	--	C-X-C motif chemokine 14 precursor [Gallus gallus]
gene749	1.07242e-11	-2.81814	down	Molecular Function: RNA polymerase II core promoter proximal region sequence-specific DNA binding (GO:0000978);; Molecular Function: RNA polymerase II distal enhancer sequence-specific DNA binding (GO:0000980);; Biological Process: branching involved in ureteric bud morphogenesis (GO:0001658);; Biological Process: in utero embryonic development (GO:0001701);; Biological Process: neural crest cell…	K09270|0.0|gga:395573|SOX10, SOX-10	Transcription factor SOX-10 GN=SOX10 OS=Gallus gallus (Chicken) PE=2 SV=2	transcription factor SOX-10 [Gallus gallus]
gene8288	0	-2.81097	down	Cellular Component: integral component of membrane (GO:0016021);;	--	Tetraspanin-9 GN=tspan9 OS=Salmo salar (Atlantic salmon) PE=2 SV=1	tetraspanin-18 [Gallus gallus]
Chicken_newGene_4198	0	-2.80572	down	--	--	--	PREDICTED: envelope glycoprotein gp95-like [Gallus gallus]
gene9739	0	-2.78331	down	Molecular Function: serine-type endopeptidase inhibitor activity (GO:0004867);; Cellular Component: collagen (GO:0005581);; Cellular Component: extracellular space (GO:0005615);; Biological Process: cell adhesion (GO:0007155);; Biological Process: organ morphogenesis (GO:0009887);; Cellular Component: sarcolemma (GO:0042383);;	K06238|0.0|gga:396548|COL6A3	Collagen alpha-3(VI) chain (Precursor) GN=COL6A3 OS=Gallus gallus (Chicken) PE=2 SV=2	collagen alpha-3(VI) chain precursor [Gallus gallus]
gene9365	3.47244e-12	-2.77167	down	--	--	Serine/arginine repetitive matrix protein 1 GN=SRRM1 OS=Gallus gallus (Chicken) PE=2 SV=1	PREDICTED: fibroblast growth factor-binding protein 3, partial [Gallus gallus]
Chicken_newGene_4564	0	-2.77165	down	Biological Process: skeletal system development (GO:0001501);; Biological Process: blood vessel development (GO:0001568);; Biological Process: embryonic heart tube morphogenesis (GO:0003143);; Molecular Function: extracellular matrix structural constituent (GO:0005201);; Cellular Component: collagen (GO:0005581);; Cellular Component: fibrillar collagen (GO:0005583);; Cellular Component: cytoplasm…	K06236|6e-45|dre:337158|col1a1a, alpha1(I), cb21, col1a1, sb:cb21, sb:cb384, wu:fa99c12, wu:fb02c06	Collagen alpha-1(I) chain (Precursor) GN=COL1A1 OS=Gallus gallus (Chicken) PE=1 SV=3	alpha-1 collagen type 1 precursor, partial [Gallus gallus]
gene19721	5.20251e-13	-2.76866	down	--	--	Alpha-tectorin (Precursor) GN=TECTA OS=Gallus gallus (Chicken) PE=1 SV=1	PREDICTED: IgGFc-binding protein-like [Gallus gallus]
gene20110	1.02973e-12	-2.7667	down	Molecular Function: voltage-gated calcium channel activity (GO:0005245);; Cellular Component: voltage-gated calcium channel complex (GO:0005891);; Biological Process: regulation of ion transmembrane transport (GO:0034765);; Biological Process: calcium ion transmembrane transport (GO:0070588);;	--	Probable voltage-dependent R-type calcium channel subunit alpha-1E OS=Diplobatis ommata (Ocellated electric ray) PE=2 SV=1	PREDICTED: voltage-dependent P/Q-type calcium channel subunit alpha-1A-like, partial [Gallus gallus]
gene12577	1.11022e-16	-2.76418	down	Biological Process: angiogenesis (GO:0001525);; Biological Process: patterning of blood vessels (GO:0001569);; Biological Process: neural crest cell migration (GO:0001755);; Molecular Function: receptor activity (GO:0004872);; Cellular Component: extracellular region (GO:0005576);; Biological Process: axonal fasciculation (GO:0007413);; Biological Process: larval heart development (GO:0007508);; …	K06840|0.0|gga:415945|SEMA3G	Semaphorin-3E (Precursor) GN=SEMA3E OS=Gallus gallus (Chicken) PE=2 SV=1	PREDICTED: semaphorin-3G isoform X5 [Gallus gallus]
gene7367	8.09372e-05	-2.75871	down	--	--	Protein FAM149B1 GN=fam149b1 OS=Danio rerio (Zebrafish) PE=2 SV=1	PREDICTED: protein FAM149A isoform X2 [Gallus gallus]
gene13292	0.00047856	-2.74827	down	Biological Process: anatomical structure morphogenesis (GO:0009653);; Biological Process: negative regulation of signal transduction (GO:0009968);; Cellular Component: membrane (GO:0016020);; Biological Process: regulation of phosphate metabolic process (GO:0019220);; Biological Process: rhombomere formation (GO:0021594);; Biological Process: hemopoiesis (GO:0030097);; Biological Process: negativ…	K04704|0.0|gga:427643|SPRY4	Protein sprouty homolog 2 GN=SPRY2 OS=Gallus gallus (Chicken) PE=2 SV=1	protein sprouty homolog 4 [Gallus gallus]
gene17755	2.88658e-15	-2.73847	down	Biological Process: response to amphetamine (GO:0001975);; Molecular Function: protein phosphatase inhibitor activity (GO:0004864);; Cellular Component: nucleus (GO:0005634);; Cellular Component: cytoplasm (GO:0005737);; Biological Process: transcription, DNA-templated (GO:0006351);; Biological Process: signal transduction (GO:0007165);; Biological Process: negative regulation of female receptivi…	--	--	PREDICTED: protein phosphatase 1 regulatory subunit 1B isoform X5 [Gallus gallus]
gene21107	6.15508e-13	-2.7173	down	Molecular Function: binding (GO:0005488);;	--	Fibrinogen C domain-containing protein 1-A GN=fibcd1-a OS=Xenopus laevis (African clawed frog) PE=2 SV=1	PREDICTED: microfibril-associated glycoprotein 4-like, partial [Gallus gallus]
gene17312	8.32734e-12	-2.7093	down	Cellular Component: integral component of membrane (GO:0016021);; Biological Process: transmembrane transport (GO:0055085);;	K08181|0.0|gga:419809|SLC16A4	Monocarboxylate transporter 12 GN=slc16a12 OS=Xenopus tropicalis (Western clawed frog) PE=2 SV=1	PREDICTED: monocarboxylate transporter 5 isoform X5 [Gallus gallus]
gene15368	0	-2.70795	down	Biological Process: negative regulation of transcription from RNA polymerase II promoter (GO:0000122);; Cellular Component: chromatin (GO:0000785);; Cellular Component: nucleus (GO:0005634);; Cellular Component: cytoplasm (GO:0005737);; Biological Process: multicellular organismal development (GO:0007275);; Biological Process: intrinsic apoptotic signaling pathway in response to DNA damage (GO:00…	--	Hypermethylated in cancer 1 protein (Fragment) GN=HIC1 OS=Gallus gallus (Chicken) PE=2 SV=2	hypermethylated in cancer 1 protein [Gallus gallus]
gene18426	0	-2.70292	down	Molecular Function: receptor activity (GO:0004872);; Cellular Component: extracellular region (GO:0005576);; Cellular Component: membrane attack complex (GO:0005579);; Biological Process: immune response (GO:0006955);; Cellular Component: membrane (GO:0016020);; Biological Process: ventral spinal cord development (GO:0021517);; Molecular Function: apolipoprotein binding (GO:0034185);; Biological …	K03996|0.0|tgu:100222276|complement component 7	Complement component C8 beta chain (Precursor) GN=c8b OS=Paralichthys olivaceus (Bastard halibut) PE=2 SV=1	PREDICTED: complement component C7 [Gallus gallus]
gene12997	0.000186396	-2.69256	down	Biological Process: regulation of neurotransmitter levels (GO:0001505);; Molecular Function: GABA-A receptor activity (GO:0004890);; Molecular Function: extracellular ligand-gated ion channel activity (GO:0005230);; Molecular Function: chloride channel activity (GO:0005254);; Cellular Component: plasma membrane (GO:0005886);; Biological Process: chloride transport (GO:0006821);; Biological Proces…	K05175|0.0|gga:374214|GABRA1	Gamma-aminobutyric acid receptor subunit alpha-1 (Precursor) GN=GABRA1 OS=Gallus gallus (Chicken) PE=2 SV=1	gamma-aminobutyric acid receptor subunit alpha-1 precursor [Gallus gallus]
gene2715	0.00524664	-2.68528	down	Biological Process: hair follicle development (GO:0001942);; Biological Process: system process (GO:0003008);; Molecular Function: GTPase activity (GO:0003924);; Molecular Function: GTP binding (GO:0005525);; Cellular Component: intracellular (GO:0005622);; Cellular Component: plasma membrane (GO:0005886);; Cellular Component: adherens junction (GO:0005912);; Biological Process: GTP catabolic pro…	K07863|1e-134|tgu:100223508|similar to ras homolog gene family, member G	Cell division control protein 42 homolog (Precursor) GN=CDC42 OS=Gallus gallus (Chicken) PE=2 SV=1	PREDICTED: rho-related GTP-binding protein RhoG-like [Gallus gallus]
gene10751	0	-2.68261	down	Biological Process: osteoblast differentiation (GO:0001649);; Biological Process: smoothened signaling pathway (GO:0007224);; Molecular Function: hedgehog receptor activity (GO:0008158);; Biological Process: proximal/distal pattern formation (GO:0009954);; Biological Process: cardioblast differentiation (GO:0010002);; Cellular Component: integral component of membrane (GO:0016021);; Biological Pr…	--	Protein patched homolog 1 GN=ptch1 OS=Danio rerio (Zebrafish) PE=2 SV=1	PREDICTED: protein patched homolog 1 isoform X11 [Gallus gallus]
gene3015	0	-2.68245	down	Molecular Function: G-protein coupled receptor activity (GO:0004930);; Molecular Function: vasoactive intestinal polypeptide receptor activity (GO:0004999);; Cellular Component: plasma membrane (GO:0005886);; Biological Process: cell surface receptor signaling pathway (GO:0007166);; Biological Process: adenylate cyclase-modulating G-protein coupled receptor signaling pathway (GO:0007188);; Biolog…	K04590|0.0|gga:420453|VIPR2, VPAC2	Vasoactive intestinal polypeptide receptor (Precursor) GN=VIPR1 OS=Meleagris gallopavo (Common turkey) PE=2 SV=2	vasoactive intestinal polypeptide receptor 2 precursor [Gallus gallus]
gene20643	0.0002832	-2.6583	down	--	--	--	PREDICTED: platelet glycoprotein VI-like, partial [Gallus gallus]
gene13952	0.0002832	-2.6583	down	Biological Process: activation of MAPK activity (GO:0000187);; Biological Process: cell morphogenesis (GO:0000902);; Molecular Function: lipopolysaccharide binding (GO:0001530);; Molecular Function: purinergic nucleotide receptor activity (GO:0001614);; Biological Process: phagolysosome assembly (GO:0001845);; Biological Process: positive regulation of T cell mediated cytotoxicity (GO:0001916);; …	K05220|0.0|gga:771952|P2RX7	--	PREDICTED: P2X purinoceptor 7 isoform X1 [Gallus gallus]
gene17619	7.62759e-05	-2.65002	down	Molecular Function: protein binding (GO:0005515);; Cellular Component: cytoplasm (GO:0005737);; Biological Process: cell communication (GO:0007154);; Molecular Function: GTPase regulator activity (GO:0030695);; Cellular Component: intracellular organelle (GO:0043229);; Biological Process: regulation of cellular process (GO:0050794);; Biological Process: response to stimulus (GO:0050896);;	--	Rho GTPase-activating protein 15 GN=ARHGAP15 OS=Gallus gallus (Chicken) PE=2 SV=1	PREDICTED: rho GTPase-activating protein 27 [Gallus gallus]
gene3236	2.23091e-05	-2.64361	down	Biological Process: somitogenesis (GO:0001756);; Cellular Component: nucleoplasm (GO:0005654);; Cellular Component: plasma membrane (GO:0005886);; Biological Process: regulation of transcription, DNA-templated (GO:0006355);; Biological Process: endocytosis (GO:0006897);; Biological Process: brain development (GO:0007420);; Biological Process: embryonic pattern specification (GO:0009880);; Biologi…	--	Wnt inhibitory factor 1 (Precursor) GN=wif1 OS=Xenopus laevis (African clawed frog) PE=2 SV=1	Schwann cell-specific EGF-like repeat autocrine factor precursor [Gallus gallus]
gene18625	0	-2.64068	down	Biological Process: negative regulation of transcription from RNA polymerase II promoter (GO:0000122);; Biological Process: cell morphogenesis (GO:0000902);; Molecular Function: core promoter proximal region sequence-specific DNA binding (GO:0000987);; Biological Process: male germ cell proliferation (GO:0002176);; Molecular Function: sequence-specific DNA binding transcription factor activity (G…	--	Doublesex- and mab-3-related transcription factor 1 GN=DMRT1 OS=Gallus gallus (Chicken) PE=2 SV=2	doublesex- and mab-3-related transcription factor 1 [Gallus gallus]
gene6900	0.00836222	-2.63574	down	Biological Process: NK T cell proliferation (GO:0001866);; Molecular Function: cytokine activity (GO:0005125);; Molecular Function: cytokine receptor binding (GO:0005126);; Cellular Component: extracellular space (GO:0005615);; Cellular Component: cytoplasm (GO:0005737);; Biological Process: positive regulation of interleukin-17 production (GO:0032740);; Biological Process: positive regulation of…	K05433|1e-135|gga:395258|IL15	--	interleukin 15 precursor [Gallus gallus]
gene9874	0.00836222	-2.63574	down	Molecular Function: cysteine-type endopeptidase activity (GO:0004197);; Biological Process: proteolysis (GO:0006508);; Biological Process: regulation of apoptotic process (GO:0042981);; Cellular Component: intracellular organelle (GO:0043229);; Biological Process: single-organism developmental process (GO:0044767);; Biological Process: system development (GO:0048731);; Biological Process: cellula…	--	Caspase-3 subunit p12 (Precursor) GN=casp3 OS=Xenopus laevis (African clawed frog) PE=2 SV=1	initiator caspase [Gallus gallus]
gene7569	5.16548e-08	-2.62339	down	Biological Process: vasculogenesis (GO:0001570);; Molecular Function: protein binding (GO:0005515);; Cellular Component: collagen (GO:0005581);; Cellular Component: extracellular space (GO:0005615);; Biological Process: positive regulation of macromolecule metabolic process (GO:0010604);; Biological Process: positive regulation of cellular metabolic process (GO:0031325);; Biological Process: cell…	--	Collagen alpha-1(X) chain (Precursor) GN=COL10A1 OS=Gallus gallus (Chicken) PE=1 SV=4	PREDICTED: complement C1q tumor necrosis factor-related protein 7 isoformX2 [Gallus gallus]
gene15771	0.000430567	-2.62322	down	Biological Process: actin cytoskeleton organization (GO:0030036);; Cellular Component: intracellular part (GO:0044424);; Biological Process: system development (GO:0048731);; Biological Process: regulation of biological process (GO:0050789);;	--	Phosphatase and actin regulator 1 GN=phactr1 OS=Xenopus laevis (African clawed frog) PE=2 SV=1	PREDICTED: phosphatase and actin regulator 3 isoform X2 [Gallus gallus]
gene17794	0	-2.61968	down	Molecular Function: structural molecule activity (GO:0005198);; Cellular Component: nucleus (GO:0005634);; Cellular Component: cytoplasm (GO:0005737);; Molecular Function: structural constituent of muscle (GO:0008307);; Cellular Component: Z disc (GO:0030018);; Biological Process: epithelial cell differentiation (GO:0030855);; Cellular Component: sarcolemma (GO:0042383);; Cellular Component: cost…	K07604|0.0|gga:408039|KRT14	Keratin, type I cytoskeletal 14 GN=KRT14 OS=Gallus gallus (Chicken) PE=2 SV=1	keratin, type I cytoskeletal 14 [Gallus gallus]
gene20242	0.000113699	-2.6194	down	Molecular Function: guanylate cyclase activity (GO:0004383);; Molecular Function: protein kinase activity (GO:0004672);; Molecular Function: ATP binding (GO:0005524);; Cellular Component: intracellular (GO:0005622);; Biological Process: cGMP biosynthetic process (GO:0006182);; Biological Process: protein phosphorylation (GO:0006468);; Biological Process: receptor guanylyl cyclase signaling pathwa…	--	Atrial natriuretic peptide receptor 2 (Precursor) GN=npr2 OS=Anguilla japonica (Japanese eel) PE=2 SV=1	PREDICTED: heat-stable enterotoxin receptor-like, partial [Gallus gallus]
gene15798	1.30865e-11	-2.61903	down	Biological Process: blood vessel development (GO:0001568);; Biological Process: system process (GO:0003008);; Biological Process: G-protein coupled receptor signaling pathway (GO:0007186);; Biological Process: adult locomotory behavior (GO:0008344);; Molecular Function: G-protein coupled peptide receptor activity (GO:0008528);; Biological Process: tissue development (GO:0009888);; Cellular Compon…	K04211|0.0|tgu:100224895|similar to neurotensin receptor 1	Thyrotropin-releasing hormone receptor GN=TRHR OS=Gallus gallus (Chicken) PE=2 SV=1	neurotensin receptor type 1 [Gallus gallus]
gene14526	0	-2.61891	down	Molecular Function: protein binding (GO:0005515);; Cellular Component: proteinaceous extracellular matrix (GO:0005578);; Cellular Component: basement membrane (GO:0005604);; Cellular Component: interstitial matrix (GO:0005614);; Cellular Component: extracellular space (GO:0005615);; Cellular Component: nucleoplasm (GO:0005654);; Biological Process: regulation of transcription, DNA-templated (GO:0…	K06252|0.0|gga:396440|TNC, GMEM, JI, TN, TN-C	Tenascin (Precursor) GN=TNC OS=Gallus gallus (Chicken) PE=1 SV=2	tenascin precursor [Gallus gallus]
gene9426	4.10894e-13	-2.60637	down	Biological Process: skeletal system development (GO:0001501);; Biological Process: osteoblast differentiation (GO:0001649);; Biological Process: eye development (GO:0001654);; Biological Process: mesoderm formation (GO:0001707);; Biological Process: cell fate specification (GO:0001708);; Biological Process: epithelial to mesenchymal transition (GO:0001837);; Biological Process: liver development …	K02222|0.0|gga:423838|SFRP5	Secreted frizzled-related protein 1 (Precursor) GN=SFRP1 OS=Gallus gallus (Chicken) PE=2 SV=1	PREDICTED: secreted frizzled-related protein 5 [Gallus gallus]
gene7884	0	-2.60139	down	Biological Process: cobalamin transport (GO:0015889);; Molecular Function: cobalamin binding (GO:0031419);;	K14615|1e-114|tgu:100230622|similar to Gastric intrinsic factor	--	PREDICTED: gastric intrinsic factor isoform X2 [Gallus gallus]
gene14322	4.78931e-05	-2.58878	down	Cellular Component: nucleus (GO:0005634);; Cellular Component: cytoplasm (GO:0005737);; Molecular Function: zinc ion binding (GO:0008270);;	K12000|0.0|gga:417040|TRIM7, TRIM7.1	Nuclear factor 7, ovary OS=Xenopus laevis (African clawed frog) PE=2 SV=1	tripartite motif-containing protein 7 [Gallus gallus]
gene20348	0	-2.55838	down	Biological Process: skeletal system development (GO:0001501);; Molecular Function: extracellular matrix structural constituent (GO:0005201);; Cellular Component: collagen (GO:0005581);; Cellular Component: fibrillar collagen (GO:0005583);; Cellular Component: cytoplasm (GO:0005737);; Biological Process: cell differentiation (GO:0030154);; Biological Process: regulation of ossification (GO:0030278…	K06236|2e-40|cfa:403651|COL1A1	Collagen alpha-1(I) chain (Precursor) GN=COL1A1 OS=Gallus gallus (Chicken) PE=1 SV=3	PREDICTED: collagen alpha-1(I) chain-like, partial [Gallus gallus]
gene18621	1.86709e-08	-2.54977	down	Molecular Function: guanyl-nucleotide exchange factor activity (GO:0005085);; Biological Process: small GTPase mediated signal transduction (GO:0007264);;	--	--	PREDICTED: dedicator of cytokinesis protein 8 [Gallus gallus]
gene7783	2.9432e-13	-2.54956	down	Molecular Function: receptor activity (GO:0004872);; Cellular Component: plasma membrane (GO:0005886);; Cellular Component: anchored component of membrane (GO:0031225);;	--	GDNF family receptor alpha-4 (Precursor) GN=GFRA4 OS=Gallus gallus (Chicken) PE=2 SV=1	GDNF family receptor alpha-4 precursor [Gallus gallus]
gene362	1.44329e-15	-2.54799	down	Biological Process: activation of blood coagulation via clotting cascade (GO:0002543);; Molecular Function: calcium activated cation channel activity (GO:0005227);; Molecular Function: voltage-gated ion channel activity (GO:0005244);; Molecular Function: chloride channel activity (GO:0005254);; Cellular Component: intracellular (GO:0005622);; Cellular Component: plasma membrane (GO:0005886);; Bio…	--	Anoctamin-10 GN=ano10 OS=Danio rerio (Zebrafish) PE=2 SV=1	PREDICTED: anoctamin-6 isoform X3 [Gallus gallus]
Chicken_newGene_5202	6.36713e-13	-2.54717	down	--	--	Nuclear pore complex protein Nup153 GN=nup153 OS=Xenopus laevis (African clawed frog) PE=1 SV=1	PREDICTED: neuroblast differentiation-associated protein AHNAK-like [Anas platyrhynchos]
gene9439	0	-2.53894	down	Molecular Function: calcium ion binding (GO:0005509);; Molecular Function: protein binding (GO:0005515);; Cellular Component: extracellular space (GO:0005615);; Cellular Component: cytoplasm (GO:0005737);; Cellular Component: plasma membrane (GO:0005886);; Biological Process: cell surface receptor signaling pathway (GO:0007166);; Biological Process: motor neuron axon guidance (GO:0008045);; Biolo…	K06838|0.0|gga:395293|SLIT1	Delta-like protein C (Precursor) GN=dlc OS=Danio rerio (Zebrafish) PE=2 SV=1	slit homolog 1 protein precursor [Gallus gallus]
gene19930	8.65718e-10	-2.53769	down	Molecular Function: sequence-specific DNA binding transcription factor activity (GO:0003700);; Cellular Component: nucleus (GO:0005634);; Biological Process: regulation of transcription, DNA-templated (GO:0006355);; Biological Process: multicellular organismal development (GO:0007275);; Biological Process: anterior/posterior pattern specification (GO:0009952);; Molecular Function: sequence-specif…	K09306|1e-156|mdo:100016777|HOXC6	Homeobox protein Hox-C6 GN=HOXC6 OS=Notophthalmus viridescens (Eastern newt) PE=2 SV=1	PREDICTED: homeobox protein Hox-C6 [Gallus gallus]
gene3696	0.00010308	-2.53177	down	Molecular Function: transcription regulatory region sequence-specific DNA binding (GO:0000976);; Biological Process: lens development in camera-type eye (GO:0002088);; Biological Process: cardiac chamber morphogenesis (GO:0003206);; Biological Process: cardiac ventricle development (GO:0003231);; Molecular Function: sequence-specific DNA binding transcription factor activity (GO:0003700);; Molecu…	K09268|6e-70|gga:395143|SOX4	Transcription factor Sox-11 GN=sox11 OS=Xenopus tropicalis (Western clawed frog) PE=2 SV=1	transcription factor SOX-4 [Gallus gallus]
gene20117	1.13465e-13	-2.52663	down	--	--	Serine/arginine repetitive matrix protein 1 GN=SRRM1 OS=Gallus gallus (Chicken) PE=2 SV=1	PREDICTED: lens fiber membrane intrinsic protein-like, partial [Gallus gallus]
gene11229	0	-2.52505	down	Molecular Function: protein binding (GO:0005515);; Biological Process: signal transduction (GO:0007165);; Biological Process: anatomical structure morphogenesis (GO:0009653);; Biological Process: tissue development (GO:0009888);; Cellular Component: membrane (GO:0016020);; Biological Process: locomotion (GO:0040011);; Cellular Component: intracellular part (GO:0044424);; Biological Process: singl…	--	Leucine-rich repeat-containing G-protein coupled receptor 4 (Precursor) GN=lgr4 OS=Danio rerio (Zebrafish) PE=2 SV=1	PREDICTED: leucine-rich repeat-containing protein 15 [Gallus gallus]
gene16998	2.32037e-14	-2.52483	down	Biological Process: regionalization (GO:0003002);; Molecular Function: protein binding (GO:0005515);; Cellular Component: nucleus (GO:0005634);; Biological Process: transcription, DNA-templated (GO:0006351);; Biological Process: phosphate-containing compound metabolic process (GO:0006796);; Biological Process: cell adhesion (GO:0007155);; Biological Process: cell surface receptor signaling pathwa…	--	Multiple epidermal growth factor-like domains protein 10 (Precursor) GN=megf10 OS=Xenopus tropicalis (Western clawed frog) PE=2 SV=1	PREDICTED: platelet endothelial aggregation receptor 1 isoform X2 [Gallus gallus]
gene16842	3.25013e-07	-2.52342	down	Molecular Function: extracellular matrix structural constituent (GO:0005201);; Cellular Component: proteinaceous extracellular matrix (GO:0005578);; Cellular Component: plasma membrane (GO:0005886);; Biological Process: transport (GO:0006810);; Biological Process: cell-matrix adhesion (GO:0007160);; Biological Process: sensory perception of sound (GO:0007605);; Cellular Component: anchored compon…	--	Alpha-tectorin (Precursor) GN=TECTA OS=Gallus gallus (Chicken) PE=1 SV=1	PREDICTED: LOW QUALITY PROTEIN: alpha-tectorin-like [Meleagris gallopavo]
gene6204	3.27538e-08	-2.52137	down	Biological Process: sprouting angiogenesis (GO:0002040);; Molecular Function: scavenger receptor activity (GO:0005044);; Cellular Component: proteinaceous extracellular matrix (GO:0005578);; Cellular Component: plasma membrane (GO:0005886);; Cellular Component: integral component of plasma membrane (GO:0005887);; Biological Process: regulation of transcription, DNA-templated (GO:0006355);; Biolog…	--	Scavenger receptor class A member 5 GN=scara5 OS=Danio rerio (Zebrafish) PE=3 SV=1	PREDICTED: scavenger receptor class A member 5 isoform X4 [Gallus gallus]
gene13036	1.11133e-13	-2.51707	down	--	K07520|0.0|gga:416201|ABLIM3	Transforming growth factor beta-1-induced transcript 1 protein GN=tgfb1i1 OS=Xenopus laevis (African clawed frog) PE=1 SV=2	PREDICTED: actin-binding LIM protein 3 isoform X26 [Gallus gallus]
gene12547	2.21156e-13	-2.51345	down	Biological Process: cell morphogenesis (GO:0000902);; Biological Process: skeletal system development (GO:0001501);; Biological Process: oocyte maturation (GO:0001556);; Cellular Component: stress fiber (GO:0001725);; Molecular Function: transmembrane receptor protein tyrosine kinase activity (GO:0004714);; Molecular Function: insulin-activated receptor activity (GO:0005009);; Molecular Function:…	K05100|0.0|gga:427573|MST1R, c-sea	Tyrosine-protein kinase receptor TYRO3 (Precursor) GN=tyro3 OS=Danio rerio (Zebrafish) PE=2 SV=1	macrophage-stimulating protein receptor precursor [Gallus gallus]
gene6815	4.40243e-05	-2.51216	down	Molecular Function: calcium ion binding (GO:0005509);; Cellular Component: proteinaceous extracellular matrix (GO:0005578);; Biological Process: response to stress (GO:0006950);; Biological Process: signal transduction (GO:0007165);; Biological Process: nervous system development (GO:0007399);; Biological Process: anatomical structure morphogenesis (GO:0009653);; Cellular Component: membrane (GO:…	--	Neural cell adhesion molecule L1 (Precursor) GN=l1cam OS=Takifugu rubripes (Japanese pufferfish) PE=3 SV=1	PREDICTED: follistatin-related protein 5 isoformX2 [Gallus gallus]
gene18775	4.40243e-05	-2.51216	down	Biological Process: eye development (GO:0001654);; Molecular Function: calcium ion binding (GO:0005509);; Molecular Function: GTP binding (GO:0005525);; Cellular Component: endosome (GO:0005768);; Cellular Component: endoplasmic reticulum (GO:0005783);; Cellular Component: Golgi apparatus (GO:0005794);; Cellular Component: cilium (GO:0005929);; Biological Process: post-Golgi vesicle-mediated tran…	--	Ras and EF-hand domain-containing protein GN=rasef OS=Xenopus tropicalis (Western clawed frog) PE=2 SV=1	PREDICTED: ras and EF-hand domain-containing protein isoform X1 [Gallus gallus]
Chicken_newGene_3803	1.27232e-13	-2.50237	down	Cellular Component: integral component of membrane (GO:0016021);;	--	Cortexin-2 GN=ctxn2 OS=Danio rerio (Zebrafish) PE=3 SV=1	PREDICTED: cortexin-1 isoform X1 [Anas platyrhynchos]
Chicken_newGene_810	0.00674995	-2.49763	down	--	--	--	reverse transcriptase, partial [Gallus gallus]
gene11847	9.41358e-13	-2.49472	down	Molecular Function: transmembrane receptor protein tyrosine kinase activity (GO:0004714);; Molecular Function: neurotrophin receptor activity (GO:0005030);; Molecular Function: ATP binding (GO:0005524);; Cellular Component: integral component of plasma membrane (GO:0005887);; Biological Process: transmembrane receptor protein tyrosine kinase signaling pathway (GO:0007169);; Biological Process: ne…	K05101|0.0|gga:396081|NTRK3, TRKC	NT-3 growth factor receptor (Precursor) GN=NTRK3 OS=Gallus gallus (Chicken) PE=2 SV=2	NT-3 growth factor receptor precursor [Gallus gallus]
gene10083	0	-2.49253	down	Molecular Function: sodium channel activity (GO:0005272);; Cellular Component: plasma membrane (GO:0005886);; Cellular Component: integral component of plasma membrane (GO:0005887);; Molecular Function: ligand-gated sodium channel activity (GO:0015280);; Cellular Component: integral component of membrane (GO:0016021);; Biological Process: sodium ion transmembrane transport (GO:0035725);; Biologic…	K04831|1e-120|dre:407667|accn4b, zASIC4.2, zgc:111839	Acid-sensing ion channel 4 GN=asic4 OS=Danio rerio (Zebrafish) PE=2 SV=1	PREDICTED: acid-sensing ion channel 4 isoform X2 [Gallus gallus]
gene10429	1.9762e-14	-2.48996	down	Biological Process: cell fate specification (GO:0001708);; Biological Process: neural crest cell migration (GO:0001755);; Biological Process: positive regulation of mesenchymal cell proliferation (GO:0002053);; Molecular Function: sequence-specific DNA binding transcription factor activity (GO:0003700);; Molecular Function: protein binding (GO:0005515);; Cellular Component: nucleus (GO:0005634);;…	K09329|1e-175|gga:373941|PRRX1, PMX1, Prx-1, gMHox, homeobox	Paired mesoderm homeobox protein 1 GN=PRRX1 OS=Gallus gallus (Chicken) PE=1 SV=2	paired mesoderm homeobox protein 1 [Gallus gallus]
gene14197	0	-2.48973	down	--	--	Multiple epidermal growth factor-like domains protein 10 (Precursor) GN=megf10 OS=Xenopus tropicalis (Western clawed frog) PE=2 SV=1	PREDICTED: scavenger receptor class F member 2 isoform X2 [Gallus gallus]
gene8484	6.02898e-07	-2.4885	down	Cellular Component: Golgi membrane (GO:0000139);; Biological Process: cytokine production (GO:0001816);; Biological Process: inflammatory response to antigenic stimulus (GO:0002437);; Molecular Function: chromatin binding (GO:0003682);; Molecular Function: guanyl-nucleotide exchange factor activity (GO:0005085);; Molecular Function: calcium ion binding (GO:0005509);; Cellular Component: nucleus (…	K04350|0.0|gga:423290|RASGRP1	RAS guanyl-releasing protein 1 GN=rasgrp1 OS=Xenopus laevis (African clawed frog) PE=2 SV=1	PREDICTED: RAS guanyl-releasing protein 1 isoform X2 [Gallus gallus]
gene20109	0.0023101	-2.47368	down	--	--	Serine/arginine repetitive matrix protein 1 GN=SRRM1 OS=Gallus gallus (Chicken) PE=2 SV=1	PREDICTED: rho GTPase-activating protein 30-like [Gallus gallus]
gene7768	8.21819e-07	-2.47072	down	Cellular Component: nuclear envelope (GO:0005635);; Biological Process: nucleobase-containing compound metabolic process (GO:0006139);; Biological Process: intracellular protein transport (GO:0006886);; Biological Process: nucleocytoplasmic transport (GO:0006913);; Biological Process: cytoskeleton organization (GO:0007010);; Biological Process: microtubule-based process (GO:0007017);; Biological …	--	Leucine zipper putative tumor suppressor 2 homolog GN=lzts2 OS=Xenopus tropicalis (Western clawed frog) PE=2 SV=1	PREDICTED: proSAP-interacting protein 1 isoform X3 [Gallus gallus]
gene11306	8.21819e-07	-2.47072	down	Molecular Function: monooxygenase activity (GO:0004497);; Molecular Function: iron ion binding (GO:0005506);; Biological Process: steroid metabolic process (GO:0008202);; Molecular Function: electron carrier activity (GO:0009055);; Molecular Function: oxidoreductase activity, acting on paired donors, with incorporation or reduction of molecular oxygen (GO:0016705);; Molecular Function: heme bindi…	--	Cytochrome P450 2K1 GN=cyp2k1 OS=Oncorhynchus mykiss (Rainbow trout) PE=2 SV=1	PREDICTED: cytochrome P450 2J2-like [Gallus gallus]
gene21007	1.91513e-13	-2.469	down	Molecular Function: calcium ion binding (GO:0005509);; Molecular Function: protein binding (GO:0005515);; Cellular Component: coated pit (GO:0005905);; Biological Process: endocytosis (GO:0006897);; Biological Process: central nervous system development (GO:0007417);; Cellular Component: integral component of membrane (GO:0016021);;	K04550|1e-122|gga:396170|LRP1	Low-density lipoprotein receptor-related protein 1 (Precursor) GN=LRP1 OS=Gallus gallus (Chicken) PE=2 SV=1	low-density lipoprotein receptor-related protein 1 precursor [Gallus gallus]
gene17292	1.4917e-12	-2.46597	down	Molecular Function: G-protein coupled adenosine receptor activity (GO:0001609);; Biological Process: positive regulation of cytokine production (GO:0001819);; Biological Process: adenosine receptor signaling pathway (GO:0001973);; Biological Process: negative regulation of leukocyte migration (GO:0002686);; Biological Process: regulation of glomerular filtration (GO:0003093);; Cellular Component:…	K04265|0.0|gga:374212|ADORA1	Adenosine receptor A1 GN=ADORA1 OS=Gallus gallus (Chicken) PE=2 SV=1	adenosine receptor A1 [Gallus gallus]
gene7670	2.22555e-12	-2.46268	down	Biological Process: negative regulation of transcription from RNA polymerase II promoter (GO:0000122);; Biological Process: angiogenesis (GO:0001525);; Biological Process: ureteric bud development (GO:0001657);; Biological Process: positive regulation of endothelial cell proliferation (GO:0001938);; Biological Process: morphogenesis of an epithelium (GO:0002009);; Biological Process: positive reg…	K05094|0.0|gga:396515|FGFR3	Fibroblast growth factor receptor 3 (Precursor) GN=FGFR3 OS=Gallus gallus (Chicken) PE=2 SV=1	fibroblast growth factor receptor 3 precursor [Gallus gallus]
gene14239	2.64566e-12	-2.45618	down	--	--	Collagen alpha-1(I) chain (Precursor) GN=COL1A1 OS=Gallus gallus (Chicken) PE=1 SV=3	PREDICTED: EMI domain-containing protein 1 [Gallus gallus]
gene18165	0.000843642	-2.45574	down	Biological Process: proteolysis (GO:0006508);; Molecular Function: cysteine-type peptidase activity (GO:0008234);; Cellular Component: intracellular membrane-bounded organelle (GO:0043231);; Cellular Component: cytoplasmic part (GO:0044444);;	K01376|0.0|gga:420160|similar to Cathepsin L, a	Cathepsin L1 light chain (Fragments) GN=CTSL1 OS=Gallus gallus (Chicken) PE=1 SV=1	PREDICTED: cathepsin L1-like [Meleagris gallopavo]
gene21075	1.12083e-06	-2.45271	down	Cellular Component: integral component of plasma membrane (GO:0005887);; Cellular Component: cell-cell junction (GO:0005911);; Biological Process: cell communication (GO:0007154);; Biological Process: homophilic cell adhesion (GO:0007156);; Biological Process: neuron cell-cell adhesion (GO:0007158);; Biological Process: cellular component organization (GO:0016043);; Biological Process: calcium-in…	K06550|3e-78|gga:396059|neuron-glia cell adhesion molecule (Ng-CAM)	Neuronal-glial cell adhesion molecule (Precursor) OS=Gallus gallus (Chicken) PE=1 SV=2	neuron-glia cell adhesion molecule (Ng-CAM) [Gallus gallus]
gene8488	2.10942e-15	-2.45106	down	Biological Process: negative regulation of transcription from RNA polymerase II promoter (GO:0000122);; Biological Process: neural plate development (GO:0001840);; Molecular Function: sequence-specific DNA binding transcription factor activity (GO:0003700);; Molecular Function: protein binding (GO:0005515);; Cellular Component: nucleus (GO:0005634);; Cellular Component: transcription factor compl…	--	Homeobox protein Meis1 GN=meis1 OS=Xenopus laevis (African clawed frog) PE=1 SV=1	homeodomain transcription factor Meis2a [Ambystoma mexicanum]
gene17241	1.24885e-11	-2.44761	down	Cellular Component: cytoskeleton (GO:0005856);; Biological Process: actin filament organization (GO:0007015);; Molecular Function: cytoskeletal protein binding (GO:0008092);; Molecular Function: zinc ion binding (GO:0008270);; Molecular Function: oxidoreductase activity (GO:0016491);; Biological Process: microspike assembly (GO:0030035);; Cellular Component: filopodium (GO:0030175);; Molecular Fu…	--	Protein-methionine sulfoxide oxidase mical3a GN=mical3a OS=Danio rerio (Zebrafish) PE=2 SV=2	NEDD9-interacting protein with calponin homology and LIM domains [Gallus gallus]
gene9185	3.99809e-05	-2.44682	down	--	K06849|1e-100|gga:423695|SRGN	Collagen alpha-1(I) chain (Precursor) GN=COL1A1 OS=Cynops pyrrhogaster (Japanese common newt) PE=2 SV=1	PREDICTED: serglycin [Gallus gallus]
gene3321	3.21658e-07	-2.43858	down	Biological Process: negative regulation of transcription from RNA polymerase II promoter (GO:0000122);; Biological Process: cell fate determination (GO:0001709);; Biological Process: osteoblast development (GO:0002076);; Molecular Function: sequence-specific DNA binding transcription factor activity (GO:0003700);; Cellular Component: nucleus (GO:0005634);; Biological Process: segment specificatio…	K09302|0.0|gga:396055|HOXA2	Homeobox protein Hox-A2 GN=HOXA2 OS=Gallus gallus (Chicken) PE=2 SV=1	homeobox protein Hox-A2 [Gallus gallus]
gene16625	2.60233e-09	-2.43745	down	Biological Process: angiogenesis (GO:0001525);; Biological Process: regulation of receptor internalization (GO:0002090);; Molecular Function: receptor binding (GO:0005102);; Cellular Component: extracellular region (GO:0005576);; Cellular Component: extracellular space (GO:0005615);; Cellular Component: nucleus (GO:0005634);; Cellular Component: Golgi apparatus (GO:0005794);; Cellular Component: …	--	R-spondin-1 (Precursor) GN=rspo1 OS=Danio rerio (Zebrafish) PE=2 SV=1	PREDICTED: r-spondin-1-like [Meleagris gallopavo]
gene17702	1.80955e-05	-2.4372	down	Molecular Function: transcription regulatory region sequence-specific DNA binding (GO:0000976);; Molecular Function: sequence-specific DNA binding transcription factor activity (GO:0003700);; Cellular Component: nucleus (GO:0005634);; Biological Process: regulation of transcription, DNA-templated (GO:0006355);; Biological Process: grooming behavior (GO:0007625);; Biological Process: adult locomot…	K09308|1e-166|gga:395737|HOXB8	Homeobox protein Hox-B8a GN=hoxb8a OS=Danio rerio (Zebrafish) PE=2 SV=1	PREDICTED: homeobox protein Hox-B8 isoform X2 [Anas platyrhynchos]
gene20166	0	-2.43444	down	--	--	--	PREDICTED: adipocyte enhancer-binding protein 1-like [Gallus gallus]
gene17835	8.88178e-16	-2.43188	down	Biological Process: sprouting angiogenesis (GO:0002040);; Cellular Component: cytoplasm (GO:0005737);; Cellular Component: plasma membrane (GO:0005886);; Biological Process: calcium ion transport (GO:0006816);; Biological Process: intracellular protein transport (GO:0006886);; Biological Process: heart development (GO:0007507);; Biological Process: regulation of blood pressure (GO:0008217);; Biol…	K08448|1e-133|gga:420022|RAMP2	--	receptor activity-modifying protein 2 precursor [Gallus gallus]
gene5624	1.2204e-10	-2.43162	down	Molecular Function: dopamine beta-monooxygenase activity (GO:0004500);; Molecular Function: copper ion binding (GO:0005507);; Cellular Component: endoplasmic reticulum membrane (GO:0005789);; Biological Process: catecholamine metabolic process (GO:0006584);; Cellular Component: integral component of membrane (GO:0016021);; Biological Process: oxidation-reduction process (GO:0055114);;	--	DBH-like monooxygenase protein 1 (Precursor) GN=MOXD1 OS=Gallus gallus (Chicken) PE=2 SV=1	DBH-like monooxygenase protein 1 precursor [Gallus gallus]
gene20148	8.51128e-06	-2.42906	down	Cellular Component: plasma membrane (GO:0005886);; Biological Process: cell adhesion (GO:0007155);; Biological Process: multicellular organismal development (GO:0007275);; Cellular Component: integral component of membrane (GO:0016021);;	K06550|2e-46|gga:396059|neuron-glia cell adhesion molecule (Ng-CAM)	Neuronal-glial cell adhesion molecule (Precursor) OS=Gallus gallus (Chicken) PE=1 SV=2	neuron-glia cell adhesion molecule (Ng-CAM) [Gallus gallus]
gene10187	2.10305e-10	-2.42601	down	Biological Process: skeletal system development (GO:0001501);; Biological Process: patterning of blood vessels (GO:0001569);; Molecular Function: receptor activity (GO:0004872);; Cellular Component: extracellular region (GO:0005576);; Biological Process: response to stress (GO:0006950);; Biological Process: immune response (GO:0006955);; Biological Process: multicellular organismal development (G…	K06841|0.0|gga:424248|SEMA5B	Semaphorin-3A (Precursor) GN=SEMA3A OS=Gallus gallus (Chicken) PE=1 SV=1	PREDICTED: semaphorin-5B isoform X7 [Gallus gallus]
gene12194	0.00126079	-2.42066	down	Biological Process: cell communication (GO:0007154);; Molecular Function: phosphatidylinositol binding (GO:0035091);;	--	--	PREDICTED: sorting nexin-20 isoformX2 [Gallus gallus]
gene14689	0	-2.41512	down	Biological Process: skeletal system development (GO:0001501);; Biological Process: ossification (GO:0001503);; Biological Process: blood vessel development (GO:0001568);; Biological Process: heart morphogenesis (GO:0003007);; Molecular Function: extracellular matrix structural constituent (GO:0005201);; Cellular Component: fibrillar collagen (GO:0005583);; Cellular Component: collagen type V (GO:…	K06236|0.0|gga:395568|COL5A1, cha1V	Collagen alpha-1(II) chain (Precursor) GN=col2a1 OS=Xenopus tropicalis (Western clawed frog) PE=2 SV=1	collagen alpha-1(V) chain precursor [Gallus gallus]
gene14744	1.80633e-13	-2.41366	down	Biological Process: ameboidal cell migration (GO:0001667);; Biological Process: positive regulation of cytokine production (GO:0001819);; Biological Process: morphogenesis of an epithelium (GO:0002009);; Biological Process: developmental process involved in reproduction (GO:0003006);; Biological Process: heart morphogenesis (GO:0003007);; Molecular Function: DNA binding (GO:0003677);; Molecular F…	K09375|0.0|gga:772259|LHX6	LIM/homeobox protein Lhx9 GN=lhx9 OS=Danio rerio (Zebrafish) PE=2 SV=1	PREDICTED: LIM/homeobox protein Lhx6 [Gallus gallus]
gene21091	0.000480219	-2.41053	down	Molecular Function: protein binding (GO:0005515);; Biological Process: multicellular organismal development (GO:0007275);; Biological Process: anatomical structure morphogenesis (GO:0009653);; Cellular Component: membrane (GO:0016020);; Biological Process: cellular component organization (GO:0016043);; Biological Process: intracellular signal transduction (GO:0035556);; Cellular Component: intrac…	--	Rho GTPase-activating protein 29 GN=arhgap29 OS=Danio rerio (Zebrafish) PE=2 SV=1	PREDICTED: GEM-interacting protein isoform X5 [Gallus gallus]
gene3790	0.000480219	-2.41053	down	--	K04934|9e-06|cfa:482009|KCNV1	Homeobox protein Hox-A4 GN=HOXA4 OS=Gallus gallus (Chicken) PE=2 SV=1	PREDICTED: homeobox protein Hox-A4-like [Gallus gallus]
gene13564	7.79254e-08	-2.40876	down	Molecular Function: protein binding (GO:0005515);; Biological Process: regulation of transcription, DNA-templated (GO:0006355);; Cellular Component: intracellular organelle (GO:0043229);; Biological Process: single-organism cellular process (GO:0044763);;	--	Collagen alpha-1(I) chain (Precursor) GN=COL1A1 OS=Cynops pyrrhogaster (Japanese common newt) PE=2 SV=1	PREDICTED: mucin-5AC-like [Gallus gallus]
gene9787	0	-2.40449	down	Cellular Component: collagen (GO:0005581);; Cellular Component: extracellular space (GO:0005615);; Biological Process: cell adhesion (GO:0007155);; Biological Process: organ morphogenesis (GO:0009887);; Cellular Component: sarcolemma (GO:0042383);; Cellular Component: protein complex (GO:0043234);; Biological Process: protein heterotrimerization (GO:0070208);;	K06238|0.0|gga:396292|COL6A2	Collagen alpha-2(VI) chain (Precursor) GN=COL6A2 OS=Gallus gallus (Chicken) PE=2 SV=1	collagen alpha-2(VI) chain precursor [Gallus gallus]
gene116	1.20393e-12	-2.40281	down	Cellular Component: endoplasmic reticulum (GO:0005783);;	--	Serine/arginine repetitive matrix protein 1 GN=SRRM1 OS=Gallus gallus (Chicken) PE=2 SV=1	PREDICTED: coiled-coil domain-containing protein 3 [Gallus gallus]
gene13121	2.77449e-08	-2.40172	down	Cellular Component: cytoplasm (GO:0005737);; Cellular Component: mRNA cap binding complex (GO:0005845);; Biological Process: apoptotic process (GO:0006915);; Biological Process: cell adhesion (GO:0007155);; Biological Process: regulation of cell shape (GO:0008360);; Biological Process: retina layer formation (GO:0010842);; Cellular Component: lamellipodium (GO:0030027);; Biological Process: lamel…	K05749|0.0|tgu:100220372|similar to mKIAA1168 protein	Cytoplasmic FMR1-interacting protein 2 GN=cyfip2 OS=Xenopus laevis (African clawed frog) PE=2 SV=1	PREDICTED: cytoplasmic FMR1-interacting protein 2 isoform X6 [Gallus gallus]
gene16943	0	-2.39957	down	Biological Process: regulation of exocyst assembly (GO:0001928);; Biological Process: vasculature development (GO:0001944);; Molecular Function: protein binding (GO:0005515);; Cellular Component: plasma membrane (GO:0005886);; Biological Process: cell adhesion (GO:0007155);; Biological Process: cell surface receptor signaling pathway (GO:0007166);; Biological Process: metabolic process (GO:000815…	K06491|0.0|gga:428253|ANKK1, NCAM1	Neural cell adhesion molecule 1 (Precursor) GN=NCAM1 OS=Gallus gallus (Chicken) PE=1 SV=3	neural cell adhesion molecule 1 isoform 1 precursor [Gallus gallus]
gene19371	3.55271e-15	-2.39636	down	Biological Process: response to acid (GO:0001101);; Cellular Component: integral component of plasma membrane (GO:0005887);; Biological Process: memory (GO:0007613);; Biological Process: associative learning (GO:0008306);; Molecular Function: ligand-gated sodium channel activity (GO:0015280);; Biological Process: sodium ion transmembrane transport (GO:0035725);; Biological Process: regulation of …	K04829|0.0|gga:426883|ACCN2	Acid-sensing ion channel 1 GN=ASIC1 OS=Gallus gallus (Chicken) PE=1 SV=1	acid-sensing ion channel 1 [Gallus gallus]
gene2542	8.15549e-05	-2.39586	down	Molecular Function: metalloendopeptidase activity (GO:0004222);; Molecular Function: calcium ion binding (GO:0005509);; Cellular Component: proteinaceous extracellular matrix (GO:0005578);; Cellular Component: collagen (GO:0005581);; Biological Process: proteolysis (GO:0006508);; Molecular Function: zinc ion binding (GO:0008270);; Biological Process: bone mineralization (GO:0030282);; Biological …	K07994|0.0|gga:772008|MMP13	Collagenase 3 (Precursor; Fragment) GN=mmp13 OS=Xenopus laevis (African clawed frog) PE=2 SV=1	PREDICTED: collagenase 3 [Gallus gallus]
gene6241	3.7792e-13	-2.39507	down	Biological Process: negative regulation of transcription from RNA polymerase II promoter (GO:0000122);; Biological Process: vasculogenesis (GO:0001570);; Biological Process: endoderm formation (GO:0001706);; Biological Process: morphogenesis of an epithelium (GO:0002009);; Biological Process: heart valve development (GO:0003170);; Molecular Function: RNA polymerase II distal enhancer sequence-spe…	K09270|0.0|gga:771337|SOX7	Transcription factor Sox-7 GN=sox7 OS=Xenopus laevis (African clawed frog) PE=2 SV=1	PREDICTED: transcription factor SOX-7 [Gallus gallus]
Chicken_newGene_1851	1.11022e-16	-2.39002	down	--	--	--	PREDICTED: membrane-spanning 4-domains subfamily A member 12-like [Taeniopygia guttata]
gene15708	2.22045e-16	-2.38579	down	Molecular Function: protein binding (GO:0005515);; Cellular Component: cytoplasm (GO:0005737);; Biological Process: nucleobase-containing compound metabolic process (GO:0006139);; Biological Process: anatomical structure morphogenesis (GO:0009653);; Cellular Component: actin cytoskeleton (GO:0015629);; Biological Process: cellular component organization (GO:0016043);; Biological Process: macromol…	--	Collagen alpha-1(I) chain (Precursor) GN=COL1A1 OS=Gallus gallus (Chicken) PE=1 SV=3	PREDICTED: EMILIN-3 [Gallus gallus]
gene15492	0	-2.38488	down	Biological Process: heart looping (GO:0001947);; Biological Process: cardiac chamber development (GO:0003205);; Molecular Function: DNA binding (GO:0003677);; Molecular Function: sequence-specific DNA binding transcription factor activity (GO:0003700);; Cellular Component: nucleus (GO:0005634);; Biological Process: regulation of transcription, DNA-templated (GO:0006355);; Biological Process: cell…	K10176|0.0|xtr:619588|tbx2, Xltbx2, xtbx2	T-box transcription factor TBX2-A GN=tbx2-a OS=Xenopus laevis (African clawed frog) PE=2 SV=1	PREDICTED: T-box transcription factor TBX2-A [Gallus gallus]
gene4074	0.00188414	-2.3847	down	Molecular Function: binding (GO:0005488);; Cellular Component: intracellular organelle (GO:0043229);;	--	Coiled-coil domain-containing protein 102A GN=ccdc102a OS=Danio rerio (Zebrafish) PE=2 SV=1	PREDICTED: coiled-coil domain-containing protein 102B isoform X1 [Gallus gallus]
gene9333	4.44089e-16	-2.38314	down	--	--	--	PREDICTED: V-set and transmembrane domain-containing protein 4 [Gallus gallus]
gene5938	0	-2.38207	down	Cellular Component: collagen (GO:0005581);; Cellular Component: extracellular space (GO:0005615);; Biological Process: cell adhesion (GO:0007155);; Biological Process: single-organism developmental process (GO:0044767);; Biological Process: anatomical structure development (GO:0048856);; Cellular Component: extracellular vesicular exosome (GO:0070062);;	K08132|0.0|gga:395875|COL12A1	Collagen alpha-1(XII) chain (Precursor) GN=COL12A1 OS=Gallus gallus (Chicken) PE=1 SV=3	collagen alpha-1(XII) chain precursor [Gallus gallus]
gene17878	0	-2.38135	down	Biological Process: vasculogenesis (GO:0001570);; Biological Process: regionalization (GO:0003002);; Biological Process: endocardium morphogenesis (GO:0003160);; Biological Process: regulation of cell proliferation involved in heart valve morphogenesis (GO:0003250);; Molecular Function: extracellular matrix structural constituent (GO:0005201);; Molecular Function: calcium ion binding (GO:0005509)…	--	Neurogenic locus notch protein homolog (Precursor) GN=notch1 OS=Xenopus laevis (African clawed frog) PE=1 SV=3	PREDICTED: fibrillin-2 [Gallus gallus]
gene17704	2.22045e-16	-2.37848	down	Molecular Function: sequence-specific DNA binding transcription factor activity (GO:0003700);; Cellular Component: nucleus (GO:0005634);; Biological Process: regulation of transcription, DNA-templated (GO:0006355);; Biological Process: multicellular organismal development (GO:0007275);; Molecular Function: sequence-specific DNA binding (GO:0043565);;	K09306|8e-95|xtr:100124320|hoxb6, hox-2.2, hox2, hox2b, hu-2	Homeobox protein Hox-B6a GN=hoxb6a OS=Danio rerio (Zebrafish) PE=2 SV=1	Homeobox protein Hox-B6 [Chelonia mydas]
gene17395	0	-2.37735	down	Biological Process: tissue homeostasis (GO:0001894);; Biological Process: endothelial cell proliferation (GO:0001935);; Biological Process: glomerular filtration (GO:0003094);; Biological Process: endothelium development (GO:0003158);; Biological Process: glutamate metabolic process (GO:0006536);; Biological Process: signal transduction (GO:0007165);; Molecular Function: transcription factor bind…	K06474|0.0|gga:419856|CD34	Podocalyxin (Precursor) GN=PODXL OS=Gallus gallus (Chicken) PE=1 SV=1	PREDICTED: hematopoietic progenitor cell antigen CD34 isoform X5 [Gallus gallus]
gene3198	0	-2.37658	down	Biological Process: skeletal system development (GO:0001501);; Biological Process: ossification (GO:0001503);; Biological Process: blood vessel development (GO:0001568);; Molecular Function: extracellular matrix structural constituent (GO:0005201);; Molecular Function: protein binding (GO:0005515);; Cellular Component: fibrillar collagen (GO:0005583);; Cellular Component: collagen type I (GO:0005…	K06236|0.0|gga:396243|COL1A2	Collagen alpha-2(I) chain (Precursor; Fragments) GN=COL1A2 OS=Gallus gallus (Chicken) PE=1 SV=2	collagen alpha-2(I) chain precursor [Gallus gallus]
gene17264	0	-2.37528	down	Biological Process: cell morphogenesis (GO:0000902);; Biological Process: somite specification (GO:0001757);; Molecular Function: protein tyrosine phosphatase activity (GO:0004725);; Molecular Function: protein binding (GO:0005515);; Cellular Component: cytoplasm (GO:0005737);; Biological Process: cellular protein modification process (GO:0006464);; Biological Process: transmembrane receptor prot…	K01104|0.0|gga:421174|similar to protein-tyrosine-phosphatase (EC 3.1.3.48), receptor type OST	Receptor-type tyrosine-protein phosphatase eta (Precursor) GN=PTPRJ OS=Gallus gallus (Chicken) PE=2 SV=2	PREDICTED: receptor-type tyrosine-protein phosphatase V-like isoform X6 [Gallus gallus]
gene17515	5.55334e-13	-2.37395	down	Molecular Function: protein binding (GO:0005515);; Biological Process: signal transduction (GO:0007165);; Biological Process: cell differentiation (GO:0030154);; Cellular Component: extracellular region part (GO:0044421);; Biological Process: system development (GO:0048731);;	K08128|0.0|gga:395130|OPTC	Epiphycan (Precursor) GN=EPYC OS=Gallus gallus (Chicken) PE=2 SV=1	opticin precursor [Gallus gallus]
gene13780	0.000279728	-2.37367	down	Biological Process: patterning of blood vessels (GO:0001569);; Biological Process: neuron migration (GO:0001764);; Molecular Function: protein binding (GO:0005515);; Cellular Component: basement membrane (GO:0005604);; Cellular Component: cytoplasm (GO:0005737);; Biological Process: regulation of transcription, DNA-templated (GO:0006355);; Biological Process: cellular protein modification process…	--	Netrin-3 (Precursor; Fragment) GN=NTN3 OS=Gallus gallus (Chicken) PE=2 SV=1	netrin-3 precursor [Gallus gallus]
gene9785	0	-2.37299	down	Cellular Component: collagen (GO:0005581);; Biological Process: cell adhesion (GO:0007155);; Biological Process: organ morphogenesis (GO:0009887);; Cellular Component: sarcolemma (GO:0042383);; Cellular Component: protein complex (GO:0043234);; Molecular Function: platelet-derived growth factor binding (GO:0048407);; Biological Process: protein heterotrimerization (GO:0070208);; Biological Proces…	K06238|0.0|gga:396000|COL6A1	Collagen alpha-1(VI) chain (Precursor) GN=COL6A1 OS=Gallus gallus (Chicken) PE=2 SV=1	collagen alpha-1(VI) chain precursor [Gallus gallus]
gene148	1.70719e-12	-2.37262	down	Molecular Function: voltage-gated calcium channel activity (GO:0005245);; Cellular Component: voltage-gated calcium channel complex (GO:0005891);; Cellular Component: sarcoplasmic reticulum (GO:0016529);; Cellular Component: T-tubule (GO:0030315);; Biological Process: regulation of calcium ion transport (GO:0051924);;	K04858|0.0|gga:768444|CACNA2D1	--	calcium channel, voltage-dependent, alpha 2/delta subunit 1 preproprotein [Gallus gallus]
gene854	5.08152e-05	-2.36638	down	Biological Process: cell fate specification (GO:0001708);; Molecular Function: protein binding (GO:0005515);; Cellular Component: extracellular region (GO:0005576);; Cellular Component: nucleus (GO:0005634);; Biological Process: regulation of transcription, DNA-templated (GO:0006355);; Biological Process: cell surface receptor signaling pathway (GO:0007166);; Biological Process: central nervous s…	--	Multiple epidermal growth factor-like domains protein 10 (Precursor) GN=megf10 OS=Xenopus tropicalis (Western clawed frog) PE=2 SV=1	PREDICTED: stabilin-2 [Gallus gallus]
gene18379	4.04433e-11	-2.36282	down	Molecular Function: peptidase activity (GO:0008233);;	K08626|0.0|tgu:100223281|similar to ADAM metallopeptidase with thrombospondin type 1 motif, 12 preproprotein	Zinc metalloproteinase-disintegrin EoVMP2 (Precursor) GN=Svmp3-Eoc22 OS=Echis ocellatus (Ocellated saw-scaled viper) PE=1 SV=1	PREDICTED: A disintegrin and metalloproteinase with thrombospondin motifs 12 isoform X1 [Gallus gallus]
gene8222	1.87383e-12	-2.36091	down	Biological Process: patterning of blood vessels (GO:0001569);; Molecular Function: angiotensin receptor activity (GO:0001595);; Biological Process: gastrulation with mouth forming second (GO:0001702);; Molecular Function: G-protein coupled receptor activity (GO:0004930);; Cellular Component: cytoplasm (GO:0005737);; Cellular Component: plasma membrane (GO:0005886);; Biological Process: G-protein …	K04174|0.0|gga:429337|AGTRL1	Apelin receptor A GN=aplnra OS=Danio rerio (Zebrafish) PE=2 SV=2	PREDICTED: apelin receptor [Gallus gallus]
gene17833	0	-2.36057	down	Biological Process: angiogenesis (GO:0001525);; Biological Process: protein localization to paranode region of axon (GO:0002175);; Molecular Function: serine-type endopeptidase activity (GO:0004252);; Molecular Function: receptor activity (GO:0004872);; Molecular Function: protein binding (GO:0005515);; Cellular Component: extracellular region (GO:0005576);; Biological Process: protein phosphoryl…	K07379|0.0|mdo:100011442|CNTNAP1	Contactin-associated protein-like 5 (Precursor) GN=CNTNAP5 OS=Gallus gallus (Chicken) PE=2 SV=1	PREDICTED: contactin-associated protein 1, partial [Gallus gallus]
gene16678	0	-2.36047	down	Biological Process: sprouting angiogenesis (GO:0002040);; Molecular Function: scavenger receptor activity (GO:0005044);; Cellular Component: cytoplasm (GO:0005737);; Biological Process: proteolysis (GO:0006508);; Biological Process: receptor-mediated endocytosis (GO:0006898);; Biological Process: immune response (GO:0006955);; Molecular Function: cysteine-type peptidase activity (GO:0008234);; Bi…	--	Cathepsin B heavy chain (Precursor) GN=CTSB OS=Gallus gallus (Chicken) PE=2 SV=1	PREDICTED: tubulointerstitial nephritis antigen-like 1 [Gallus gallus]
gene13074	0	-2.35762	down	Molecular Function: actin binding (GO:0003779);; Cellular Component: cytoplasm (GO:0005737);; Cellular Component: plasma membrane (GO:0005886);; Cellular Component: gap junction (GO:0005921);; Biological Process: actin filament organization (GO:0007015);; Biological Process: cell communication by chemical coupling (GO:0010643);; Biological Process: cell communication by electrical coupling (GO:00…	--	Drebrin GN=DBN1 OS=Gallus gallus (Chicken) PE=2 SV=4	drebrin [Gallus gallus]
gene1367	0	-2.35329	down	Molecular Function: fibronectin binding (GO:0001968);; Molecular Function: binding (GO:0005488);; Cellular Component: proteinaceous extracellular matrix (GO:0005578);; Cellular Component: basement membrane (GO:0005604);; Cellular Component: interstitial matrix (GO:0005614);; Molecular Function: heparin binding (GO:0008201);; Biological Process: gene expression (GO:0010467);; Biological Process: p…	--	Coiled-coil domain-containing protein 80 (Precursor) GN=CCDC80 OS=Gallus gallus (Chicken) PE=2 SV=1	coiled-coil domain-containing protein 80 precursor [Gallus gallus]
Chicken_newGene_5768	6.73017e-13	-2.35288	down	--	--	--	hypothetical protein A306_00894, partial [Columba livia]
gene6408	0	-2.35087	down	Biological Process: diet induced thermogenesis (GO:0002024);; Molecular Function: glutathione peroxidase activity (GO:0004602);; Molecular Function: voltage-gated chloride channel activity (GO:0005247);; Biological Process: chloride transport (GO:0006821);; Biological Process: sensory perception of sound (GO:0007605);; Biological Process: protein localization (GO:0008104);; Biological Process: re…	K05022|0.0|gga:422178|CLIC2	--	chloride intracellular channel protein 2 [Gallus gallus]
gene1950	0.00812876	-2.35038	down	--	K05066|0.0|gga:418666|CSF2RA	--	PREDICTED: granulocyte-macrophage colony-stimulating factor receptor subunit alpha isoform X5 [Gallus gallus]
gene9418	7.78335e-08	-2.35002	down	Molecular Function: binding (GO:0005488);; Biological Process: transport (GO:0006810);; Cellular Component: membrane (GO:0016020);;	--	Metal transporter CNNM4 GN=cnnm4 OS=Xenopus tropicalis (Western clawed frog) PE=2 SV=1	PREDICTED: metal transporter CNNM1 [Gallus gallus]
gene18209	1.67244e-12	-2.34922	down	Biological Process: negative regulation of transcription from RNA polymerase II promoter (GO:0000122);; Biological Process: lens development in camera-type eye (GO:0002088);; Molecular Function: sequence-specific DNA binding transcription factor activity (GO:0003700);; Cellular Component: nucleus (GO:0005634);; Cellular Component: transcription factor complex (GO:0005667);; Biological Process: ne…	K09063|0.0|mdo:100016603|TCF7L2, TCF4	Transcription factor E2-alpha GN=tcf3 OS=Xenopus laevis (African clawed frog) PE=1 SV=1	PREDICTED: transcription factor 4 isoform X2 [Gallus gallus]
gene9689	0	-2.34852	down	Biological Process: ossification (GO:0001503);; Biological Process: blood vessel development (GO:0001568);; Molecular Function: extracellular matrix structural constituent (GO:0005201);; Molecular Function: protein binding (GO:0005515);; Cellular Component: fibrillar collagen (GO:0005583);; Cellular Component: collagen type III (GO:0005586);; Biological Process: cell adhesion (GO:0007155);; Biolo…	K06236|0.0|gga:396340|COL3A1	Collagen alpha-1(III) chain (Precursor; Fragments) GN=COL3A1 OS=Gallus gallus (Chicken) PE=2 SV=2	collagen alpha-1(III) chain precursor [Gallus gallus]
gene7865	1.76825e-08	-2.34769	down	Molecular Function: protein serine/threonine kinase activity (GO:0004674);; Molecular Function: transporter activity (GO:0005215);; Molecular Function: protein binding (GO:0005515);; Biological Process: regulation of transcription, DNA-templated (GO:0006355);; Biological Process: protein phosphorylation (GO:0006468);; Cellular Component: synaptic vesicle (GO:0008021);; Cellular Component: membran…	--	Synaptotagmin-1 GN=SYT1 OS=Gallus gallus (Chicken) PE=2 SV=1	PREDICTED: synaptotagmin-7 [Gallus gallus]
gene1742	3.33067e-16	-2.34725	down	Biological Process: placenta development (GO:0001890);; Molecular Function: frizzled binding (GO:0005109);; Molecular Function: cytokine activity (GO:0005125);; Cellular Component: extracellular space (GO:0005615);; Cellular Component: extracellular matrix (GO:0031012);; Biological Process: extracellular matrix-cell signaling (GO:0035426);; Molecular Function: protein homodimerization activity (G…	--	--	norrin precursor [Gallus gallus]
gene12633	0	-2.3472	down	Molecular Function: binding (GO:0005488);; Molecular Function: calcium ion binding (GO:0005509);; Cellular Component: extracellular region (GO:0005576);; Biological Process: transport (GO:0006810);; Biological Process: cell communication (GO:0007154);; Biological Process: pattern specification process (GO:0007389);; Biological Process: central nervous system development (GO:0007417);; Biological …	--	Fibulin-1 (Precursor) GN=FBLN1 OS=Gallus gallus (Chicken) PE=2 SV=2	PREDICTED: fibulin-2 [Gallus gallus]
Chicken_newGene_2612	0.00103803	-2.34586	down	--	--	--	hypothetical protein Anapl_02029 [Anas platyrhynchos]
gene17659	2.06781e-09	-2.34484	down	Biological Process: regulation of the force of heart contraction (GO:0002026);; Molecular Function: actin monomer binding (GO:0003785);; Molecular Function: receptor binding (GO:0005102);; Molecular Function: calcium ion binding (GO:0005509);; Cellular Component: cytosol (GO:0005829);; Biological Process: regulation of striated muscle contraction (GO:0006942);; Molecular Function: structural cons…	K12750|1e-116|tgu:100220758|atrial/embryonic alkali myosin light chain	Myosin light chain, embryonic OS=Gallus gallus (Chicken) PE=2 SV=1	PREDICTED: myosin light chain, embryonic [Gallus gallus]
gene18657	0.000405269	-2.3443	down	Cellular Component: endoplasmic reticulum membrane (GO:0005789);; Cellular Component: Golgi apparatus (GO:0005794);; Cellular Component: trans-Golgi network (GO:0005802);; Cellular Component: melanosome (GO:0042470);;	--	--	PREDICTED: melanoma antigen recognized by T-cells 1 [Gallus gallus]
gene16915	0.00016659	-2.34303	down	Molecular Function: identical protein binding (GO:0042802);;	--	Myelin protein P0 (Precursor) GN=mpz OS=Xenopus laevis (African clawed frog) PE=2 SV=1	PREDICTED: adhesion molecule, interacts with CXADR antigen 1 [Gallus gallus]
gene17288	0.00016659	-2.34303	down	Cellular Component: Golgi membrane (GO:0000139);; Biological Process: protein glycosylation (GO:0006486);; Molecular Function: alpha-1,3-mannosylglycoprotein 4-beta-N-acetylglucosaminyltransferase activity (GO:0008454);; Cellular Component: integral component of membrane (GO:0016021);; Molecular Function: metal ion binding (GO:0046872);;	K13748|0.0|gga:395415|MGAT4C, GNT-VI	Alpha-1,3-mannosyl-glycoprotein 4-beta-N-acetylglucosaminyltransferase C GN=MGAT4C OS=Gallus gallus (Chicken) PE=1 SV=1	alpha-1,3-mannosyl-glycoprotein 4-beta-N-acetylglucosaminyltransferase C precursor [Gallus gallus]
gene20209	7.17443e-05	-2.34198	down	Molecular Function: GTPase activity (GO:0003924);; Molecular Function: GTP binding (GO:0005525);; Molecular Function: phospholipid binding (GO:0005543);; Cellular Component: intracellular (GO:0005622);; Biological Process: transport (GO:0006810);; Molecular Function: ARF GTPase activator activity (GO:0008060);; Molecular Function: zinc ion binding (GO:0008270);; Cellular Component: membrane (GO:0…	K12491|8e-53|xtr:100496997|hypothetical protein LOC100496997	Arf-GAP with GTPase, ANK repeat and PH domain-containing protein 1 GN=agap1 OS=Xenopus laevis (African clawed frog) PE=2 SV=1	PREDICTED: arf-GAP with GTPase, ANK repeat and PH domain-containing protein 2-like, partial [Gallus gallus]
gene2397	0	-2.34162	down	Cellular Component: proteinaceous extracellular matrix (GO:0005578);; Biological Process: cell adhesion (GO:0007155);; Molecular Function: heparin binding (GO:0008201);; Biological Process: regulation of Notch signaling pathway (GO:0008593);; Biological Process: tissue development (GO:0009888);; Biological Process: extracellular matrix organization (GO:0030198);;	--	--	periostin precursor [Gallus gallus]
gene11949	7.28625e-06	-2.33968	down	Molecular Function: calcium ion binding (GO:0005509);;	--	Calmodulin-like protein 4 GN=calml4 OS=Xenopus tropicalis (Western clawed frog) PE=2 SV=1	calmodulin-like 4 [Gallus gallus]
gene15343	1.81632e-13	-2.33266	down	--	--	--	PREDICTED: leucine-rich repeat-containing protein FAM211A [Gallus gallus]
gene10060	1.79856e-14	-2.33226	down	Molecular Function: protease binding (GO:0002020);; Molecular Function: serine-type endopeptidase activity (GO:0004252);; Cellular Component: extracellular space (GO:0005615);; Biological Process: proteolysis (GO:0006508);; Biological Process: negative regulation of extracellular matrix disassembly (GO:0010716);; Cellular Component: lamellipodium (GO:0030027);; Cellular Component: membrane-bounde…	K08674|0.0|gga:424186|FAP	--	seprase [Gallus gallus]
gene1328	1.11022e-16	-2.32988	down	Biological Process: gastrulation with mouth forming second (GO:0001702);; Molecular Function: GTPase activator activity (GO:0005096);; Biological Process: small GTPase mediated signal transduction (GO:0007264);; Cellular Component: membrane (GO:0016020);; Molecular Function: SH3 domain binding (GO:0017124);; Molecular Function: Ral GTPase binding (GO:0017160);; Biological Process: regulation of p…	--	Rho GTPase-activating protein 32 GN=arhgap32 OS=Xenopus laevis (African clawed frog) PE=2 SV=1	PREDICTED: rho GTPase-activating protein 31 [Gallus gallus]
gene518	0	-2.32548	down	Molecular Function: glycosaminoglycan binding (GO:0005539);; Cellular Component: proteinaceous extracellular matrix (GO:0005578);; Cellular Component: extracellular space (GO:0005615);; Biological Process: peptide cross-linking via chondroitin 4-sulfate glycosaminoglycan (GO:0019800);; Molecular Function: extracellular matrix binding (GO:0050840);; Biological Process: cartilage development (GO:00…	K04660|0.0|gga:417892|DCN	Decorin (Precursor) GN=DCN OS=Gallus gallus (Chicken) PE=1 SV=1	PREDICTED: LOW QUALITY PROTEIN: decorin-like [Meleagris gallopavo]
gene21332	0	-2.32232	down	Molecular Function: transcription corepressor activity (GO:0003714);; Molecular Function: carboxypeptidase activity (GO:0004180);; Molecular Function: metallocarboxypeptidase activity (GO:0004181);; Cellular Component: extracellular space (GO:0005615);; Biological Process: regulation of transcription, DNA-templated (GO:0006355);; Biological Process: proteolysis (GO:0006508);; Biological Process: …	--	Carboxypeptidase Z (Precursor) GN=CPZ OS=Gallus gallus (Chicken) PE=1 SV=1	PREDICTED: adipocyte enhancer-binding protein 1, partial [Gallus gallus]
gene15236	5.55112e-16	-2.3209	down	Molecular Function: nucleotide binding (GO:0000166);; Cellular Component: kinetochore (GO:0000776);; Molecular Function: protein binding (GO:0005515);; Cellular Component: cell cortex (GO:0005938);; Biological Process: cell cycle (GO:0007049);; Biological Process: smoothened signaling pathway (GO:0007224);; Cellular Component: apical plasma membrane (GO:0016324);; Biological Process: regulation o…	--	Septin-2 GN=SEPT2 OS=Gallus gallus (Chicken) PE=2 SV=1	PREDICTED: septin-4-like isoform X2 [Gallus gallus]
gene93	7.77156e-15	-2.31753	down	Molecular Function: serine-type endopeptidase inhibitor activity (GO:0004867);; Biological Process: hyaluronan metabolic process (GO:0030212);;	--	--	PREDICTED: LOW QUALITY PROTEIN: inter-alpha-trypsin inhibitor heavy chain H5 isoform X2 [Gallus gallus]
gene8791	8.59073e-10	-2.31743	down	Biological Process: transcription, DNA-templated (GO:0006351);; Cellular Component: intracellular membrane-bounded organelle (GO:0043231);; Cellular Component: intracellular part (GO:0044424);;	--	Protein LBH GN=lbh OS=Xenopus tropicalis (Western clawed frog) PE=3 SV=1	PREDICTED: protein LBH-like [Gallus gallus]
Chicken_newGene_4759	0	-2.31724	down	Biological Process: angiogenesis (GO:0001525);; Biological Process: ameboidal cell migration (GO:0001667);; Molecular Function: transcription corepressor activity (GO:0003714);; Molecular Function: metallocarboxypeptidase activity (GO:0004181);; Molecular Function: serine-type endopeptidase activity (GO:0004252);; Molecular Function: transmembrane signaling receptor activity (GO:0004888);; Molecu…	--	Pseutarin-C non-catalytic subunit light chain (Precursor) OS=Pseudonaja textilis (Eastern brown snake) PE=1 SV=1	PREDICTED: adipocyte enhancer-binding protein 1, partial [Melopsittacus undulatus]
gene2546	1.43462e-08	-2.31391	down	Molecular Function: metalloendopeptidase activity (GO:0004222);; Molecular Function: calcium ion binding (GO:0005509);; Cellular Component: extracellular region (GO:0005576);; Biological Process: proteolysis (GO:0006508);; Molecular Function: peptidase activity (GO:0008233);; Molecular Function: zinc ion binding (GO:0008270);; Cellular Component: extracellular matrix (GO:0031012);; Biological Pro…	K08005|0.0|gga:395850|MMP27	Matrix metalloproteinase-18 (Precursor) GN=mmp18 OS=Xenopus laevis (African clawed frog) PE=2 SV=1	matrix metalloproteinase-27 precursor [Gallus gallus]
gene11230	2.67652e-10	-2.3111	down	Molecular Function: protein binding (GO:0005515);; Biological Process: anatomical structure morphogenesis (GO:0009653);; Biological Process: tissue development (GO:0009888);; Biological Process: regulation of signal transduction (GO:0009966);; Cellular Component: membrane (GO:0016020);; Biological Process: cellular component organization (GO:0016043);; Biological Process: locomotion (GO:0040011);…	--	Leucine-rich repeat-containing G-protein coupled receptor 4 (Precursor) GN=lgr4 OS=Xenopus tropicalis (Western clawed frog) PE=2 SV=1	PREDICTED: carboxypeptidase N subunit 2 [Gallus gallus]
gene10663	1.87347e-11	-2.30911	down	Biological Process: skeletal system development (GO:0001501);; Biological Process: bone mineralization (GO:0030282);; Biological Process: notochord morphogenesis (GO:0048570);;	--	Collagen alpha-1(XXVII) chain B (Precursor) GN=col27a1b OS=Danio rerio (Zebrafish) PE=2 SV=1	PREDICTED: collagen alpha-1(XXIV) chain [Gallus gallus]
gene21145	9.99201e-16	-2.30579	down	Biological Process: negative regulation of transcription from RNA polymerase II promoter (GO:0000122);; Biological Process: embryonic axis specification (GO:0000578);; Biological Process: skeletal system development (GO:0001501);; Biological Process: osteoblast differentiation (GO:0001649);; Biological Process: kidney development (GO:0001822);; Biological Process: neural plate development (GO:000…	K06230|0.0|xtr:100494064|zinc finger protein GLI1-like	Zinc finger protein GLI1 (Fragment) GN=gli1 OS=Xenopus laevis (African clawed frog) PE=2 SV=2	PREDICTED: zinc finger protein GLI1 isoform X3 [Gallus gallus]
gene21034	5.02931e-13	-2.30255	down	--	--	--	MHC class II antigen alpha chain [Gallus gallus]
gene7415	0	-2.3022	down	Biological Process: cell morphogenesis (GO:0000902);; Biological Process: angiogenesis (GO:0001525);; Biological Process: luteinization (GO:0001553);; Biological Process: in utero embryonic development (GO:0001701);; Biological Process: positive regulation of protein phosphorylation (GO:0001934);; Biological Process: myeloid leukocyte differentiation (GO:0002573);; Molecular Function: platelet-de…	K04363|0.0|gga:395509|PDGFRA, PDGFR, PDGFR-A	Platelet-derived growth factor receptor alpha (Precursor) GN=PDGFRA OS=Gallus gallus (Chicken) PE=2 SV=1	PREDICTED: alpha-type platelet-derived growth factor receptor-like [Meleagris gallopavo]
gene9222	9.95981e-13	-2.30076	down	--	--	--	PREDICTED: platelet receptor Gi24 isoform X1 [Gallus gallus]
gene14613	2.87497e-05	-2.29766	down	Biological Process: skeletal system development (GO:0001501);; Biological Process: cell fate specification (GO:0001708);; Biological Process: neural crest cell migration (GO:0001755);; Biological Process: retinal pigment epithelium development (GO:0003406);; Molecular Function: sequence-specific DNA binding transcription factor activity (GO:0003700);; Molecular Function: protein binding (GO:00055…	K09329|1e-137|mdo:100015000|similar to paired related homeobox protein	Paired mesoderm homeobox protein 2 (Fragment) GN=PRRX2 OS=Gallus gallus (Chicken) PE=2 SV=1	PREDICTED: paired mesoderm homeobox protein 2 isoform X2 [Gallus gallus]
gene12683	1.55431e-15	-2.29653	down	Cellular Component: collagen (GO:0005581);; Biological Process: organ morphogenesis (GO:0009887);;	--	Collagen alpha-1(II) chain (Precursor) GN=col2a1 OS=Xenopus laevis (African clawed frog) PE=2 SV=2	PREDICTED: collagen alpha-1(VII) chain [Gallus gallus]
gene5629	6.28665e-05	-2.29501	down	Molecular Function: nucleic acid binding (GO:0003676);; Molecular Function: scavenger receptor activity (GO:0005044);; Molecular Function: protein binding (GO:0005515);; Biological Process: generation of precursor metabolites and energy (GO:0006091);; Biological Process: immune response (GO:0006955);; Biological Process: metabolic process (GO:0008152);; Biological Process: nucleoside triphosphate…	K01513|0.0|tgu:100219928|ENPP3	Bis(5&apos;-adenosyl)-triphosphatase enpp4 (Precursor) GN=enpp4 OS=Xenopus laevis (African clawed frog) PE=2 SV=1	PREDICTED: ectonucleotide pyrophosphatase/phosphodiesterase family member 3 isoform X1 [Gallus gallus]
gene10380	3.84061e-07	-2.29471	down	Biological Process: regionalization (GO:0003002);; Molecular Function: GTPase activator activity (GO:0005096);; Molecular Function: protein binding (GO:0005515);; Cellular Component: cytoplasm (GO:0005737);; Cellular Component: plasma membrane (GO:0005886);; Biological Process: Wnt signaling pathway (GO:0016055);; Biological Process: termination of G-protein coupled receptor signaling pathway (GO…	--	Regulator of G-protein signaling 4 GN=RGS4 OS=Gallus gallus (Chicken) PE=2 SV=1	PREDICTED: regulator of G-protein signaling 4-like [Meleagris gallopavo]
gene19417	1.09279e-09	-2.29238	down	Molecular Function: binding (GO:0005488);; Cellular Component: integral component of membrane (GO:0016021);; Cellular Component: membrane part (GO:0044425);; Biological Process: single-organism cellular process (GO:0044763);; Biological Process: negative regulation of biological process (GO:0048519);; Biological Process: regulation of cellular process (GO:0050794);;	K06583|0.0|pon:100439761|ITGA7	Integrin alpha-6 light chain (Precursor) GN=ITGA6 OS=Gallus gallus (Chicken) PE=2 SV=1	PREDICTED: integrin alpha-7-like, partial [Gallus gallus]
gene1094	0	-2.29187	down	Biological Process: cell fate specification (GO:0001708);; Biological Process: regionalization (GO:0003002);; Molecular Function: calcium ion binding (GO:0005509);; Cellular Component: proteinaceous extracellular matrix (GO:0005578);; Cellular Component: basement membrane (GO:0005604);; Cellular Component: extracellular space (GO:0005615);; Biological Process: transport (GO:0006810);; Biological …	--	Fibulin-1 (Precursor) GN=FBLN1 OS=Gallus gallus (Chicken) PE=2 SV=2	fibulin-1 precursor [Gallus gallus]
gene16211	1.11022e-16	-2.29043	down	Biological Process: blood vessel development (GO:0001568);; Biological Process: embryonic eye morphogenesis (GO:0048048);;	--	--	PREDICTED: microfibrillar-associated protein 2 isoform X2 [Gallus gallus]
gene7463	3.71925e-14	-2.28793	down	Molecular Function: actin binding (GO:0003779);; Molecular Function: binding (GO:0005488);; Molecular Function: zinc ion binding (GO:0008270);; Biological Process: cellular component organization (GO:0016043);; Biological Process: actomyosin structure organization (GO:0031032);; Biological Process: single-organism cellular process (GO:0044763);;	--	LIM and calponin homology domains-containing protein 1 GN=limch1 OS=Xenopus laevis (African clawed frog) PE=2 SV=1	PREDICTED: LIM and calponin homology domains-containing protein 1 isoform X9 [Gallus gallus]
gene17166	0	-2.28545	down	Biological Process: proteolysis (GO:0006508);; Molecular Function: cysteine-type peptidase activity (GO:0008234);; Cellular Component: intracellular membrane-bounded organelle (GO:0043231);; Cellular Component: cytoplasmic part (GO:0044444);;	K01371|0.0|gga:395818|CTSK	Cathepsin K (Precursor) GN=CTSK OS=Gallus gallus (Chicken) PE=2 SV=1	PREDICTED: cathepsin K isoform X1 [Anas platyrhynchos]
gene17906	0	-2.28506	down	Molecular Function: protein binding (GO:0005515);; Biological Process: gene expression (GO:0010467);; Biological Process: RNA metabolic process (GO:0016070);; Cellular Component: extracellular region part (GO:0044421);; Biological Process: single-organism process (GO:0044699);; Biological Process: biological regulation (GO:0065007);;	--	Collagen alpha-1(I) chain (Precursor) GN=COL1A1 OS=Gallus gallus (Chicken) PE=1 SV=3	PREDICTED: KN motif and ankyrin repeat domain-containing protein 1 isoform X2 [Gallus gallus]
gene2662	0.000850878	-2.2837	down	Molecular Function: microfilament motor activity (GO:0000146);; Cellular Component: ruffle (GO:0001726);; Cellular Component: photoreceptor outer segment (GO:0001750);; Biological Process: phagolysosome assembly (GO:0001845);; Cellular Component: photoreceptor inner segment (GO:0001917);; Biological Process: system process (GO:0003008);; Molecular Function: actin binding (GO:0003779);; Molecular …	K10359|0.0|gga:419085|MYO7A	Unconventional myosin-Va GN=MYO5A OS=Gallus gallus (Chicken) PE=1 SV=1	PREDICTED: unconventional myosin-VIIa isoform X3 [Gallus gallus]
gene15298	0	-2.28048	down	Molecular Function: protein kinase C binding (GO:0005080);; Cellular Component: nucleus (GO:0005634);; Cellular Component: nucleolus (GO:0005730);; Cellular Component: mitochondrion (GO:0005739);; Cellular Component: plasma membrane (GO:0005886);; Biological Process: negative regulation of protein kinase activity (GO:0006469);; Molecular Function: protein kinase C inhibitor activity (GO:0008426);…	K04455|1e-141|gga:396227|HSPB1	Heat shock protein beta-1 GN=HSPB1 OS=Gallus gallus (Chicken) PE=2 SV=1	PREDICTED: heat shock protein beta-1-like [Meleagris gallopavo]
gene16200	5.01551e-07	-2.2803	down	Biological Process: cell morphogenesis (GO:0000902);; Biological Process: morphogenesis of an epithelium (GO:0002009);; Molecular Function: binding (GO:0005488);; Molecular Function: protein binding (GO:0005515);; Cellular Component: cytoplasm (GO:0005737);; Biological Process: regulation of transcription, DNA-templated (GO:0006355);; Biological Process: organelle organization (GO:0006996);; Biol…	--	Zyxin GN=ZYX OS=Gallus gallus (Chicken) PE=1 SV=1	PREDICTED: filamin-binding LIM protein 1 isoform X4 [Gallus gallus]
gene9422	1.13111e-11	-2.27846	down	Biological Process: response to hypoxia (GO:0001666);; Biological Process: epithelial to mesenchymal transition (GO:0001837);; Biological Process: endothelial cell proliferation (GO:0001935);; Biological Process: sprouting angiogenesis (GO:0002040);; Molecular Function: DNA ligase activity (GO:0003909);; Molecular Function: protein-lysine 6-oxidase activity (GO:0004720);; Molecular Function: scav…	K00280|0.0|mdo:100021139|similar to lysyl oxidase-like protein	Lysyl oxidase homolog 2 (Precursor) GN=loxl2 OS=Xenopus laevis (African clawed frog) PE=2 SV=1	PREDICTED: lysyl oxidase homolog 4 isoform X2 [Gallus gallus]
gene11324	0.00224299	-2.27815	down	Molecular Function: voltage-gated chloride channel activity (GO:0005247);; Biological Process: chloride transport (GO:0006821);; Cellular Component: membrane (GO:0016020);; Biological Process: transmembrane transport (GO:0055085);;	--	Homeobox protein Hox-A4 GN=HOXA4 OS=Gallus gallus (Chicken) PE=2 SV=1	PREDICTED: protein FAM131A isoform X1 [Gallus gallus]
gene7785	4.44089e-16	-2.27645	down	Molecular Function: metalloendopeptidase activity (GO:0004222);; Cellular Component: extracellular region (GO:0005576);; Biological Process: proteolysis (GO:0006508);; Biological Process: metabolic process (GO:0008152);; Molecular Function: metallopeptidase activity (GO:0008237);; Molecular Function: zinc ion binding (GO:0008270);; Biological Process: envenomation resulting in impairment of hemos…	K08616|0.0|gga:422948|ADAM33, ADAM13	Zinc metalloproteinase-disintegrin ohanin (Precursor) OS=Ophiophagus hannah (King cobra) PE=1 SV=1	disintegrin and metalloproteinase domain-containing protein 33 precursor [Gallus gallus]
gene17009	1.68754e-14	-2.27406	down	Cellular Component: extracellular region (GO:0005576);; Biological Process: single-organism process (GO:0044699);; Biological Process: single-multicellular organism process (GO:0044707);; Biological Process: biological regulation (GO:0065007);;	K07609|0.0|gga:395890|NES, paranemin	Tanabin OS=Xenopus laevis (African clawed frog) PE=2 SV=1	paranemin [Gallus gallus]
gene13818	2.68119e-13	-2.27255	down	Molecular Function: binding (GO:0005488);; Cellular Component: membrane (GO:0016020);; Biological Process: developmental process (GO:0032502);; Biological Process: cellular metabolic process (GO:0044237);; Cellular Component: cell part (GO:0044464);; Biological Process: single-organism cellular process (GO:0044763);; Biological Process: negative regulation of cellular process (GO:0048523);;	K06594|0.0|cfa:489930|ITGAD, CD11d	Integrin alpha-4 (Precursor) GN=itga4 OS=Xenopus laevis (African clawed frog) PE=2 SV=1	PREDICTED: integrin alpha-D-like isoform X1 [Gallus gallus]
gene6951	3.15387e-06	-2.27154	down	Molecular Function: nucleotide binding (GO:0000166);; Molecular Function: protein serine/threonine kinase activity (GO:0004674);; Molecular Function: protein binding (GO:0005515);; Molecular Function: ATP binding (GO:0005524);; Cellular Component: nucleus (GO:0005634);; Cellular Component: centrosome (GO:0005813);; Cellular Component: cytoskeleton (GO:0005856);; Biological Process: double-strand …	K08824|0.0|gga:428736|CDKL2	Cyclin-dependent kinase-like 1 GN=cdkl1 OS=Danio rerio (Zebrafish) PE=2 SV=1	PREDICTED: cyclin-dependent kinase-like 2 [Gallus gallus]
gene5359	5.86888e-08	-2.26694	down	Cellular Component: lysosome (GO:0005764);; Cellular Component: membrane (GO:0016020);;	--	Integral membrane protein GPR137B GN=gpr137b OS=Xenopus laevis (African clawed frog) PE=2 SV=1	integral membrane protein GPR137B [Gallus gallus]
gene15306	5.7774e-11	-2.26542	down	Molecular Function: metalloendopeptidase activity (GO:0004222);; Molecular Function: calcium ion binding (GO:0005509);; Biological Process: proteolysis (GO:0006508);; Molecular Function: zinc ion binding (GO:0008270);; Cellular Component: extracellular matrix (GO:0031012);; Biological Process: single-organism process (GO:0044699);;	K08006|0.0|gga:417523|MMP28	Matrix metalloproteinase-18 (Precursor) GN=mmp18 OS=Xenopus laevis (African clawed frog) PE=2 SV=1	PREDICTED: matrix metalloproteinase-28, partial [Gallus gallus]
gene12295	2.22045e-16	-2.2654	down	Biological Process: cartilage condensation (GO:0001502);; Biological Process: blood vessel maturation (GO:0001955);; Molecular Function: receptor binding (GO:0005102);; Molecular Function: calcium ion binding (GO:0005509);; Molecular Function: protein binding (GO:0005515);; Cellular Component: plasma membrane (GO:0005886);; Cellular Component: adherens junction (GO:0005912);; Cellular Component: …	K06533|0.0|gga:374068|CDH5	Cadherin-11 (Precursor) GN=CDH11 OS=Gallus gallus (Chicken) PE=2 SV=1	cadherin-5 precursor [Gallus gallus]
gene11111	8.96927e-12	-2.26538	down	Molecular Function: beta-amyloid binding (GO:0001540);; Molecular Function: ATP binding (GO:0005524);; Cellular Component: lysosome (GO:0005764);; Cellular Component: Golgi apparatus (GO:0005794);; Cellular Component: plasma membrane (GO:0005886);; Biological Process: negative regulation of neuron projection development (GO:0010977);; Cellular Component: organelle membrane (GO:0031090);; Cellular…	--	Integral membrane protein 2B GN=ITM2B OS=Gallus gallus (Chicken) PE=2 SV=1	integral membrane protein 2C [Gallus gallus]
gene5283	5.12923e-14	-2.26494	down	Biological Process: angiogenesis (GO:0001525);; Molecular Function: monooxygenase activity (GO:0004497);; Molecular Function: iron ion binding (GO:0005506);; Biological Process: cellular aromatic compound metabolic process (GO:0006725);; Biological Process: xenobiotic metabolic process (GO:0006805);; Biological Process: steroid metabolic process (GO:0008202);; Molecular Function: electron carrier…	K07410|0.0|tgu:100230258|similar to cytochrome P450 1B1	Cytochrome P450 1A1 GN=cyp1a1 OS=Pleuronectes platessa (European plaice) PE=2 SV=1	PREDICTED: cytochrome P450 1B1, partial [Gallus gallus]
gene16123	5.55112e-16	-2.26164	down	Biological Process: single-organism cellular process (GO:0044763);; Biological Process: regulation of cellular process (GO:0050794);;	--	Collagen alpha-1(XII) chain (Precursor) GN=COL12A1 OS=Gallus gallus (Chicken) PE=1 SV=3	PREDICTED: von Willebrand factor A domain-containing protein 1 isoform X2 [Gallus gallus]
gene2476	1.67671e-09	-2.25984	down	Biological Process: hair follicle development (GO:0001942);; Biological Process: sprouting angiogenesis (GO:0002040);; Biological Process: establishment of endothelial blood-brain barrier (GO:0014045);; Biological Process: positive regulation of I-kappaB kinase/NF-kappaB signaling (GO:0043123);;	K05155|0.0|gga:418943|TNFRSF19	Tumor necrosis factor receptor superfamily member EDAR (Precursor) GN=edar OS=Oryzias latipes (Medaka fish) PE=2 SV=1	tumor necrosis factor receptor superfamily member 19 precursor [Gallus gallus]
gene3618	1.17741e-10	-2.25584	down	Biological Process: negative regulation of transcription from RNA polymerase II promoter (GO:0000122);; Biological Process: embryonic axis specification (GO:0000578);; Biological Process: metanephros development (GO:0001656);; Biological Process: branching involved in ureteric bud morphogenesis (GO:0001658);; Biological Process: in utero embryonic development (GO:0001701);; Biological Process: ne…	K06230|0.0|gga:420769|GLI3	Transcriptional repressor GLI3R (Fragment) GN=GLI3 OS=Gallus gallus (Chicken) PE=1 SV=1	transcriptional activator GLI3 [Gallus gallus]
gene16984	1.56721e-10	-2.25411	down	Molecular Function: RNA binding (GO:0003723);; Biological Process: apoptotic process (GO:0006915);; Molecular Function: zinc ion binding (GO:0008270);; Molecular Function: peptidase inhibitor activity (GO:0030414);; Biological Process: primary metabolic process (GO:0044238);; Biological Process: cellular macromolecule metabolic process (GO:0044260);; Biological Process: regulation of biological p…	--	RNA-binding protein MEX3B GN=mex3b OS=Xenopus laevis (African clawed frog) PE=2 SV=1	PREDICTED: LOW QUALITY PROTEIN: RNA-binding protein MEX3A [Gallus gallus]
Chicken_newGene_5897	0.00123278	-2.25242	down	--	--	--	PREDICTED: mucin-2 [Ficedula albicollis]
gene15938	1.11022e-16	-2.25211	down	Biological Process: transport (GO:0006810);; Biological Process: chloride transport (GO:0006821);; Biological Process: synaptic transmission (GO:0007268);; Biological Process: learning (GO:0007612);; Molecular Function: potassium:chloride symporter activity (GO:0015379);; Cellular Component: integral component of membrane (GO:0016021);; Biological Process: multicellular organism growth (GO:003526…	K14427|0.0|bta:510157|SLC12A5	Solute carrier family 12 member 9 GN=slc12a9 OS=Danio rerio (Zebrafish) PE=2 SV=1	PREDICTED: solute carrier family 12 member 5 [Gallus gallus]
gene20299	0.000122726	-2.24741	down	Cellular Component: endoplasmic reticulum (GO:0005783);; Cellular Component: integral component of membrane (GO:0016021);;	--	Transmembrane protein 98 GN=tmem98 OS=Xenopus laevis (African clawed frog) PE=2 SV=1	PREDICTED: 36.4 kDa proline-rich protein-like [Gallus gallus]
gene13035	2.22045e-15	-2.24682	down	Cellular Component: podosome (GO:0002102);; Molecular Function: phospholipid binding (GO:0005543);; Cellular Component: cytoplasm (GO:0005737);; Cellular Component: cell junction (GO:0030054);; Cellular Component: invadopodium (GO:0071437);;	--	Actin filament-associated protein 1-like 1 GN=afap1l1 OS=Xenopus tropicalis (Western clawed frog) PE=3 SV=1	PREDICTED: actin filament associated protein 1-like 1 isoform X5 [Gallus gallus]
gene15908	7.69018e-12	-2.24474	down	Biological Process: salivary gland morphogenesis (GO:0007435);; Biological Process: cellular process (GO:0009987);; Cellular Component: intracellular part (GO:0044424);;	--	Collagen alpha-1(I) chain (Precursor) GN=COL1A1 OS=Gallus gallus (Chicken) PE=1 SV=3	PREDICTED: LOW QUALITY PROTEIN: uncharacterized protein KIAA1755 homolog [Gallus gallus]
gene10090	0	-2.24309	down	Molecular Function: structural molecule activity (GO:0005198);; Molecular Function: protein binding (GO:0005515);; Cellular Component: cytoplasm (GO:0005737);; Cellular Component: intermediate filament (GO:0005882);; Cellular Component: fascia adherens (GO:0005916);; Biological Process: axon cargo transport (GO:0008088);; Molecular Function: cytoskeletal protein binding (GO:0008092);; Cellular Co…	K07610|0.0|hsa:1674|DES, CMD1I, CSM1, CSM2, FLJ12025, FLJ39719, FLJ41013, FLJ41793	Desmin GN=DES OS=Gallus gallus (Chicken) PE=1 SV=1	PREDICTED: LOW QUALITY PROTEIN: desmin [Gallus gallus]
Chicken_newGene_3171	6.23978e-07	-2.2407	down	Cellular Component: proteinaceous extracellular matrix (GO:0005578);; Cellular Component: extracellular matrix part (GO:0044420);; Biological Process: single-organism developmental process (GO:0044767);; Biological Process: organ development (GO:0048513);;	--	Collagen alpha-1(I) chain (Precursor) GN=COL1A1 OS=Cynops pyrrhogaster (Japanese common newt) PE=2 SV=1	PREDICTED: collagen alpha-1(V) chain-like [Melopsittacus undulatus]
gene19789	1.77636e-14	-2.24058	down	Molecular Function: nucleotide binding (GO:0000166);; Biological Process: skeletal system development (GO:0001501);; Biological Process: angiogenesis (GO:0001525);; Biological Process: eye development (GO:0001654);; Biological Process: ameboidal cell migration (GO:0001667);; Biological Process: in utero embryonic development (GO:0001701);; Biological Process: positive regulation of protein phosph…	K13594|0.0|ptr:451910|ACVRL1	Activin receptor type-1 (Precursor) GN=ACVR1 OS=Gallus gallus (Chicken) PE=2 SV=1	PREDICTED: serine/threonine-protein kinase receptor R3, partial [Gallus gallus]
gene17653	1.55431e-15	-2.24014	down	Molecular Function: zinc ion binding (GO:0008270);;	--	Protein-methionine sulfoxide oxidase mical3b GN=mical3b OS=Danio rerio (Zebrafish) PE=2 SV=2	PREDICTED: LIM domain-containing protein 2-like [Meleagris gallopavo]
gene9492	0.000285742	-2.24002	down	Cellular Component: cytoplasm (GO:0005737);; Cellular Component: plasma membrane (GO:0005886);; Biological Process: sperm axoneme assembly (GO:0007288);; Biological Process: lactation (GO:0007595);; Molecular Function: zinc ion binding (GO:0008270);; Biological Process: response to external stimulus (GO:0009605);; Biological Process: sperm motility (GO:0030317);;	K01931|0.0|gga:423875|NEURL	Neuralized-like protein 4 GN=neurl4 OS=Xenopus tropicalis (Western clawed frog) PE=2 SV=1	neuralized-like protein 1A [Gallus gallus]
gene264	1.57074e-07	-2.23955	down	Biological Process: MAPK cascade (GO:0000165);; Molecular Function: magnesium ion binding (GO:0000287);; Biological Process: mesoderm formation (GO:0001707);; Biological Process: somitogenesis (GO:0001756);; Biological Process: MyD88-dependent toll-like receptor signaling pathway (GO:0002755);; Molecular Function: MAP kinase activity (GO:0004707);; Molecular Function: ATP binding (GO:0005524);; C…	K04441|0.0|gga:769763|MAPK12	Mitogen-activated protein kinase 12 GN=mapk12 OS=Danio rerio (Zebrafish) PE=2 SV=1	PREDICTED: mitogen-activated protein kinase 12 [Gallus gallus]
gene209	0	-2.23916	down	Biological Process: determination of left/right asymmetry in lateral mesoderm (GO:0003140);; Molecular Function: integrin binding (GO:0005178);; Molecular Function: extracellular matrix structural constituent (GO:0005201);; Cellular Component: laminin-1 complex (GO:0005606);; Cellular Component: laminin-2 complex (GO:0005607);; Cellular Component: extracellular space (GO:0005615);; Biological Pro…	K05636|0.0|gga:396478|LAMB1	Laminin subunit beta-4 (Precursor) GN=lamb4 OS=Danio rerio (Zebrafish) PE=2 SV=1	PREDICTED: laminin subunit beta-1 [Gallus gallus]
gene149	3.20638e-11	-2.23888	down	Molecular Function: catalytic activity (GO:0003824);; Biological Process: cellular process (GO:0009987);; Biological Process: single-multicellular organism process (GO:0044707);; Biological Process: regulation of biological process (GO:0050789);;	K05460|0.0|gga:395941|HGF, HGF/SF	Urokinase-type plasminogen activator chain B (Precursor) GN=PLAU OS=Gallus gallus (Chicken) PE=2 SV=1	hepatocyte growth factor precursor [Gallus gallus]
gene3233	3.88578e-15	-2.23732	down	Biological Process: angiogenesis (GO:0001525);; Biological Process: blood vessel endothelial cell migration (GO:0043534);;	--	SCO-spondin (Precursor) GN=SSPO OS=Gallus gallus (Chicken) PE=2 SV=1	PREDICTED: thrombospondin type-1 domain-containing protein 7A isoform X2 [Gallus gallus]
gene16393	8.88178e-16	-2.2365	down	Biological Process: sprouting angiogenesis (GO:0002040);; Molecular Function: signal transducer activity (GO:0004871);; Molecular Function: G-protein coupled receptor activity (GO:0004930);; Molecular Function: protein binding (GO:0005515);; Cellular Component: plasma membrane (GO:0005886);; Biological Process: cell surface receptor signaling pathway (GO:0007166);; Biological Process: neuropeptid…	K08461|0.0|xtr:100490535|probable G-protein coupled receptor 124-like	G-protein coupled receptor 126 (Precursor) GN=gpr126 OS=Danio rerio (Zebrafish) PE=2 SV=1	PREDICTED: G-protein coupled receptor 124 isoform X1 [Gallus gallus]
gene4667	8.88172e-10	-2.2364	down	Biological Process: regulation of cell growth (GO:0001558);; Molecular Function: binding (GO:0005488);; Molecular Function: insulin-like growth factor binding (GO:0005520);; Cellular Component: extracellular region (GO:0005576);; Cellular Component: cytoplasm (GO:0005737);; Biological Process: apoptotic process (GO:0006915);; Biological Process: heart development (GO:0007507);; Biological Process…	--	Protein CYR61 (Precursor) GN=CYR61 OS=Gallus gallus (Chicken) PE=2 SV=1	WNT1-inducible-signaling pathway protein 1 precursor [Gallus gallus]
gene14831	0	-2.23433	down	Biological Process: neuron migration (GO:0001764);; Molecular Function: protein binding (GO:0005515);; Cellular Component: cytoplasm (GO:0005737);; Biological Process: regulation of transcription, DNA-templated (GO:0006355);; Biological Process: cell surface receptor signaling pathway (GO:0007166);; Biological Process: myoblast fusion (GO:0007520);; Biological Process: positive regulation of cell…	K06843|0.0|gga:396389|NTN1	Netrin-1 (Precursor) GN=NTN1 OS=Gallus gallus (Chicken) PE=1 SV=1	netrin-1 precursor [Gallus gallus]
gene7201	1.20088e-07	-2.2312	down	--	--	--	immunoglobulin J polypeptide, linker protein for immunoglobulin alpha and mu polypeptides precursor [Gallus gallus]
gene4387	4.59347e-07	-2.2312	down	Cellular Component: extracellular region (GO:0005576);;	--	Cysteine-rich secretory protein LCCL domain-containing 1 (Precursor) GN=CRISPLD1 OS=Gallus gallus (Chicken) PE=2 SV=1	PREDICTED: cysteine-rich secretory protein LCCL domain-containing 1-like [Meleagris gallopavo]
gene771	0.00934466	-2.23118	down	Biological Process: Notch signaling pathway (GO:0007219);; Biological Process: pattern specification process (GO:0007389);; Biological Process: fourth ventricle development (GO:0021592);; Cellular Component: integral component of Golgi membrane (GO:0030173);; Molecular Function: O-fucosylpeptide 3-beta-N-acetylglucosaminyltransferase activity (GO:0033829);; Biological Process: brain segmentation …	K05948|0.0|gga:418042|MFNG	Beta-1,3-N-acetylglucosaminyltransferase lunatic fringe GN=lfng OS=Xenopus laevis (African clawed frog) PE=2 SV=1	PREDICTED: beta-1,3-N-acetylglucosaminyltransferase manic fringe isoform X2 [Gallus gallus]
gene1215	0.00934466	-2.23118	down	Biological Process: cytokine production (GO:0001816);; Molecular Function: glycoprotein binding (GO:0001948);; Cellular Component: endoplasmic reticulum lumen (GO:0005788);; Cellular Component: endoplasmic reticulum membrane (GO:0005789);; Biological Process: induction by virus of host cell-cell fusion (GO:0006948);; Biological Process: cell surface receptor signaling pathway (GO:0007166);; Molec…	K06454|0.0|gga:395362|CD4	--	T-cell surface glycoprotein CD4 precursor [Gallus gallus]
gene8261	8.10663e-07	-2.22643	down	Biological Process: branching involved in ureteric bud morphogenesis (GO:0001658);; Biological Process: wound healing involved in inflammatory response (GO:0002246);; Molecular Function: hyalurononglucosaminidase activity (GO:0004415);; Molecular Function: transmembrane signaling receptor activity (GO:0004888);; Molecular Function: hyaluronic acid binding (GO:0005540);; Cellular Component: extern…	K06256|0.0|gga:395666|CD44	--	CD44 antigen precursor [Gallus gallus]
gene16594	1.07485e-11	-2.22619	down	--	--	Transmembrane protein 200A GN=tmem200a OS=Danio rerio (Zebrafish) PE=3 SV=1	PREDICTED: transmembrane protein 200B isoform X2 [Gallus gallus]
gene2121	3.41435e-07	-2.22246	down	Molecular Function: DNA binding (GO:0003677);; Molecular Function: DNA ligase (ATP) activity (GO:0003910);; Molecular Function: ATP binding (GO:0005524);; Cellular Component: nucleoplasm (GO:0005654);; Cellular Component: chromosome (GO:0005694);; Biological Process: lagging strand elongation (GO:0006273);; Biological Process: nucleotide-excision repair (GO:0006289);; Biological Process: double-s…	K10777|0.0|gga:418764|LIG4	DNA ligase 4 GN=LIG4 OS=Gallus gallus (Chicken) PE=2 SV=2	DNA ligase IV [Gallus gallus]
gene14044	0.00178563	-2.22045	down	Molecular Function: catalytic activity (GO:0003824);; Molecular Function: protein binding (GO:0005515);; Biological Process: nervous system development (GO:0007399);; Biological Process: anatomical structure morphogenesis (GO:0009653);; Biological Process: tissue development (GO:0009888);; Cellular Component: membrane (GO:0016020);; Cellular Component: cell part (GO:0044464);; Biological Process:…	--	Seizure protein 6 homolog (Precursor) GN=sez6 OS=Xenopus laevis (African clawed frog) PE=2 SV=1	PREDICTED: seizure related 6 homolog (mouse)-like [Gallus gallus]
gene15124	0.00178563	-2.22045	down	--	--	Collagen alpha-1(I) chain (Precursor) GN=COL1A1 OS=Cynops pyrrhogaster (Japanese common newt) PE=2 SV=1	PREDICTED: uncharacterized protein LOC422106 isoform X3 [Gallus gallus]
gene15881	4.48839e-08	-2.22037	down	Molecular Function: regulatory region DNA binding (GO:0000975);; Biological Process: regulation of cytokine production (GO:0001817);; Biological Process: toll-like receptor signaling pathway (GO:0002224);; Molecular Function: sequence-specific DNA binding transcription factor activity (GO:0003700);; Molecular Function: binding (GO:0005488);; Biological Process: transcription, DNA-templated (GO:00…	--	Interferon regulatory factor 8 GN=IRF8 OS=Gallus gallus (Chicken) PE=2 SV=1	interferon regulatory factor 10 [Gallus gallus]
[truncated: 1,146 more rows]

## Sheet: T2 vs T5 up
#ID	FDR	log2FC	regulated	GO_annotation	KEGG_annotation	Swissprot_annotation	nr_annotation
[truncated: 104 more rows]

## Sheet: T2 vs T5 down
#ID	FDR	log2FC	regulated	GO_annotation	KEGG_annotation	Swissprot_annotation	nr_annotation
[truncated: 185 more rows]

## Sheet: T3 vs T6 up
#ID	FDR	log2FC	regulated	GO_annotation	KEGG_annotation	Swissprot_annotation	nr_annotation
[truncated: 225 more rows]

[truncated: 1 more sheets: T3 vs T6 down]
