# Supplementary material for: Transcriptome Analysis on Single Small Yellow Follicles Reveals That Wnt4 Is Involved in Chicken Follicle Selection
Source: Front Endocrinol (Lausanne). 2017 Nov 15;8:317. doi: 10.3389/fendo.2017.00317 (PMC5694752; doi:10.3389/fendo.2017.00317)
Supplement: Table S5 — Genes involved in protein–protein interaction network analysis (XLSX). [file table_5.xlsx]

## Sheet: Sheet1
#node1	node2	node1_string_internal_id	node2_string_internal_id	node1_external_id	node2_external_id	neighborhood_on_chromosome	gene_fusion	phylogenetic_cooccurrence	homology	coexpression	experimentally_determined_interaction	database_annotated	automated_textmining	combined_score
PAK1	RAC2	1846573	1843949	9606.ENSP00000278568	9606.ENSP00000249071	0	0	0	0	0	0.751	0.8	0.799	0.989
PTHLH	IHH	1858343	1847614	9606.ENSP00000379213	9606.ENSP00000295731	0	0	0	0	0	0	0.9	0.901	0.989
ZP3	ZP1	1858238	1846593	9606.ENSP00000378326	9606.ENSP00000278853	0	0	0	0	0	0	0.9	0.884	0.987
ITGAD	ITGB2	1857806	1848511	9606.ENSP00000373854	9606.ENSP00000303242	0	0	0	0	0	0.576	0.9	0.69	0.985
GLI3	IHH	1858347	1847614	9606.ENSP00000379258	9606.ENSP00000295731	0	0	0	0	0	0.662	0	0.931	0.975
OPRM1	PENK	1859815	1850625	9606.ENSP00000394624	9606.ENSP00000324248	0	0	0	0	0	0.498	0.9	0.508	0.973
WNT4	FZD1	1847209	1847096	9606.ENSP00000290167	9606.ENSP00000287934	0	0	0	0	0	0.274	0.8	0.801	0.968
TNNI1	MYL2	1851953	1843164	9606.ENSP00000337022	9606.ENSP00000228841	0	0	0	0	0.181	0.151	0.9	0.589	0.967
BAMBI	FZD1	1856321	1847096	9606.ENSP00000364683	9606.ENSP00000287934	0	0	0	0	0	0	0.8	0.818	0.962
OPRM1	GNAO1	1859815	1845159	9606.ENSP00000394624	9606.ENSP00000262493	0	0	0	0	0	0.592	0.9	0.165	0.962
ADAM12	PACSIN3	1854848	1847996	9606.ENSP00000357668	9606.ENSP00000298838	0	0	0	0	0	0.576	0	0.905	0.958
BCL6	SPI1	1843308	1843105	9606.ENSP00000232014	9606.ENSP00000227163	0	0	0	0	0	0.576	0	0.899	0.955
ITGB2	C3	1848511	1843781	9606.ENSP00000303242	9606.ENSP00000245907	0	0	0	0	0	0	0.9	0.505	0.948
BAMBI	FST	1856321	1844467	9606.ENSP00000364683	9606.ENSP00000256759	0	0	0	0	0	0	0.9	0.48	0.945
CYFIP2	RAC2	1850773	1843949	9606.ENSP00000325817	9606.ENSP00000249071	0	0	0	0	0	0.17	0.8	0.683	0.942
FBXL3	SKP2	1853221	1846369	9606.ENSP00000347834	9606.ENSP00000274255	0	0	0	0	0	0	0.9	0.44	0.941
SFRP4	WNT4	1860864	1847209	9606.ENSP00000410715	9606.ENSP00000290167	0	0	0	0	0	0.232	0.8	0.646	0.94
KCNAB1	KCNQ1	1861449	1842257	9606.ENSP00000419952	9606.ENSP00000155840	0	0	0	0	0	0	0.9	0.329	0.93
PCSK1	GRP	1849029	1844471	9606.ENSP00000308024	9606.ENSP00000256857	0	0	0	0	0	0	0.9	0.286	0.925
RHOJ	PAK1	1849897	1846573	9606.ENSP00000316729	9606.ENSP00000278568	0	0	0	0	0	0.862	0	0.462	0.923
HTR7	VIPR2	1852055	1845082	9606.ENSP00000337949	9606.ENSP00000262178	0	0	0	0	0	0	0.9	0.237	0.92
RORB	NR5A1	1856572	1855944	9606.ENSP00000366093	9606.ENSP00000362690	0	0	0	0.668	0	0	0.9	0.545	0.917
OPRM1	C3	1859815	1843781	9606.ENSP00000394624	9606.ENSP00000245907	0	0	0	0	0	0	0.9	0.178	0.914
ESRRB	RORB	1857301	1856572	9606.ENSP00000370270	9606.ENSP00000366093	0	0	0	0.649	0	0	0.9	0.42	0.913
FSHR	VIPR2	1858974	1845082	9606.ENSP00000384708	9606.ENSP00000262178	0	0	0	0	0	0	0.9	0.16	0.912
FSHR	HTR7	1858974	1852055	9606.ENSP00000384708	9606.ENSP00000337949	0	0	0	0	0	0	0.9	0.16	0.912
SMAD2	FHL1	1845079	1842240	9606.ENSP00000262160	9606.ENSP00000071281	0	0	0	0	0	0.575	0	0.8	0.911
RORB	PPARG	1856572	1847090	9606.ENSP00000366093	9606.ENSP00000287820	0	0	0	0.678	0	0	0.9	0.349	0.91
RGS5	GNAO1	1850136	1845159	9606.ENSP00000319308	9606.ENSP00000262493	0	0	0	0	0	0.835	0	0.476	0.91
ESRRB	PPARG	1857301	1847090	9606.ENSP00000370270	9606.ENSP00000287820	0	0	0	0.663	0	0	0.9	0.301	0.909
ELAVL4	MYCN	1853466	1846701	9606.ENSP00000349594	9606.ENSP00000281043	0	0	0	0	0	0	0	0.908	0.908
ESRRB	NR5A1	1857301	1855944	9606.ENSP00000370270	9606.ENSP00000362690	0	0	0	0.702	0	0	0.9	0.27	0.907
NR5A1	PPARG	1855944	1847090	9606.ENSP00000362690	9606.ENSP00000287820	0	0	0	0.65	0	0	0.9	0.191	0.905
PTHLH	HTR7	1858343	1852055	9606.ENSP00000379213	9606.ENSP00000337949	0	0	0	0	0	0	0.9	0.085	0.904
PTHLH	VIPR2	1858343	1845082	9606.ENSP00000379213	9606.ENSP00000262178	0	0	0	0	0	0	0.9	0.085	0.904
RAC2	RHOQ	1843949	1843499	9606.ENSP00000249071	9606.ENSP00000238738	0	0	0.525	0.968	0	0	0.9	0.49	0.903
RHOJ	RAC2	1849897	1843949	9606.ENSP00000316729	9606.ENSP00000249071	0	0	0.525	0.964	0	0	0.9	0.499	0.903
FSHR	PTHLH	1858974	1858343	9606.ENSP00000384708	9606.ENSP00000379213	0	0	0	0	0	0	0.9	0.064	0.902
PPARG	PRDM16	1847090	1846173	9606.ENSP00000287820	9606.ENSP00000270722	0	0	0	0	0	0.149	0	0.889	0.902
RHOJ	RHOQ	1849897	1843499	9606.ENSP00000316729	9606.ENSP00000238738	0	0	0.527	0.979	0	0	0.9	0.749	0.902
SLC12A2	KCNQ1	1845152	1842257	9606.ENSP00000262461	9606.ENSP00000155840	0	0	0	0	0	0	0.8	0.528	0.901
HRH3	PENK	1852607	1850625	9606.ENSP00000342560	9606.ENSP00000324248	0	0	0	0	0	0	0.9	0.053	0.901
HRH3	GALR3	1852607	1843944	9606.ENSP00000342560	9606.ENSP00000249041	0	0	0	0.632	0	0	0.9	0.07	0.901
OPRM1	GALR3	1859815	1843944	9606.ENSP00000394624	9606.ENSP00000249041	0	0	0	0.754	0	0	0.9	0	0.9
PENK	C3	1850625	1843781	9606.ENSP00000324248	9606.ENSP00000245907	0	0	0	0	0	0	0.9	0	0.9
CSPG5	CHST12	1857735	1844627	9606.ENSP00000373244	9606.ENSP00000258711	0	0	0	0	0	0	0.9	0	0.9
IL2RG	INPP5D	1856061	1853868	9606.ENSP00000363318	9606.ENSP00000352575	0	0	0	0	0	0	0.9	0	0.9
OPRM1	HRH3	1859815	1852607	9606.ENSP00000394624	9606.ENSP00000342560	0	0	0	0.624	0	0	0.9	0	0.9
PPARG	MED7	1847090	1847004	9606.ENSP00000287820	9606.ENSP00000286317	0	0	0	0	0	0	0.9	0	0.9
HRH3	C3	1852607	1843781	9606.ENSP00000342560	9606.ENSP00000245907	0	0	0	0	0	0	0.9	0	0.9
PENK	GALR3	1850625	1843944	9606.ENSP00000324248	9606.ENSP00000249041	0	0	0	0	0	0	0.9	0	0.9
PAK1	SEMA3A	1846573	1845736	9606.ENSP00000278568	9606.ENSP00000265362	0	0	0	0	0	0	0.9	0	0.9
INPP5D	HGF	1853868	1842916	9606.ENSP00000352575	9606.ENSP00000222390	0	0	0	0	0	0	0.9	0	0.9
GALR3	C3	1843944	1843781	9606.ENSP00000249041	9606.ENSP00000245907	0	0	0	0	0	0	0.9	0	0.9
CSF3R	SPI1	1855831	1843105	9606.ENSP00000362195	9606.ENSP00000227163	0	0	0	0	0	0.267	0	0.853	0.887
CDC42EP4	RHOQ	1852088	1843499	9606.ENSP00000338258	9606.ENSP00000238738	0	0	0	0	0	0.573	0	0.743	0.885
FDPS	HMGCS1	1853389	1850474	9606.ENSP00000349078	9606.ENSP00000322706	0	0	0	0	0.277	0.101	0	0.816	0.87
IGJ	SPI1	1844324	1843105	9606.ENSP00000254801	9606.ENSP00000227163	0	0	0	0	0	0	0	0.864	0.864
CTSS	SPI1	1854929	1843105	9606.ENSP00000357981	9606.ENSP00000227163	0	0	0	0	0.163	0	0	0.838	0.859
FZD1	GNAO1	1847096	1845159	9606.ENSP00000287934	9606.ENSP00000262493	0	0	0	0	0	0	0.8	0.318	0.857
FSHR	NR5A1	1858974	1855944	9606.ENSP00000384708	9606.ENSP00000362690	0	0	0	0	0	0	0	0.855	0.856
PAK1	SMAD2	1846573	1845079	9606.ENSP00000278568	9606.ENSP00000262160	0	0	0	0	0.079	0.2	0	0.804	0.843
SOX4	SPI1	1843737	1843105	9606.ENSP00000244745	9606.ENSP00000227163	0	0	0	0	0	0	0	0.842	0.842
IHH	WNT4	1847614	1847209	9606.ENSP00000295731	9606.ENSP00000290167	0	0	0	0	0	0.309	0	0.78	0.842
SFRP4	FZD1	1860864	1847096	9606.ENSP00000410715	9606.ENSP00000287934	0	0	0	0.735	0	0	0.8	0.533	0.827
FST	INHA	1844467	1843682	9606.ENSP00000256759	9606.ENSP00000243786	0	0	0	0	0	0.576	0	0.607	0.826
GLI3	WNT4	1858347	1847209	9606.ENSP00000379258	9606.ENSP00000290167	0	0	0	0	0	0.284	0	0.764	0.824
PAK1	RHOQ	1846573	1843499	9606.ENSP00000278568	9606.ENSP00000238738	0	0	0	0	0	0.698	0	0.43	0.82
CACNA1D	GNAO1	1847113	1845159	9606.ENSP00000288139	9606.ENSP00000262493	0	0	0	0	0	0	0.8	0.111	0.814
GLI3	PTHLH	1858347	1858343	9606.ENSP00000379258	9606.ENSP00000379213	0	0	0	0	0	0	0	0.809	0.81
WNT4	SEMA3A	1847209	1845736	9606.ENSP00000290167	9606.ENSP00000265362	0	0	0	0	0	0	0	0.808	0.808
OPRM1	SPI1	1859815	1843105	9606.ENSP00000394624	9606.ENSP00000227163	0	0	0	0	0	0	0	0.806	0.806
WNT4	NTRK2	1847209	1846523	9606.ENSP00000290167	9606.ENSP00000277120	0	0	0	0	0	0.218	0	0.724	0.775
SMAD2	FST	1845079	1844467	9606.ENSP00000262160	9606.ENSP00000256759	0	0	0	0	0	0	0	0.741	0.741
TH	HTR7	1857346	1852055	9606.ENSP00000370571	9606.ENSP00000337949	0	0	0	0	0	0	0	0.738	0.738
MYCN	NTRK2	1846701	1846523	9606.ENSP00000281043	9606.ENSP00000277120	0	0	0	0	0	0	0	0.734	0.734
PPARG	SMAD2	1847090	1845079	9606.ENSP00000287820	9606.ENSP00000262160	0	0	0	0	0	0.57	0	0.408	0.734
GLI3	SMAD2	1858347	1845079	9606.ENSP00000379258	9606.ENSP00000262160	0	0	0	0	0	0.564	0	0.404	0.729
TH	PENK	1857346	1850625	9606.ENSP00000370571	9606.ENSP00000324248	0	0	0	0	0	0	0	0.72	0.72
AKAP7	ATP2A3	1860518	1853936	9606.ENSP00000405252	9606.ENSP00000353072	0	0	0	0	0	0	0	0.713	0.714
FSHR	STAR	1858974	1846496	9606.ENSP00000384708	9606.ENSP00000276449	0	0	0	0	0	0	0	0.707	0.707
RHOBTB3	PCSK1	1857125	1849029	9606.ENSP00000369318	9606.ENSP00000308024	0	0	0	0	0	0.149	0	0.664	0.702
NR5A1	SMAD2	1855944	1845079	9606.ENSP00000362690	9606.ENSP00000262160	0	0	0	0	0	0	0	0.695	0.695
DAAM2	RAC2	1846419	1843949	9606.ENSP00000274867	9606.ENSP00000249071	0	0	0	0	0	0.092	0	0.678	0.695
PAK1	MYO1G	1846573	1844638	9606.ENSP00000278568	9606.ENSP00000258787	0	0	0	0	0	0.234	0	0.588	0.671
RPH3A	YWHAH	1857820	1843937	9606.ENSP00000374036	9606.ENSP00000248975	0	0	0	0	0	0.564	0	0.27	0.668
AKAP7	CACNA1D	1860518	1847113	9606.ENSP00000405252	9606.ENSP00000288139	0	0	0	0	0	0	0	0.666	0.666
PRDM16	SMAD2	1846173	1845079	9606.ENSP00000270722	9606.ENSP00000262160	0	0	0	0	0	0.576	0	0.222	0.656
S100A10	S100A6	1854887	1854857	9606.ENSP00000357799	9606.ENSP00000357708	0	0	0	0	0.112	0	0	0.61	0.638
WNT4	FST	1847209	1844467	9606.ENSP00000290167	9606.ENSP00000256759	0	0	0	0	0	0	0	0.634	0.634
FSHR	FST	1858974	1844467	9606.ENSP00000384708	9606.ENSP00000256759	0	0	0	0	0	0	0	0.633	0.633
CASZ1	HOXC9	1856591	1848458	9606.ENSP00000366221	9606.ENSP00000302836	0	0	0	0	0	0	0	0.632	0.632
MYO1F	PAK1	1852870	1846573	9606.ENSP00000344871	9606.ENSP00000278568	0	0	0	0	0	0.234	0	0.535	0.629
MFNG	WNT4	1853449	1847209	9606.ENSP00000349490	9606.ENSP00000290167	0	0	0	0	0	0	0	0.614	0.614
ADAM12	FST	1854848	1844467	9606.ENSP00000357668	9606.ENSP00000256759	0	0	0	0	0	0.564	0	0.144	0.61
FSHR	INHA	1858974	1843682	9606.ENSP00000384708	9606.ENSP00000243786	0	0	0	0	0	0	0	0.608	0.608
CCDC135	MYO1F	1854055	1852870	9606.ENSP00000353942	9606.ENSP00000344871	0	0	0	0	0	0	0	0.605	0.605
ITGAD	HMGCS1	1857806	1850474	9606.ENSP00000373854	9606.ENSP00000322706	0	0	0	0	0	0	0	0.594	0.594
CITED2	SMAD2	1854641	1845079	9606.ENSP00000356623	9606.ENSP00000262160	0	0	0	0	0	0.576	0	0.08	0.593
RHOBTB3	GEM	1857125	1847891	9606.ENSP00000369318	9606.ENSP00000297596	0	0	0	0	0	0.241	0	0.481	0.589
NEURL	ESPNL	1855101	1852175	9606.ENSP00000358795	9606.ENSP00000339115	0	0	0	0	0	0.097	0	0.56	0.585
RHOBTB3	PAK1	1857125	1846573	9606.ENSP00000369318	9606.ENSP00000278568	0	0	0	0	0	0.333	0	0.393	0.577
NDST1	SULF1	1844995	1844757	9606.ENSP00000261797	9606.ENSP00000260128	0	0	0	0	0	0	0	0.576	0.576
SRPX2	HGF	1855802	1842916	9606.ENSP00000362095	9606.ENSP00000222390	0	0	0	0	0	0.576	0	0	0.576
RHOBTB3	HTR7	1857125	1852055	9606.ENSP00000369318	9606.ENSP00000337949	0	0	0	0	0	0.576	0	0	0.576
CDC42EP4	RALB	1852088	1846264	9606.ENSP00000338258	9606.ENSP00000272519	0	0	0	0	0	0.573	0	0	0.573
CSF3R	INPP5D	1855831	1853868	9606.ENSP00000362195	9606.ENSP00000352575	0	0	0	0	0	0.564	0	0.052	0.569
FSHR	S100A10	1858974	1854887	9606.ENSP00000384708	9606.ENSP00000357799	0	0	0	0	0	0.569	0	0	0.569
TH	NTRK2	1857346	1846523	9606.ENSP00000370571	9606.ENSP00000277120	0	0	0	0	0	0	0	0.568	0.568
PENK	PCSK1	1850625	1849029	9606.ENSP00000324248	9606.ENSP00000308024	0	0	0	0	0	0	0	0.564	0.564
SRL	ATP2A3	1858743	1853936	9606.ENSP00000382518	9606.ENSP00000353072	0	0	0	0	0.563	0	0	0	0.563
HTR7	GRP	1852055	1844471	9606.ENSP00000337949	9606.ENSP00000256857	0	0	0	0	0	0	0	0.563	0.563
TNXB	NEURL	1860677	1855101	9606.ENSP00000407685	9606.ENSP00000358795	0	0	0	0	0	0	0	0.56	0.56
PAK1	RALB	1846573	1846264	9606.ENSP00000278568	9606.ENSP00000272519	0	0	0	0	0	0.301	0	0.388	0.554
NR5A1	WNT4	1855944	1847209	9606.ENSP00000362690	9606.ENSP00000290167	0	0	0	0	0	0	0	0.554	0.554
GEM	PAK1	1847891	1846573	9606.ENSP00000297596	9606.ENSP00000278568	0	0	0	0	0	0.301	0	0.381	0.548
RHOBTB3	RALB	1857125	1846264	9606.ENSP00000369318	9606.ENSP00000272519	0	0	0	0	0	0.241	0	0.428	0.547
RHOJ	GEM	1849897	1847891	9606.ENSP00000316729	9606.ENSP00000297596	0	0	0	0	0	0.241	0	0.428	0.547
OPRM1	DOK4	1859815	1852795	9606.ENSP00000394624	9606.ENSP00000344277	0	0	0	0	0	0.545	0	0	0.545
ATP2A3	CACNA1D	1853936	1847113	9606.ENSP00000353072	9606.ENSP00000288139	0	0	0	0	0	0	0	0.535	0.535
NR5A1	STAR	1855944	1846496	9606.ENSP00000362690	9606.ENSP00000276449	0	0	0	0	0	0	0	0.535	0.535
RHOBTB3	RHOQ	1857125	1843499	9606.ENSP00000369318	9606.ENSP00000238738	0	0	0	0	0	0	0	0.533	0.533
PTAR1	FAM189A2	1852797	1844510	9606.ENSP00000344299	9606.ENSP00000257515	0	0	0	0	0	0	0	0.51	0.51
OPRM1	RHBG	1859815	1854768	9606.ENSP00000394624	9606.ENSP00000357229	0	0	0	0	0	0	0	0.509	0.509
TSKU	GNAO1	1851499	1845159	9606.ENSP00000332668	9606.ENSP00000262493	0	0	0	0	0	0.242	0	0.378	0.508
LRRC52	GNAO1	1847510	1845159	9606.ENSP00000294818	9606.ENSP00000262493	0	0	0	0	0	0.242	0	0.378	0.508
VASN	GNAO1	1848886	1845159	9606.ENSP00000306864	9606.ENSP00000262493	0	0	0	0	0	0.242	0	0.378	0.508
VIPR2	GRP	1845082	1844471	9606.ENSP00000262178	9606.ENSP00000256857	0	0	0	0	0	0	0	0.507	0.507
LTBP2	MMP27	1845035	1844767	9606.ENSP00000261978	9606.ENSP00000260229	0	0	0	0	0	0	0	0.506	0.506
PPARGC1B	PPARG	1849556	1847090	9606.ENSP00000312649	9606.ENSP00000287820	0	0	0	0	0	0	0	0.506	0.506
ABCA9	TNNI1	1852569	1851953	9606.ENSP00000342216	9606.ENSP00000337022	0	0	0	0	0	0	0	0.497	0.497
NEURL	MFNG	1855101	1853449	9606.ENSP00000358795	9606.ENSP00000349490	0	0	0	0	0	0	0	0.497	0.497
NDST1	SLC35D1	1844995	1843422	9606.ENSP00000261797	9606.ENSP00000235345	0	0	0	0	0	0	0	0.491	0.491
NDST1	SLC35D2	1844995	1844212	9606.ENSP00000261797	9606.ENSP00000253270	0	0	0	0	0	0	0	0.491	0.491
RHOBTB3	CYFIP2	1857125	1850773	9606.ENSP00000369318	9606.ENSP00000325817	0	0	0	0	0	0.17	0	0.408	0.487
CYFIP2	RHOQ	1850773	1843499	9606.ENSP00000325817	9606.ENSP00000238738	0	0	0	0	0	0.17	0	0.408	0.487
CYFIP2	RHOJ	1850773	1849897	9606.ENSP00000325817	9606.ENSP00000316729	0	0	0	0	0	0.17	0	0.408	0.487
UXS1	SLC35D1	1859232	1843422	9606.ENSP00000387019	9606.ENSP00000235345	0	0	0	0	0	0	0	0.483	0.483
UXS1	SLC35D2	1859232	1844212	9606.ENSP00000387019	9606.ENSP00000253270	0	0	0	0	0	0	0	0.483	0.483
CASZ1	FAM46C	1856591	1855025	9606.ENSP00000366221	9606.ENSP00000358458	0	0	0	0	0	0	0	0.479	0.479
NDE1	HOXA2	1852988	1842936	9606.ENSP00000345892	9606.ENSP00000222718	0	0	0	0	0	0.478	0	0	0.478
CYFIP2	YWHAH	1850773	1843937	9606.ENSP00000325817	9606.ENSP00000248975	0	0	0	0	0	0.462	0	0.067	0.476
ITGAD	SPI1	1857806	1843105	9606.ENSP00000373854	9606.ENSP00000227163	0	0	0	0	0	0	0	0.474	0.475
STAR	FST	1846496	1844467	9606.ENSP00000276449	9606.ENSP00000256759	0	0	0	0	0	0	0	0.472	0.472
TH	GRP	1857346	1844471	9606.ENSP00000370571	9606.ENSP00000256857	0	0	0	0	0	0	0	0.471	0.471
IHH	SMAD2	1847614	1845079	9606.ENSP00000295731	9606.ENSP00000262160	0	0	0	0	0	0	0	0.47	0.47
TH	CARTPT	1857346	1847786	9606.ENSP00000370571	9606.ENSP00000296777	0	0	0	0	0	0	0	0.457	0.457
FOXS1	CHST8	1856413	1845182	9606.ENSP00000365145	9606.ENSP00000262622	0	0	0	0	0	0	0	0.455	0.455
NRG1	NTRK2	1853417	1846523	9606.ENSP00000349275	9606.ENSP00000277120	0	0	0	0	0	0	0	0.455	0.455
MYO1G	MYL2	1844638	1843164	9606.ENSP00000258787	9606.ENSP00000228841	0	0	0	0	0	0.158	0	0.379	0.454
VASN	GEM	1848886	1847891	9606.ENSP00000306864	9606.ENSP00000297596	0	0	0	0	0	0.149	0	0.379	0.448
GEM	LRRC52	1847891	1847510	9606.ENSP00000297596	9606.ENSP00000294818	0	0	0	0	0	0.149	0	0.379	0.448
TSKU	RALB	1851499	1846264	9606.ENSP00000332668	9606.ENSP00000272519	0	0	0	0	0	0.149	0	0.379	0.448
TSKU	GEM	1851499	1847891	9606.ENSP00000332668	9606.ENSP00000297596	0	0	0	0	0	0.149	0	0.379	0.448
LRRC52	RALB	1847510	1846264	9606.ENSP00000294818	9606.ENSP00000272519	0	0	0	0	0	0.149	0	0.379	0.448
VASN	RALB	1848886	1846264	9606.ENSP00000306864	9606.ENSP00000272519	0	0	0	0	0	0.149	0	0.379	0.448
MYO1F	RAC2	1852870	1843949	9606.ENSP00000344871	9606.ENSP00000249071	0	0	0	0	0	0.149	0	0.377	0.447
MYO1G	RAC2	1844638	1843949	9606.ENSP00000258787	9606.ENSP00000249071	0	0	0	0	0	0.149	0	0.37	0.44
PCSK1	SORL1	1849029	1844763	9606.ENSP00000308024	9606.ENSP00000260197	0	0	0	0	0	0	0	0.439	0.439
HOXC9	PRDM16	1848458	1846173	9606.ENSP00000302836	9606.ENSP00000270722	0	0	0	0	0	0	0	0.438	0.438
SLC35F3	SLC35D1	1854411	1843422	9606.ENSP00000355577	9606.ENSP00000235345	0	0	0	0	0	0	0	0.434	0.434
RHOBTB3	GNAO1	1857125	1845159	9606.ENSP00000369318	9606.ENSP00000262493	0	0	0	0	0	0.13	0	0.373	0.431
RHOJ	GNAO1	1849897	1845159	9606.ENSP00000316729	9606.ENSP00000262493	0	0	0	0	0	0.13	0	0.373	0.431
GNAO1	RHOQ	1845159	1843499	9606.ENSP00000262493	9606.ENSP00000238738	0	0	0	0	0	0.13	0	0.373	0.431
GNAO1	RAC2	1845159	1843949	9606.ENSP00000262493	9606.ENSP00000249071	0	0	0	0	0	0.13	0	0.373	0.431
GLI3	SPI1	1858347	1843105	9606.ENSP00000379258	9606.ENSP00000227163	0	0	0	0	0	0	0	0.429	0.429
SMAD2	INHA	1845079	1843682	9606.ENSP00000262160	9606.ENSP00000243786	0	0	0	0	0	0.119	0	0.376	0.426
CACNA1D	KCNQ1	1847113	1842257	9606.ENSP00000288139	9606.ENSP00000155840	0	0	0	0	0	0.091	0	0.392	0.424
RHOBTB3	RHOJ	1857125	1849897	9606.ENSP00000369318	9606.ENSP00000316729	0	0	0	0	0	0	0	0.423	0.423
IHH	NDST1	1847614	1844995	9606.ENSP00000295731	9606.ENSP00000261797	0	0	0	0	0	0	0	0.422	0.422
FBN3	FST	1846156	1844467	9606.ENSP00000270509	9606.ENSP00000256759	0	0	0	0	0	0	0	0.416	0.416
CD48	SRGN	1854716	1843628	9606.ENSP00000357025	9606.ENSP00000242465	0	0	0	0	0	0	0	0.415	0.415
WNT4	STAR	1847209	1846496	9606.ENSP00000290167	9606.ENSP00000276449	0	0	0	0	0	0	0	0.414	0.414
NTRK2	SEMA3A	1846523	1845736	9606.ENSP00000277120	9606.ENSP00000265362	0	0	0	0	0	0.102	0	0.373	0.413
PENK	CARTPT	1850625	1847786	9606.ENSP00000324248	9606.ENSP00000296777	0	0	0	0	0	0	0	0.413	0.412
BAMBI	SMAD2	1856321	1845079	9606.ENSP00000364683	9606.ENSP00000262160	0	0	0	0	0	0	0	0.413	0.412
TNNI1	MYOM2	1851953	1845067	9606.ENSP00000337022	9606.ENSP00000262113	0	0	0	0	0.079	0	0	0.388	0.412
ITGB2	RAC2	1848511	1843949	9606.ENSP00000303242	9606.ENSP00000249071	0	0	0	0	0.095	0	0	0.375	0.41
SRL	SLC35D2	1858743	1844212	9606.ENSP00000382518	9606.ENSP00000253270	0	0	0	0	0	0	0	0.41	0.41
NPR3	GNAO1	1845683	1845159	9606.ENSP00000265074	9606.ENSP00000262493	0	0	0	0	0	0.291	0	0.2	0.408
PPARG	KCNQ1	1847090	1842257	9606.ENSP00000287820	9606.ENSP00000155840	0	0	0	0	0	0	0	0.407	0.407
ZBTB5	PPARG	1848974	1847090	9606.ENSP00000307604	9606.ENSP00000287820	0	0	0	0	0	0.406	0	0	0.406
GEM	GNAO1	1847891	1845159	9606.ENSP00000297596	9606.ENSP00000262493	0	0	0	0	0	0.214	0	0.275	0.405
RALB	GNAO1	1846264	1845159	9606.ENSP00000272519	9606.ENSP00000262493	0	0	0	0	0	0.214	0	0.275	0.405
SLC35F3	SLC35E4	1854411	1852235	9606.ENSP00000355577	9606.ENSP00000339626	0	0	0	0	0	0	0	0.403	0.403
