# Supplementary material for: Transcriptome Analysis on Single Small Yellow Follicles Reveals That Wnt4 Is Involved in Chicken Follicle Selection
Source: Front Endocrinol (Lausanne). 2017 Nov 15;8:317. doi: 10.3389/fendo.2017.00317 (PMC5694752; doi:10.3389/fendo.2017.00317)
Supplement: Table S6 — KEGG pathways of differentially expressed genes (XLSX). [file table_6.xlsx]

## Sheet: T1 vs T4_KEGG pathway
#Kegg_pathway	ko_id	Cluter_frequency	Genome_frequency	P-value	Corrected_P-value
Focal adhesion	ko04510	76 out of 520 14.6153846153846%	204 out of 4395 4.64163822525597%	0	0
ECM-receptor interaction	ko04512	46 out of 520 8.84615384615385%	92 out of 4395 2.09328782707622%	6.79679e-13	1.09428e-10
Cytokine-cytokine receptor interaction	ko04060	52 out of 520 10%	189 out of 4395 4.30034129692833%	1.41985e-09	2.28596e-07
Cell adhesion molecules (CAMs)	ko04514	33 out of 520 6.34615384615385%	108 out of 4395 2.45733788395904%	1.12567e-07	1.81234e-05
TGF-beta signaling pathway	ko04350	21 out of 520 4.03846153846154%	75 out of 4395 1.70648464163823%	0.000100699	0.0162125
Vascular smooth muscle contraction	ko04270	27 out of 520 5.19230769230769%	109 out of 4395 2.48009101251422%	0.000111614	0.0179698
Amoebiasis	ko05146	6 out of 520 1.15384615384615%	10 out of 4395 0.227531285551763%	0.000368349	0.0593043
Melanogenesis	ko04916	22 out of 520 4.23076923076923%	93 out of 4395 2.1160409556314%	0.000937358	0.150915
Calcium signaling pathway	ko04020	33 out of 520 6.34615384615385%	174 out of 4395 3.95904436860068%	0.00352441	0.56743
Adherens junction	ko04520	17 out of 520 3.26923076923077%	74 out of 4395 1.68373151308305%	0.00479311	0.77169
MAPK signaling pathway	ko04010	43 out of 520 8.26923076923077%	247 out of 4395 5.62002275312856%	0.00502737	0.809406
Regulation of actin cytoskeleton	ko04810	36 out of 520 6.92307692307692%	201 out of 4395 4.57337883959044%	0.00627282	1
Wnt signaling pathway	ko04310	27 out of 520 5.19230769230769%	140 out of 4395 3.18543799772469%	0.00632005	1
Gap junction	ko04540	18 out of 520 3.46153846153846%	83 out of 4395 1.88850967007964%	0.0071262	1
Steroid hormone biosynthesis	ko00140	9 out of 520 1.73076923076923%	32 out of 4395 0.728100113765643%	0.00970304	1
Arrhythmogenic right ventricular cardiomyopathy (ARVC)	ko05412	5 out of 520 0.961538461538462%	13 out of 4395 0.295790671217292%	0.0130016	1
VEGF signaling pathway	ko04370	15 out of 520 2.88461538461538%	69 out of 4395 1.56996587030717%	0.013143	1
Gastric acid secretion	ko04971	2 out of 520 0.384615384615385%	2 out of 4395 0.0455062571103527%	0.013975	1
Intestinal immune network for IgA production	ko04672	8 out of 520 1.53846153846154%	31 out of 4395 0.705346985210466%	0.0242746	1
Phosphatidylinositol signaling system	ko04070	16 out of 520 3.07692307692308%	82 out of 4395 1.86575654152446%	0.0284847	1
Dilated cardiomyopathy	ko05414	5 out of 520 0.961538461538462%	16 out of 4395 0.364050056882821%	0.0327127	1
Hedgehog signaling pathway	ko04340	11 out of 520 2.11538461538462%	51 out of 4395 1.16040955631399%	0.0330573	1
Glycosaminoglycan biosynthesis - chondroitin sulfate	ko00532	6 out of 520 1.15384615384615%	22 out of 4395 0.500568828213879%	0.0379067	1
Leishmaniasis	ko05140	2 out of 520 0.384615384615385%	3 out of 4395 0.068259385665529%	0.0386293	1
Colorectal cancer	ko05210	2 out of 520 0.384615384615385%	3 out of 4395 0.068259385665529%	0.0386293	1
Toxoplasmosis	ko05145	3 out of 520 0.576923076923077%	7 out of 4395 0.159271899886234%	0.0399972	1
Acute myeloid leukemia	ko05221	3 out of 520 0.576923076923077%	8 out of 4395 0.182025028441411%	0.0584923	1
Pathways in cancer	ko05200	6 out of 520 1.15384615384615%	25 out of 4395 0.568828213879408%	0.0664684	1
Pancreatic secretion	ko04972	2 out of 520 0.384615384615385%	4 out of 4395 0.0910125142207053%	0.071249	1
Natural killer cell mediated cytotoxicity	ko04650	15 out of 520 2.88461538461538%	85 out of 4395 1.93401592718999%	0.0713769	1
Hypertrophic cardiomyopathy (HCM)	ko05410	4 out of 520 0.769230769230769%	14 out of 4395 0.318543799772469%	0.0738458	1
Protein digestion and absorption	ko04974	4 out of 520 0.769230769230769%	14 out of 4395 0.318543799772469%	0.0738458	1
ABC transporters	ko02010	8 out of 520 1.53846153846154%	39 out of 4395 0.887372013651877%	0.0821064	1
PPAR signaling pathway	ko03320	11 out of 520 2.11538461538462%	60 out of 4395 1.36518771331058%	0.0906288	1
Renin-angiotensin system	ko04614	4 out of 520 0.769230769230769%	15 out of 4395 0.341296928327645%	0.0916661	1
Ether lipid metabolism	ko00565	7 out of 520 1.34615384615385%	34 out of 4395 0.773606370875995%	0.0988494	1
Phagosome	ko04145	21 out of 520 4.03846153846154%	133 out of 4395 3.02616609783845%	0.100123	1
Cardiac muscle contraction	ko04260	10 out of 520 1.92307692307692%	55 out of 4395 1.2514220705347%	0.108163	1
Taste transduction	ko04742	2 out of 520 0.384615384615385%	5 out of 4395 0.113765642775882%	0.109611	1
African trypanosomiasis	ko05143	1 out of 520 0.192307692307692%	1 out of 4395 0.0227531285551763%	0.118316	1
Tight junction	ko04530	19 out of 520 3.65384615384615%	123 out of 4395 2.79863481228669%	0.133087	1
Retinol metabolism	ko00830	6 out of 520 1.15384615384615%	30 out of 4395 0.68259385665529%	0.135497	1
Jak-STAT signaling pathway	ko04630	20 out of 520 3.84615384615385%	132 out of 4395 3.00341296928328%	0.144541	1
Endocytosis	ko04144	30 out of 520 5.76923076923077%	209 out of 4395 4.75540386803185%	0.147801	1
Glioma	ko05214	2 out of 520 0.384615384615385%	6 out of 4395 0.136518771331058%	0.151906	1
Non-small cell lung cancer	ko05223	2 out of 520 0.384615384615385%	6 out of 4395 0.136518771331058%	0.151906	1
Salivary secretion	ko04970	3 out of 520 0.576923076923077%	12 out of 4395 0.273037542662116%	0.161451	1
Metabolism of xenobiotics by cytochrome P450	ko00980	6 out of 520 1.15384615384615%	32 out of 4395 0.728100113765643%	0.169921	1
Pantothenate and CoA biosynthesis	ko00770	3 out of 520 0.576923076923077%	13 out of 4395 0.295790671217292%	0.192494	1
Long-term depression	ko04730	2 out of 520 0.384615384615385%	7 out of 4395 0.159271899886234%	0.196669	1
Leukocyte transendothelial migration	ko04670	2 out of 520 0.384615384615385%	7 out of 4395 0.159271899886234%	0.196669	1
GnRH signaling pathway	ko04912	13 out of 520 2.5%	86 out of 4395 1.95676905574516%	0.21172	1
Progesterone-mediated oocyte maturation	ko04914	12 out of 520 2.30769230769231%	79 out of 4395 1.79749715585893%	0.218919	1
Thyroid cancer	ko05216	1 out of 520 0.192307692307692%	2 out of 4395 0.0455062571103527%	0.222658	1
Basal cell carcinoma	ko05217	1 out of 520 0.192307692307692%	2 out of 4395 0.0455062571103527%	0.222658	1
Axon guidance	ko04360	3 out of 520 0.576923076923077%	14 out of 4395 0.318543799772469%	0.224853	1
Nitrogen metabolism	ko00910	4 out of 520 0.769230769230769%	21 out of 4395 0.477815699658703%	0.231337	1
Arachidonic acid metabolism	ko00590	7 out of 520 1.34615384615385%	43 out of 4395 0.978384527872582%	0.240931	1
Notch signaling pathway	ko04330	7 out of 520 1.34615384615385%	43 out of 4395 0.978384527872582%	0.240931	1
Glycosaminoglycan biosynthesis - heparan sulfate	ko00534	5 out of 520 0.961538461538462%	29 out of 4395 0.659840728100114%	0.253994	1
Nicotinate and nicotinamide metabolism	ko00760	4 out of 520 0.769230769230769%	22 out of 4395 0.500568828213879%	0.258398	1
Alanine, aspartate and glutamate metabolism	ko00250	5 out of 520 0.961538461538462%	30 out of 4395 0.68259385665529%	0.277693	1
Fc gamma R-mediated phagocytosis	ko04666	2 out of 520 0.384615384615385%	9 out of 4395 0.204778156996587%	0.289152	1
Apoptosis	ko04210	11 out of 520 2.11538461538462%	77 out of 4395 1.75199089874858%	0.298947	1
Other types of O-glycan biosynthesis	ko00514	5 out of 520 0.961538461538462%	31 out of 4395 0.705346985210466%	0.301813	1
Vasopressin-regulated water reabsorption	ko04962	1 out of 520 0.192307692307692%	3 out of 4395 0.068259385665529%	0.314672	1
Complement and coagulation cascades	ko04610	1 out of 520 0.192307692307692%	3 out of 4395 0.068259385665529%	0.314672	1
Malaria	ko05144	1 out of 520 0.192307692307692%	3 out of 4395 0.068259385665529%	0.314672	1
Aldosterone-regulated sodium reabsorption	ko04960	1 out of 520 0.192307692307692%	3 out of 4395 0.068259385665529%	0.314672	1
Pancreatic cancer	ko05212	1 out of 520 0.192307692307692%	3 out of 4395 0.068259385665529%	0.314672	1
Staphylococcus aureus infection	ko05150	1 out of 520 0.192307692307692%	3 out of 4395 0.068259385665529%	0.314672	1
Starch and sucrose metabolism	ko00500	5 out of 520 0.961538461538462%	32 out of 4395 0.728100113765643%	0.326237	1
Sulfur metabolism	ko00920	2 out of 520 0.384615384615385%	10 out of 4395 0.227531285551763%	0.33521	1
Riboflavin metabolism	ko00740	2 out of 520 0.384615384615385%	10 out of 4395 0.227531285551763%	0.33521	1
mTOR signaling pathway	ko04150	7 out of 520 1.34615384615385%	50 out of 4395 1.13765642775882%	0.378884	1
Olfactory transduction	ko04740	1 out of 520 0.192307692307692%	4 out of 4395 0.0910125142207053%	0.395813	1
Rheumatoid arthritis	ko05323	1 out of 520 0.192307692307692%	4 out of 4395 0.0910125142207053%	0.395813	1
Bile secretion	ko04976	1 out of 520 0.192307692307692%	4 out of 4395 0.0910125142207053%	0.395813	1
Inositol phosphate metabolism	ko00562	8 out of 520 1.53846153846154%	59 out of 4395 1.3424345847554%	0.39787	1
Adipocytokine signaling pathway	ko04920	8 out of 520 1.53846153846154%	62 out of 4395 1.41069397042093%	0.45444	1
ErbB signaling pathway	ko04012	11 out of 520 2.11538461538462%	87 out of 4395 1.97952218430034%	0.456076	1
Endometrial cancer	ko05213	1 out of 520 0.192307692307692%	5 out of 4395 0.113765642775882%	0.467363	1
Cyanoamino acid metabolism	ko00460	1 out of 520 0.192307692307692%	5 out of 4395 0.113765642775882%	0.467363	1
Long-term potentiation	ko04720	1 out of 520 0.192307692307692%	5 out of 4395 0.113765642775882%	0.467363	1
Circadian rhythm - mammal	ko04710	1 out of 520 0.192307692307692%	5 out of 4395 0.113765642775882%	0.467363	1
Neurotrophin signaling pathway	ko04722	2 out of 520 0.384615384615385%	14 out of 4395 0.318543799772469%	0.506461	1
Primary bile acid biosynthesis	ko00120	2 out of 520 0.384615384615385%	14 out of 4395 0.318543799772469%	0.506461	1
Renal cell carcinoma	ko05211	1 out of 520 0.192307692307692%	6 out of 4395 0.136518771331058%	0.530454	1
Fc epsilon RI signaling pathway	ko04664	1 out of 520 0.192307692307692%	6 out of 4395 0.136518771331058%	0.530454	1
Chagas disease (American trypanosomiasis)	ko05142	1 out of 520 0.192307692307692%	6 out of 4395 0.136518771331058%	0.530454	1
Purine metabolism	ko00230	19 out of 520 3.65384615384615%	161 out of 4395 3.66325369738339%	0.542721	1
Terpenoid backbone biosynthesis	ko00900	2 out of 520 0.384615384615385%	15 out of 4395 0.341296928327645%	0.544663	1
N-Glycan biosynthesis	ko00510	6 out of 520 1.15384615384615%	50 out of 4395 1.13765642775882%	0.550946	1
Taurine and hypotaurine metabolism	ko00430	1 out of 520 0.192307692307692%	7 out of 4395 0.159271899886234%	0.586085	1
Fatty acid biosynthesis	ko00061	1 out of 520 0.192307692307692%	7 out of 4395 0.159271899886234%	0.586085	1
Lysosome	ko04142	13 out of 520 2.5%	115 out of 4395 2.61660978384528%	0.614544	1
Glycerophospholipid metabolism	ko00564	9 out of 520 1.73076923076923%	81 out of 4395 1.84300341296928%	0.632405	1
Osteoclast differentiation	ko04380	1 out of 520 0.192307692307692%	8 out of 4395 0.182025028441411%	0.635136	1
Synthesis and degradation of ketone bodies	ko00072	1 out of 520 0.192307692307692%	8 out of 4395 0.182025028441411%	0.635136	1
Small cell lung cancer	ko05222	1 out of 520 0.192307692307692%	8 out of 4395 0.182025028441411%	0.635136	1
Oocyte meiosis	ko04114	11 out of 520 2.11538461538462%	99 out of 4395 2.25255972696246%	0.636094	1
Glycosaminoglycan degradation	ko00531	2 out of 520 0.384615384615385%	18 out of 4395 0.409556313993174%	0.646492	1
Arginine and proline metabolism	ko00330	5 out of 520 0.961538461538462%	46 out of 4395 1.04664391353811%	0.649084	1
Biosynthesis of unsaturated fatty acids	ko01040	2 out of 520 0.384615384615385%	19 out of 4395 0.43230944254835%	0.676174	1
Prostate cancer	ko05215	1 out of 520 0.192307692307692%	9 out of 4395 0.204778156996587%	0.678384	1
Valine, leucine and isoleucine biosynthesis	ko00290	1 out of 520 0.192307692307692%	9 out of 4395 0.204778156996587%	0.678384	1
Glycolysis / Gluconeogenesis	ko00010	5 out of 520 0.961538461538462%	48 out of 4395 1.09215017064846%	0.68676	1
Pyruvate metabolism	ko00620	4 out of 520 0.769230769230769%	39 out of 4395 0.887372013651877%	0.694274	1
Folate biosynthesis	ko00790	1 out of 520 0.192307692307692%	10 out of 4395 0.227531285551763%	0.716515	1
Chronic myeloid leukemia	ko05220	1 out of 520 0.192307692307692%	10 out of 4395 0.227531285551763%	0.716515	1
Glycerolipid metabolism	ko00561	5 out of 520 0.961538461538462%	50 out of 4395 1.13765642775882%	0.721605	1
alpha-Linolenic acid metabolism	ko00592	2 out of 520 0.384615384615385%	21 out of 4395 0.477815699658703%	0.729431	1
Dorso-ventral axis formation	ko04320	2 out of 520 0.384615384615385%	21 out of 4395 0.477815699658703%	0.729431	1
Sphingolipid metabolism	ko00600	4 out of 520 0.769230769230769%	41 out of 4395 0.93287827076223%	0.731988	1
Drug metabolism - cytochrome P450	ko00982	3 out of 520 0.576923076923077%	32 out of 4395 0.728100113765643%	0.748043	1
Parkinson's disease	ko05012	1 out of 520 0.192307692307692%	11 out of 4395 0.25028441410694%	0.750132	1
Glycine, serine and threonine metabolism	ko00260	3 out of 520 0.576923076923077%	33 out of 4395 0.750853242320819%	0.766876	1
Insulin signaling pathway	ko04910	12 out of 520 2.30769230769231%	122 out of 4395 2.77588168373151%	0.795059	1
Amino sugar and nucleotide sugar metabolism	ko00520	4 out of 520 0.769230769230769%	45 out of 4395 1.02389078498294%	0.79674	1
Neuroactive ligand-receptor interaction	ko04080	31 out of 520 5.96153846153846%	296 out of 4395 6.7349260523322%	0.798632	1
Fructose and mannose metabolism	ko00051	3 out of 520 0.576923076923077%	35 out of 4395 0.796359499431172%	0.801098	1
Non-homologous end-joining	ko03450	1 out of 520 0.192307692307692%	13 out of 4395 0.295790671217292%	0.805898	1
Glycosphingolipid biosynthesis - ganglio series	ko00604	1 out of 520 0.192307692307692%	13 out of 4395 0.295790671217292%	0.805898	1
Chemokine signaling pathway	ko04062	1 out of 520 0.192307692307692%	14 out of 4395 0.318543799772469%	0.828931	1
Phototransduction	ko04744	2 out of 520 0.384615384615385%	26 out of 4395 0.591581342434585%	0.830899	1
Mucin type O-Glycan biosynthesis	ko00512	2 out of 520 0.384615384615385%	26 out of 4395 0.591581342434585%	0.830899	1
Glutathione metabolism	ko00480	3 out of 520 0.576923076923077%	37 out of 4395 0.841865756541525%	0.831009	1
Toll-like receptor signaling pathway	ko04620	8 out of 520 1.53846153846154%	92 out of 4395 2.09328782707622%	0.868017	1
Propanoate metabolism	ko00640	2 out of 520 0.384615384615385%	29 out of 4395 0.659840728100114%	0.873927	1
Steroid biosynthesis	ko00100	1 out of 520 0.192307692307692%	17 out of 4395 0.386803185437998%	0.882913	1
Cysteine and methionine metabolism	ko00270	2 out of 520 0.384615384615385%	30 out of 4395 0.68259385665529%	0.885867	1
Tryptophan metabolism	ko00380	3 out of 520 0.576923076923077%	42 out of 4395 0.955631399317406%	0.889382	1
Valine, leucine and isoleucine degradation	ko00280	3 out of 520 0.576923076923077%	42 out of 4395 0.955631399317406%	0.889382	1
Other glycan degradation	ko00511	1 out of 520 0.192307692307692%	18 out of 4395 0.409556313993174%	0.89682	1
Tyrosine metabolism	ko00350	2 out of 520 0.384615384615385%	32 out of 4395 0.728100113765643%	0.906668	1
Pentose and glucuronate interconversions	ko00040	1 out of 520 0.192307692307692%	19 out of 4395 0.43230944254835%	0.909078	1
Fatty acid metabolism	ko00071	2 out of 520 0.384615384615385%	33 out of 4395 0.750853242320819%	0.915687	1
p53 signaling pathway	ko04115	4 out of 520 0.769230769230769%	57 out of 4395 1.29692832764505%	0.918829	1
Pentose phosphate pathway	ko00030	1 out of 520 0.192307692307692%	21 out of 4395 0.477815699658703%	0.929405	1
Butanoate metabolism	ko00650	1 out of 520 0.192307692307692%	24 out of 4395 0.546075085324232%	0.951713	1
Porphyrin and chlorophyll metabolism	ko00860	1 out of 520 0.192307692307692%	24 out of 4395 0.546075085324232%	0.951713	1
Linoleic acid metabolism	ko00591	1 out of 520 0.192307692307692%	24 out of 4395 0.546075085324232%	0.951713	1
Glycosylphosphatidylinositol(GPI)-anchor biosynthesis	ko00563	1 out of 520 0.192307692307692%	25 out of 4395 0.568828213879408%	0.957457	1
RIG-I-like receptor signaling pathway	ko04622	4 out of 520 0.769230769230769%	66 out of 4395 1.50170648464164%	0.961931	1
Basal transcription factors	ko03022	2 out of 520 0.384615384615385%	43 out of 4395 0.978384527872582%	0.970417	1
Cell cycle	ko04110	8 out of 520 1.53846153846154%	115 out of 4395 2.61660978384528%	0.970532	1
NOD-like receptor signaling pathway	ko04621	2 out of 520 0.384615384615385%	44 out of 4395 1.00113765642776%	0.973429	1
Galactose metabolism	ko00052	1 out of 520 0.192307692307692%	29 out of 4395 0.659840728100114%	0.974375	1
SNARE interactions in vesicular transport	ko04130	1 out of 520 0.192307692307692%	30 out of 4395 0.68259385665529%	0.977427	1
Regulation of autophagy	ko04140	1 out of 520 0.192307692307692%	31 out of 4395 0.705346985210466%	0.980116	1
Citrate cycle (TCA cycle)	ko00020	1 out of 520 0.192307692307692%	35 out of 4395 0.796359499431172%	0.988032	1
Proteasome	ko03050	1 out of 520 0.192307692307692%	35 out of 4395 0.796359499431172%	0.988032	1
Peroxisome	ko04146	3 out of 520 0.576923076923077%	78 out of 4395 1.77474402730375%	0.996646	1
Pyrimidine metabolism	ko00240	3 out of 520 0.576923076923077%	87 out of 4395 1.97952218430034%	0.998705	1
Protein processing in endoplasmic reticulum	ko04141	8 out of 520 1.53846153846154%	159 out of 4395 3.61774744027304%	0.999118	1
RNA degradation	ko03018	1 out of 520 0.192307692307692%	64 out of 4395 1.45620022753129%	0.999703	1
mRNA surveillance pathway	ko03015	2 out of 520 0.384615384615385%	86 out of 4395 1.95676905574516%	0.999774	1
Oxidative phosphorylation	ko00190	3 out of 520 0.576923076923077%	109 out of 4395 2.48009101251422%	0.999883	1
Spliceosome	ko03040	2 out of 520 0.384615384615385%	114 out of 4395 2.5938566552901%	0.999992	1
Ubiquitin mediated proteolysis	ko04120	3 out of 520 0.576923076923077%	141 out of 4395 3.20819112627986%	0.999997	1
RNA transport	ko03013	3 out of 520 0.576923076923077%	153 out of 4395 3.48122866894198%	0.999999	1

## Sheet: T2 vs T5_KEGG pathway
#Kegg_pathway	ko_id	Cluter_frequency	Genome_frequency	P-value	Corrected_P-value
PPAR signaling pathway	ko03320	4 out of 58 6.89655172413793%	60 out of 4395 1.36518771331058%	0.00768937	0.507499
Focal adhesion	ko04510	7 out of 58 12.0689655172414%	204 out of 4395 4.64163822525597%	0.0168377	1
Progesterone-mediated oocyte maturation	ko04914	4 out of 58 6.89655172413793%	79 out of 4395 1.79749715585893%	0.0196989	1
Dorso-ventral axis formation	ko04320	2 out of 58 3.44827586206897%	21 out of 4395 0.477815699658703%	0.0306099	1
Cardiac muscle contraction	ko04260	3 out of 58 5.17241379310345%	55 out of 4395 1.2514220705347%	0.0352626	1
Lipoic acid metabolism	ko00785	1 out of 58 1.72413793103448%	3 out of 4395 0.068259385665529%	0.039079	1
Oocyte meiosis	ko04114	4 out of 58 6.89655172413793%	99 out of 4395 2.25255972696246%	0.0406889	1
Adipocytokine signaling pathway	ko04920	3 out of 58 5.17241379310345%	62 out of 4395 1.41069397042093%	0.0476718	1
Amyotrophic lateral sclerosis (ALS)	ko05014	1 out of 58 1.72413793103448%	4 out of 4395 0.0910125142207053%	0.0517688	1
Long-term potentiation	ko04720	1 out of 58 1.72413793103448%	5 out of 4395 0.113765642775882%	0.0642938	1
Metabolism of xenobiotics by cytochrome P450	ko00980	2 out of 58 3.44827586206897%	32 out of 4395 0.728100113765643%	0.065958	1
Tyrosine metabolism	ko00350	2 out of 58 3.44827586206897%	32 out of 4395 0.728100113765643%	0.065958	1
Steroid hormone biosynthesis	ko00140	2 out of 58 3.44827586206897%	32 out of 4395 0.728100113765643%	0.065958	1
Adherens junction	ko04520	3 out of 58 5.17241379310345%	74 out of 4395 1.68373151308305%	0.0732358	1
Tight junction	ko04530	4 out of 58 6.89655172413793%	123 out of 4395 2.79863481228669%	0.0779818	1
Phosphatidylinositol signaling system	ko04070	3 out of 58 5.17241379310345%	82 out of 4395 1.86575654152446%	0.0930498	1
ErbB signaling pathway	ko04012	3 out of 58 5.17241379310345%	87 out of 4395 1.97952218430034%	0.106451	1
ECM-receptor interaction	ko04512	3 out of 58 5.17241379310345%	92 out of 4395 2.09328782707622%	0.120568	1
Glycolysis / Gluconeogenesis	ko00010	2 out of 58 3.44827586206897%	48 out of 4395 1.09215017064846%	0.131495	1
Glycerolipid metabolism	ko00561	2 out of 58 3.44827586206897%	50 out of 4395 1.13765642775882%	0.140493	1
Non-homologous end-joining	ko03450	1 out of 58 1.72413793103448%	13 out of 4395 0.295790671217292%	0.158811	1
Axon guidance	ko04360	1 out of 58 1.72413793103448%	14 out of 4395 0.318543799772469%	0.169945	1
Alzheimer's disease	ko05010	1 out of 58 1.72413793103448%	14 out of 4395 0.318543799772469%	0.169945	1
Primary bile acid biosynthesis	ko00120	1 out of 58 1.72413793103448%	14 out of 4395 0.318543799772469%	0.169945	1
Glycosaminoglycan biosynthesis - keratan sulfate	ko00533	1 out of 58 1.72413793103448%	15 out of 4395 0.341296928327645%	0.180934	1
Cell cycle	ko04110	3 out of 58 5.17241379310345%	115 out of 4395 2.61660978384528%	0.193082	1
RNA degradation	ko03018	2 out of 58 3.44827586206897%	64 out of 4395 1.45620022753129%	0.206477	1
Insulin signaling pathway	ko04910	3 out of 58 5.17241379310345%	122 out of 4395 2.77588168373151%	0.217046	1
Nitrogen metabolism	ko00910	1 out of 58 1.72413793103448%	21 out of 4395 0.477815699658703%	0.243928	1
TGF-beta signaling pathway	ko04350	2 out of 58 3.44827586206897%	75 out of 4395 1.70648464163823%	0.26036	1
Apoptosis	ko04210	2 out of 58 3.44827586206897%	77 out of 4395 1.75199089874858%	0.270219	1
Regulation of actin cytoskeleton	ko04810	4 out of 58 6.89655172413793%	201 out of 4395 4.57337883959044%	0.27304	1
Glycerophospholipid metabolism	ko00564	2 out of 58 3.44827586206897%	81 out of 4395 1.84300341296928%	0.28993	1
Endocytosis	ko04144	4 out of 58 6.89655172413793%	209 out of 4395 4.75540386803185%	0.296952	1
Natural killer cell mediated cytotoxicity	ko04650	2 out of 58 3.44827586206897%	85 out of 4395 1.93401592718999%	0.309592	1
Base excision repair	ko03410	1 out of 58 1.72413793103448%	29 out of 4395 0.659840728100114%	0.320567	1
Retinol metabolism	ko00830	1 out of 58 1.72413793103448%	30 out of 4395 0.68259385665529%	0.329593	1
Drug metabolism - cytochrome P450	ko00982	1 out of 58 1.72413793103448%	32 out of 4395 0.728100113765643%	0.347292	1
DNA replication	ko03030	1 out of 58 1.72413793103448%	32 out of 4395 0.728100113765643%	0.347292	1
Neuroactive ligand-receptor interaction	ko04080	5 out of 58 8.62068965517241%	296 out of 4395 6.7349260523322%	0.351906	1
Fatty acid metabolism	ko00071	1 out of 58 1.72413793103448%	33 out of 4395 0.750853242320819%	0.355969	1
Citrate cycle (TCA cycle)	ko00020	1 out of 58 1.72413793103448%	35 out of 4395 0.796359499431172%	0.372984	1
Pyruvate metabolism	ko00620	1 out of 58 1.72413793103448%	39 out of 4395 0.887372013651877%	0.405699	1
Cell adhesion molecules (CAMs)	ko04514	2 out of 58 3.44827586206897%	108 out of 4395 2.45733788395904%	0.419588	1
Sphingolipid metabolism	ko00600	1 out of 58 1.72413793103448%	41 out of 4395 0.93287827076223%	0.421422	1
Oxidative phosphorylation	ko00190	2 out of 58 3.44827586206897%	109 out of 4395 2.48009101251422%	0.424195	1
Vascular smooth muscle contraction	ko04270	2 out of 58 3.44827586206897%	109 out of 4395 2.48009101251422%	0.424195	1
Notch signaling pathway	ko04330	1 out of 58 1.72413793103448%	43 out of 4395 0.978384527872582%	0.436736	1
NOD-like receptor signaling pathway	ko04621	1 out of 58 1.72413793103448%	44 out of 4395 1.00113765642776%	0.444242	1
Cytokine-cytokine receptor interaction	ko04060	3 out of 58 5.17241379310345%	189 out of 4395 4.30034129692833%	0.458268	1
mTOR signaling pathway	ko04150	1 out of 58 1.72413793103448%	50 out of 4395 1.13765642775882%	0.487261	1
Phagosome	ko04145	2 out of 58 3.44827586206897%	133 out of 4395 3.02616609783845%	0.528702	1
p53 signaling pathway	ko04115	1 out of 58 1.72413793103448%	57 out of 4395 1.29692832764505%	0.533326	1
Inositol phosphate metabolism	ko00562	1 out of 58 1.72413793103448%	59 out of 4395 1.3424345847554%	0.545723	1
Ubiquitin mediated proteolysis	ko04120	2 out of 58 3.44827586206897%	141 out of 4395 3.20819112627986%	0.560678	1
VEGF signaling pathway	ko04370	1 out of 58 1.72413793103448%	69 out of 4395 1.56996587030717%	0.603015	1
Gap junction	ko04540	1 out of 58 1.72413793103448%	83 out of 4395 1.88850967007964%	0.671466	1
Calcium signaling pathway	ko04020	2 out of 58 3.44827586206897%	174 out of 4395 3.95904436860068%	0.676281	1
mRNA surveillance pathway	ko03015	1 out of 58 1.72413793103448%	86 out of 4395 1.95676905574516%	0.684548	1
Toll-like receptor signaling pathway	ko04620	1 out of 58 1.72413793103448%	92 out of 4395 2.09328782707622%	0.709196	1
Spliceosome	ko03040	1 out of 58 1.72413793103448%	114 out of 4395 2.5938566552901%	0.784414	1
Jak-STAT signaling pathway	ko04630	1 out of 58 1.72413793103448%	132 out of 4395 3.00341296928328%	0.831433	1
MAPK signaling pathway	ko04010	2 out of 58 3.44827586206897%	247 out of 4395 5.62002275312856%	0.846324	1
Wnt signaling pathway	ko04310	1 out of 58 1.72413793103448%	140 out of 4395 3.18543799772469%	0.848944	1
RNA transport	ko03013	1 out of 58 1.72413793103448%	153 out of 4395 3.48122866894198%	0.87366	1
Purine metabolism	ko00230	1 out of 58 1.72413793103448%	161 out of 4395 3.66325369738339%	0.886847	1

## Sheet: T3 vs T6_KEGG pathway
#Kegg_pathway	ko_id	Cluter_frequency	Genome_frequency	P-value	Corrected_P-value
Steroid biosynthesis	ko00100	5 out of 167 2.9940119760479%	17 out of 4395 0.386803185437998%	0.0003184	0.0343872
Phagosome	ko04145	12 out of 167 7.18562874251497%	133 out of 4395 3.02616609783845%	0.0042824	0.462499
NOD-like receptor signaling pathway	ko04621	6 out of 167 3.59281437125748%	44 out of 4395 1.00113765642776%	0.00585367	0.632196
Terpenoid backbone biosynthesis	ko00900	3 out of 167 1.79640718562874%	15 out of 4395 0.341296928327645%	0.0175058	1
DNA replication	ko03030	4 out of 167 2.39520958083832%	32 out of 4395 0.728100113765643%	0.0315513	1
Glycosaminoglycan biosynthesis - chondroitin sulfate	ko00532	3 out of 167 1.79640718562874%	22 out of 4395 0.500568828213879%	0.0488374	1
Cardiac muscle contraction	ko04260	5 out of 167 2.9940119760479%	55 out of 4395 1.2514220705347%	0.0563159	1
p53 signaling pathway	ko04115	5 out of 167 2.9940119760479%	57 out of 4395 1.29692832764505%	0.0638601	1
Cell cycle	ko04110	8 out of 167 4.79041916167665%	115 out of 4395 2.61660978384528%	0.069721	1
PPAR signaling pathway	ko03320	5 out of 167 2.9940119760479%	60 out of 4395 1.36518771331058%	0.0761913	1
Neuroactive ligand-receptor interaction	ko04080	16 out of 167 9.58083832335329%	296 out of 4395 6.7349260523322%	0.0945767	1
Glycosaminoglycan biosynthesis - heparan sulfate	ko00534	3 out of 167 1.79640718562874%	29 out of 4395 0.659840728100114%	0.0957815	1
Glycolysis / Gluconeogenesis	ko00010	4 out of 167 2.39520958083832%	48 out of 4395 1.09215017064846%	0.107728	1
Hematopoietic cell lineage	ko04640	1 out of 167 0.598802395209581%	3 out of 4395 0.068259385665529%	0.109741	1
One carbon pool by folate	ko00670	2 out of 167 1.19760479041916%	17 out of 4395 0.386803185437998%	0.134586	1
Amyotrophic lateral sclerosis (ALS)	ko05014	1 out of 167 0.598802395209581%	4 out of 4395 0.0910125142207053%	0.143592	1
Protein processing in endoplasmic reticulum	ko04141	9 out of 167 5.38922155688623%	159 out of 4395 3.61774744027304%	0.149206	1
Long-term potentiation	ko04720	1 out of 167 0.598802395209581%	5 out of 4395 0.113765642775882%	0.176163	1
Caffeine metabolism	ko00232	1 out of 167 0.598802395209581%	5 out of 4395 0.113765642775882%	0.176163	1
Histidine metabolism	ko00340	2 out of 167 1.19760479041916%	21 out of 4395 0.477815699658703%	0.188785	1
Glycerophospholipid metabolism	ko00564	5 out of 167 2.9940119760479%	81 out of 4395 1.84300341296928%	0.193287	1
Phosphatidylinositol signaling system	ko04070	5 out of 167 2.9940119760479%	82 out of 4395 1.86575654152446%	0.199986	1
Protein export	ko03060	2 out of 167 1.19760479041916%	23 out of 4395 0.523321956769056%	0.216888	1
ErbB signaling pathway	ko04012	5 out of 167 2.9940119760479%	87 out of 4395 1.97952218430034%	0.234599	1
Amino sugar and nucleotide sugar metabolism	ko00520	3 out of 167 1.79640718562874%	45 out of 4395 1.02389078498294%	0.243396	1
Mucin type O-Glycan biosynthesis	ko00512	2 out of 167 1.19760479041916%	26 out of 4395 0.591581342434585%	0.259615	1
Synthesis and degradation of ketone bodies	ko00072	1 out of 167 0.598802395209581%	8 out of 4395 0.182025028441411%	0.26667	1
Toll-like receptor signaling pathway	ko04620	5 out of 167 2.9940119760479%	92 out of 4395 2.09328782707622%	0.270761	1
Melanogenesis	ko04916	5 out of 167 2.9940119760479%	93 out of 4395 2.1160409556314%	0.278142	1
Glycerolipid metabolism	ko00561	3 out of 167 1.79640718562874%	50 out of 4395 1.13765642775882%	0.295464	1
Propanoate metabolism	ko00640	2 out of 167 1.19760479041916%	29 out of 4395 0.659840728100114%	0.302445	1
Alanine, aspartate and glutamate metabolism	ko00250	2 out of 167 1.19760479041916%	30 out of 4395 0.68259385665529%	0.316649	1
Sulfur metabolism	ko00920	1 out of 167 0.598802395209581%	10 out of 4395 0.227531285551763%	0.321445	1
Folate biosynthesis	ko00790	1 out of 167 0.598802395209581%	10 out of 4395 0.227531285551763%	0.321445	1
Drug metabolism - other enzymes	ko00983	2 out of 167 1.19760479041916%	31 out of 4395 0.705346985210466%	0.330787	1
Calcium signaling pathway	ko04020	8 out of 167 4.79041916167665%	174 out of 4395 3.95904436860068%	0.341164	1
Metabolism of xenobiotics by cytochrome P450	ko00980	2 out of 167 1.19760479041916%	32 out of 4395 0.728100113765643%	0.344844	1
Starch and sucrose metabolism	ko00500	2 out of 167 1.19760479041916%	32 out of 4395 0.728100113765643%	0.344844	1
Tyrosine metabolism	ko00350	2 out of 167 1.19760479041916%	32 out of 4395 0.728100113765643%	0.344844	1
Glycine, serine and threonine metabolism	ko00260	2 out of 167 1.19760479041916%	33 out of 4395 0.750853242320819%	0.358806	1
Focal adhesion	ko04510	9 out of 167 5.38922155688623%	204 out of 4395 4.64163822525597%	0.371121	1
Salivary secretion	ko04970	1 out of 167 0.598802395209581%	12 out of 4395 0.273037542662116%	0.372151	1
Fructose and mannose metabolism	ko00051	2 out of 167 1.19760479041916%	35 out of 4395 0.796359499431172%	0.386392	1
Cell adhesion molecules (CAMs)	ko04514	5 out of 167 2.9940119760479%	108 out of 4395 2.45733788395904%	0.391951	1
Non-homologous end-joining	ko03450	1 out of 167 0.598802395209581%	13 out of 4395 0.295790671217292%	0.396073	1
Axon guidance	ko04360	1 out of 167 0.598802395209581%	14 out of 4395 0.318543799772469%	0.419089	1
Primary bile acid biosynthesis	ko00120	1 out of 167 0.598802395209581%	14 out of 4395 0.318543799772469%	0.419089	1
Alzheimer's disease	ko05010	1 out of 167 0.598802395209581%	14 out of 4395 0.318543799772469%	0.419089	1
Pyrimidine metabolism	ko00240	4 out of 167 2.39520958083832%	87 out of 4395 1.97952218430034%	0.422838	1
Cytokine-cytokine receptor interaction	ko04060	8 out of 167 4.79041916167665%	189 out of 4395 4.30034129692833%	0.429291	1
Pyruvate metabolism	ko00620	2 out of 167 1.19760479041916%	39 out of 4395 0.887372013651877%	0.43992	1
ABC transporters	ko02010	2 out of 167 1.19760479041916%	39 out of 4395 0.887372013651877%	0.43992	1
Phenylalanine metabolism	ko00360	1 out of 167 0.598802395209581%	15 out of 4395 0.341296928327645%	0.441233	1
Wnt signaling pathway	ko04310	6 out of 167 3.59281437125748%	140 out of 4395 3.18543799772469%	0.441815	1
Selenocompound metabolism	ko00450	1 out of 167 0.598802395209581%	16 out of 4395 0.364050056882821%	0.462538	1
Arachidonic acid metabolism	ko00590	2 out of 167 1.19760479041916%	43 out of 4395 0.978384527872582%	0.49082	1
Insulin signaling pathway	ko04910	5 out of 167 2.9940119760479%	122 out of 4395 2.77588168373151%	0.497349	1
Regulation of actin cytoskeleton	ko04810	8 out of 167 4.79041916167665%	201 out of 4395 4.57337883959044%	0.499274	1
Oocyte meiosis	ko04114	4 out of 167 2.39520958083832%	99 out of 4395 2.25255972696246%	0.523445	1
Arginine and proline metabolism	ko00330	2 out of 167 1.19760479041916%	46 out of 4395 1.04664391353811%	0.527053	1
alpha-Linolenic acid metabolism	ko00592	1 out of 167 0.598802395209581%	21 out of 4395 0.477815699658703%	0.557538	1
beta-Alanine metabolism	ko00410	1 out of 167 0.598802395209581%	21 out of 4395 0.477815699658703%	0.557538	1
Pentose phosphate pathway	ko00030	1 out of 167 0.598802395209581%	21 out of 4395 0.477815699658703%	0.557538	1
Glycosphingolipid biosynthesis - lacto and neolacto series	ko00601	1 out of 167 0.598802395209581%	22 out of 4395 0.500568828213879%	0.574431	1
Hedgehog signaling pathway	ko04340	2 out of 167 1.19760479041916%	51 out of 4395 1.16040955631399%	0.583486	1
Progesterone-mediated oocyte maturation	ko04914	3 out of 167 1.79640718562874%	79 out of 4395 1.79749715585893%	0.583564	1
Linoleic acid metabolism	ko00591	1 out of 167 0.598802395209581%	24 out of 4395 0.546075085324232%	0.606318	1
Butanoate metabolism	ko00650	1 out of 167 0.598802395209581%	24 out of 4395 0.546075085324232%	0.606318	1
Natural killer cell mediated cytotoxicity	ko04650	3 out of 167 1.79640718562874%	85 out of 4395 1.93401592718999%	0.633646	1
Phototransduction	ko04744	1 out of 167 0.598802395209581%	26 out of 4395 0.591581342434585%	0.635829	1
GnRH signaling pathway	ko04912	3 out of 167 1.79640718562874%	86 out of 4395 1.95676905574516%	0.641579	1
Lysosome	ko04142	4 out of 167 2.39520958083832%	115 out of 4395 2.61660978384528%	0.64309	1
Inositol phosphate metabolism	ko00562	2 out of 167 1.19760479041916%	59 out of 4395 1.3424345847554%	0.663213	1
Base excision repair	ko03410	1 out of 167 0.598802395209581%	29 out of 4395 0.659840728100114%	0.676022	1
ECM-receptor interaction	ko04512	3 out of 167 1.79640718562874%	92 out of 4395 2.09328782707622%	0.68664	1
Cysteine and methionine metabolism	ko00270	1 out of 167 0.598802395209581%	30 out of 4395 0.68259385665529%	0.688414	1
Endocytosis	ko04144	7 out of 167 4.19161676646707%	209 out of 4395 4.75540386803185%	0.689946	1
Regulation of autophagy	ko04140	1 out of 167 0.598802395209581%	31 out of 4395 0.705346985210466%	0.700335	1
Intestinal immune network for IgA production	ko04672	1 out of 167 0.598802395209581%	31 out of 4395 0.705346985210466%	0.700335	1
Drug metabolism - cytochrome P450	ko00982	1 out of 167 0.598802395209581%	32 out of 4395 0.728100113765643%	0.711803	1
Steroid hormone biosynthesis	ko00140	1 out of 167 0.598802395209581%	32 out of 4395 0.728100113765643%	0.711803	1
Ether lipid metabolism	ko00565	1 out of 167 0.598802395209581%	34 out of 4395 0.773606370875995%	0.733445	1
Glutathione metabolism	ko00480	1 out of 167 0.598802395209581%	37 out of 4395 0.841865756541525%	0.762916	1
Adherens junction	ko04520	2 out of 167 1.19760479041916%	74 out of 4395 1.68373151308305%	0.779391	1
TGF-beta signaling pathway	ko04350	2 out of 167 1.19760479041916%	75 out of 4395 1.70648464163823%	0.785734	1
Vascular smooth muscle contraction	ko04270	3 out of 167 1.79640718562874%	109 out of 4395 2.48009101251422%	0.791191	1
Sphingolipid metabolism	ko00600	1 out of 167 0.598802395209581%	41 out of 4395 0.93287827076223%	0.797232	1
Apoptosis	ko04210	2 out of 167 1.19760479041916%	77 out of 4395 1.75199089874858%	0.797943	1
Tryptophan metabolism	ko00380	1 out of 167 0.598802395209581%	42 out of 4395 0.955631399317406%	0.805009	1
Valine, leucine and isoleucine degradation	ko00280	1 out of 167 0.598802395209581%	42 out of 4395 0.955631399317406%	0.805009	1
Notch signaling pathway	ko04330	1 out of 167 0.598802395209581%	43 out of 4395 0.978384527872582%	0.81249	1
Cytosolic DNA-sensing pathway	ko04623	1 out of 167 0.598802395209581%	45 out of 4395 1.02389078498294%	0.826606	1
MAPK signaling pathway	ko04010	7 out of 167 4.19161676646707%	247 out of 4395 5.62002275312856%	0.838988	1
mTOR signaling pathway	ko04150	1 out of 167 0.598802395209581%	50 out of 4395 1.13765642775882%	0.857444	1
Purine metabolism	ko00230	4 out of 167 2.39520958083832%	161 out of 4395 3.66325369738339%	0.868807	1
Jak-STAT signaling pathway	ko04630	3 out of 167 1.79640718562874%	132 out of 4395 3.00341296928328%	0.885224	1
Ubiquitin mediated proteolysis	ko04120	3 out of 167 1.79640718562874%	141 out of 4395 3.20819112627986%	0.91034	1
Adipocytokine signaling pathway	ko04920	1 out of 167 0.598802395209581%	62 out of 4395 1.41069397042093%	0.910984	1
RNA degradation	ko03018	1 out of 167 0.598802395209581%	64 out of 4395 1.45620022753129%	0.917714	1
RIG-I-like receptor signaling pathway	ko04622	1 out of 167 0.598802395209581%	66 out of 4395 1.50170648464164%	0.923939	1
Oxidative phosphorylation	ko00190	2 out of 167 1.19760479041916%	109 out of 4395 2.48009101251422%	0.924719	1
VEGF signaling pathway	ko04370	1 out of 167 0.598802395209581%	69 out of 4395 1.56996587030717%	0.932408	1
Tight junction	ko04530	2 out of 167 1.19760479041916%	123 out of 4395 2.79863481228669%	0.95223	1
Peroxisome	ko04146	1 out of 167 0.598802395209581%	78 out of 4395 1.77474402730375%	0.95259	1
Gap junction	ko04540	1 out of 167 0.598802395209581%	83 out of 4395 1.88850967007964%	0.961081	1
mRNA surveillance pathway	ko03015	1 out of 167 0.598802395209581%	86 out of 4395 1.95676905574516%	0.965431	1
Spliceosome	ko03040	1 out of 167 0.598802395209581%	114 out of 4395 2.5938566552901%	0.988611	1
RNA transport	ko03013	1 out of 167 0.598802395209581%	153 out of 4395 3.48122866894198%	0.997604	1
