# Supplementary material for: Transcriptome Analysis on Single Small Yellow Follicles Reveals That Wnt4 Is Involved in Chicken Follicle Selection
Source: Front Endocrinol (Lausanne). 2017 Nov 15;8:317. doi: 10.3389/fendo.2017.00317 (PMC5694752; doi:10.3389/fendo.2017.00317)
Supplement: Table S7 — Gene ontological classification of differentially expressed genes (XLSX). [file table_7.xlsx]

## Sheet: T1 vs T4_Biological process 
#Gene_Ontology_term	Cluter_frequency	Genome_frequency	P-value	Corrected_P-value
Biological Process: notochord morphogenesis (GO:0048570);	19 out of 1617 1.17501546072975%	25 out of 12998 0.192337282658871%	4.85021e-13	1.83387e-09
Biological Process: cell adhesion (GO:0007155);	71 out of 1617 4.3908472479901%	232 out of 12998 1.78488998307432%	1.38412e-12	5.23334e-09
Biological Process: patterning of blood vessels (GO:0001569);	35 out of 1617 2.16450216450216%	86 out of 12998 0.661640252346515%	3.68897e-11	1.3948e-07
Biological Process: sprouting angiogenesis (GO:0002040);	24 out of 1617 1.48423005565863%	47 out of 12998 0.361594091398677%	1.47137e-10	5.56324e-07
Biological Process: skeletal system development (GO:0001501);	38 out of 1617 2.35003092145949%	109 out of 12998 0.838590552392676%	1.13778e-09	4.30194e-06
Biological Process: anatomical structure formation involved in morphogenesis (GO:0048646);	108 out of 1617 6.67903525046382%	491 out of 12998 3.77750423142022%	1.17384e-09	4.4383e-06
Biological Process: cell-cell adhesion (GO:0016337);	45 out of 1617 2.78293135435993%	142 out of 12998 1.09247576550238%	1.19799e-09	4.5296e-06
Biological Process: single organism signaling (GO:0044700);	34 out of 1617 2.10265924551639%	92 out of 12998 0.707801200184644%	1.47743e-09	5.58616e-06
Biological Process: bone mineralization (GO:0030282);	22 out of 1617 1.36054421768707%	45 out of 12998 0.346207108785967%	2.51072e-09	9.49303e-06
Biological Process: regulation of multicellular organismal development (GO:2000026);	50 out of 1617 3.09214594928881%	171 out of 12998 1.31558701338667%	3.24732e-09	1.22781e-05
Biological Process: angiogenesis (GO:0001525);	69 out of 1617 4.26716141001855%	276 out of 12998 2.12340360055393%	6.20398e-09	2.34573e-05
Biological Process: proteolysis (GO:0006508);	74 out of 1617 4.57637600494743%	315 out of 12998 2.42344976150177%	3.04958e-08	0.000115305
Biological Process: motor neuron axon guidance (GO:0008045);	28 out of 1617 1.73160173160173%	79 out of 12998 0.607785813202031%	1.15527e-07	0.000436808
Biological Process: central nervous system development (GO:0007417);	44 out of 1617 2.72108843537415%	158 out of 12998 1.21557162640406%	1.3555e-07	0.000512516
Biological Process: cellular component organization (GO:0016043);	92 out of 1617 5.6895485466914%	436 out of 12998 3.3543622095707%	1.61223e-07	0.000609582
Biological Process: larval heart development (GO:0007508);	10 out of 1617 0.618429189857761%	13 out of 12998 0.100015386982613%	1.73297e-07	0.000655236
Biological Process: cell communication (GO:0007154);	51 out of 1617 3.15398886827458%	198 out of 12998 1.52331127865826%	2.16233e-07	0.000817575
Biological Process: cartilage development (GO:0051216);	41 out of 1617 2.53555967841682%	145 out of 12998 1.11555623942145%	2.29052e-07	0.000866046
Biological Process: regulation of ossification (GO:0030278);	11 out of 1617 0.680272108843537%	16 out of 12998 0.123095860901677%	2.56859e-07	0.000971184
Biological Process: positive regulation of endothelial cell migration (GO:0010595);	14 out of 1617 0.865800865800866%	26 out of 12998 0.200030773965225%	4.51916e-07	0.00170869
Biological Process: embryonic organ development (GO:0048568);	39 out of 1617 2.41187384044527%	138 out of 12998 1.06170180027697%	4.55255e-07	0.00172132
Biological Process: positive regulation of angiogenesis (GO:0045766);	20 out of 1617 1.23685837971552%	49 out of 12998 0.376981074011386%	5.48851e-07	0.00207521
Biological Process: neural crest cell migration (GO:0001755);	35 out of 1617 2.16450216450216%	119 out of 12998 0.915525465456224%	6.21417e-07	0.00234958
Biological Process: branching morphogenesis of a nerve (GO:0048755);	12 out of 1617 0.742115027829313%	20 out of 12998 0.153869826127096%	6.35276e-07	0.00240198
Biological Process: inner ear development (GO:0048839);	34 out of 1617 2.10265924551639%	116 out of 12998 0.89244499153716%	9.78e-07	0.00369782
Biological Process: planar cell polarity pathway involved in neural tube closure (GO:0090179);	9 out of 1617 0.556586270871985%	12 out of 12998 0.0923218956762579%	1.08077e-06	0.00408638
Biological Process: somitogenesis (GO:0001756);	39 out of 1617 2.41187384044527%	143 out of 12998 1.10016925680874%	1.22587e-06	0.00463501
Biological Process: negative regulation of endothelial cell proliferation (GO:0001937);	13 out of 1617 0.80395794681509%	25 out of 12998 0.192337282658871%	1.98547e-06	0.00750707
Biological Process: tissue development (GO:0009888);	89 out of 1617 5.50401978973408%	443 out of 12998 3.40821664871519%	2.32349e-06	0.00878512
Biological Process: organ morphogenesis (GO:0009887);	60 out of 1617 3.71057513914657%	266 out of 12998 2.04646868749038%	2.55415e-06	0.00965723
Biological Process: cartilage condensation (GO:0001502);	17 out of 1617 1.05132962275819%	41 out of 12998 0.315433143560548%	2.99706e-06	0.0113319
Biological Process: inner ear morphogenesis (GO:0042472);	32 out of 1617 1.97897340754484%	111 out of 12998 0.853977535005385%	2.99965e-06	0.0113417
Biological Process: prostate gland epithelium morphogenesis (GO:0060740);	7 out of 1617 0.432900432900433%	8 out of 12998 0.0615479304508386%	3.25184e-06	0.0122952
Biological Process: positive regulation of bone mineralization (GO:0030501);	13 out of 1617 0.80395794681509%	26 out of 12998 0.200030773965225%	3.51903e-06	0.0133054
Biological Process: chordate embryonic development (GO:0043009);	40 out of 1617 2.47371675943105%	155 out of 12998 1.192491152485%	4.07377e-06	0.0154029
Biological Process: immune response (GO:0006955);	33 out of 1617 2.04081632653061%	118 out of 12998 0.907831974149869%	4.38798e-06	0.0165909
Biological Process: embryonic skeletal system morphogenesis (GO:0048704);	17 out of 1617 1.05132962275819%	42 out of 12998 0.323126634866903%	4.4546e-06	0.0168428
Biological Process: anterior/posterior pattern specification (GO:0009952);	54 out of 1617 3.33951762523191%	235 out of 12998 1.80797045699338%	4.48137e-06	0.016944
Biological Process: heart development (GO:0007507);	78 out of 1617 4.82374768089054%	381 out of 12998 2.93122018772119%	4.72667e-06	0.0178715
Biological Process: palate development (GO:0060021);	22 out of 1617 1.36054421768707%	65 out of 12998 0.500076934913064%	6.19229e-06	0.023413
Biological Process: cell migration involved in vasculogenesis (GO:0035441);	8 out of 1617 0.494743351886209%	11 out of 12998 0.0846284043699031%	6.5738e-06	0.0248555
Biological Process: embryonic morphogenesis (GO:0048598);	57 out of 1617 3.52504638218924%	257 out of 12998 1.97722726573319%	7.78284e-06	0.0294269
Biological Process: vasculogenesis (GO:0001570);	34 out of 1617 2.10265924551639%	127 out of 12998 0.977073395907063%	8.99451e-06	0.0340082
Biological Process: positive regulation of cell migration (GO:0030335);	29 out of 1617 1.79344465058751%	101 out of 12998 0.777042621941837%	9.38254e-06	0.0354754
Biological Process: vascular endothelial growth factor receptor signaling pathway (GO:0048010);	18 out of 1617 1.11317254174397%	49 out of 12998 0.376981074011386%	1.18041e-05	0.0446311
Biological Process: negative regulation of cartilage development (GO:0061037);	7 out of 1617 0.432900432900433%	9 out of 12998 0.0692414217571934%	1.30494e-05	0.0493397
Biological Process: collagen fibril organization (GO:0030199);	17 out of 1617 1.05132962275819%	45 out of 12998 0.346207108785967%	1.33668e-05	0.05054
Biological Process: axon guidance (GO:0007411);	32 out of 1617 1.97897340754484%	119 out of 12998 0.915525465456224%	1.48074e-05	0.0559867
Biological Process: notochord development (GO:0030903);	15 out of 1617 0.927643784786642%	37 out of 12998 0.284659178335128%	1.58879e-05	0.0600722
Biological Process: epithelial to mesenchymal transition (GO:0001837);	14 out of 1617 0.865800865800866%	33 out of 12998 0.253885213109709%	1.63907e-05	0.0619732
Biological Process: embryonic camera-type eye morphogenesis (GO:0048596);	14 out of 1617 0.865800865800866%	33 out of 12998 0.253885213109709%	1.63907e-05	0.0619732
Biological Process: cellular response to amino acid stimulus (GO:0071230);	11 out of 1617 0.680272108843537%	22 out of 12998 0.169256808739806%	2.02559e-05	0.0765877
Biological Process: vascular endothelial growth factor signaling pathway (GO:0038084);	6 out of 1617 0.371057513914657%	7 out of 12998 0.0538544391444838%	2.3002e-05	0.0869706
Biological Process: positive regulation of endothelial cell proliferation (GO:0001938);	13 out of 1617 0.80395794681509%	30 out of 12998 0.230804739190645%	2.50154e-05	0.0945832
Biological Process: retinal ganglion cell axon guidance (GO:0031290);	19 out of 1617 1.17501546072975%	56 out of 12998 0.43083551315587%	2.52682e-05	0.0955391
Biological Process: embryonic cranial skeleton morphogenesis (GO:0048701);	21 out of 1617 1.2987012987013%	66 out of 12998 0.507770426219418%	2.92079e-05	0.110435
Biological Process: gonad development (GO:0008406);	21 out of 1617 1.2987012987013%	66 out of 12998 0.507770426219418%	2.92079e-05	0.110435
Biological Process: thymus development (GO:0048538);	18 out of 1617 1.11317254174397%	52 out of 12998 0.400061547930451%	3.01871e-05	0.114137
Biological Process: cellular component assembly (GO:0022607);	55 out of 1617 3.40136054421769%	257 out of 12998 1.97722726573319%	3.26957e-05	0.123622
Biological Process: transmembrane receptor protein tyrosine kinase signaling pathway (GO:0007169);	33 out of 1617 2.04081632653061%	129 out of 12998 0.992460378519772%	3.34543e-05	0.126491
Biological Process: wound healing (GO:0042060);	17 out of 1617 1.05132962275819%	48 out of 12998 0.369287582705032%	3.56524e-05	0.134802
Biological Process: extracellular matrix organization (GO:0030198);	20 out of 1617 1.23685837971552%	62 out of 12998 0.476996460993999%	3.59901e-05	0.136079
Biological Process: negative regulation of BMP signaling pathway (GO:0030514);	20 out of 1617 1.23685837971552%	62 out of 12998 0.476996460993999%	3.59901e-05	0.136079
Biological Process: peripheral nervous system neuron axonogenesis (GO:0048936);	12 out of 1617 0.742115027829313%	27 out of 12998 0.20772426527158%	3.78323e-05	0.143044
Biological Process: cell chemotaxis (GO:0060326);	13 out of 1617 0.80395794681509%	31 out of 12998 0.238498230497%	3.81977e-05	0.144426
Biological Process: cell development (GO:0048468);	78 out of 1617 4.82374768089054%	403 out of 12998 3.10047699646099%	3.83698e-05	0.145076
Biological Process: embryonic pattern specification (GO:0009880);	23 out of 1617 1.42238713667285%	77 out of 12998 0.592398830589321%	3.86457e-05	0.146119
Biological Process: proteoglycan biosynthetic process (GO:0030166);	7 out of 1617 0.432900432900433%	10 out of 12998 0.0769349130635482%	3.87988e-05	0.146698
Biological Process: membranous septum morphogenesis (GO:0003149);	7 out of 1617 0.432900432900433%	10 out of 12998 0.0769349130635482%	3.87988e-05	0.146698
Biological Process: fin morphogenesis (GO:0033334);	8 out of 1617 0.494743351886209%	13 out of 12998 0.100015386982613%	4.06596e-05	0.153734
Biological Process: somatic stem cell division (GO:0048103);	8 out of 1617 0.494743351886209%	13 out of 12998 0.100015386982613%	4.06596e-05	0.153734
Biological Process: homophilic cell adhesion (GO:0007156);	27 out of 1617 1.66975881261596%	98 out of 12998 0.753962148022773%	4.23442e-05	0.160104
Biological Process: cell morphogenesis (GO:0000902);	26 out of 1617 1.60791589363018%	93 out of 12998 0.715494691490999%	4.44011e-05	0.16788
Biological Process: fin regeneration (GO:0031101);	22 out of 1617 1.36054421768707%	73 out of 12998 0.561624865363902%	4.86683e-05	0.184015
Biological Process: positive regulation of cell-substrate adhesion (GO:0010811);	10 out of 1617 0.618429189857761%	20 out of 12998 0.153869826127096%	4.88283e-05	0.18462
Biological Process: negative regulation of canonical Wnt signaling pathway (GO:0090090);	31 out of 1617 1.91713048855906%	121 out of 12998 0.930912448068934%	5.54892e-05	0.209805
Biological Process: vasculature development (GO:0001944);	16 out of 1617 0.989486703772418%	45 out of 12998 0.346207108785967%	5.70264e-05	0.215617
Biological Process: positive regulation of epithelial to mesenchymal transition (GO:0010718);	13 out of 1617 0.80395794681509%	32 out of 12998 0.246191721803354%	5.70452e-05	0.215688
Biological Process: cell maturation (GO:0048469);	13 out of 1617 0.80395794681509%	32 out of 12998 0.246191721803354%	5.70452e-05	0.215688
Biological Process: locomotion (GO:0040011);	31 out of 1617 1.91713048855906%	122 out of 12998 0.938605939375288%	6.56765e-05	0.248323
Biological Process: embryonic hemopoiesis (GO:0035162);	28 out of 1617 1.73160173160173%	106 out of 12998 0.815510078473611%	7.00351e-05	0.264803
Biological Process: positive regulation of transcription from RNA polymerase II promoter (GO:0045944);	109 out of 1617 6.7408781694496%	616 out of 12998 4.73919064471457%	7.01161e-05	0.265109
Biological Process: cell migration involved in gastrulation (GO:0042074);	24 out of 1617 1.48423005565863%	85 out of 12998 0.65394676104016%	7.24555e-05	0.273954
Biological Process: pancreas development (GO:0031016);	19 out of 1617 1.17501546072975%	60 out of 12998 0.461609478381289%	7.45045e-05	0.281702
Biological Process: regulation of cell shape (GO:0008360);	20 out of 1617 1.23685837971552%	65 out of 12998 0.500076934913064%	7.66374e-05	0.289766
Biological Process: lung alveolus development (GO:0048286);	13 out of 1617 0.80395794681509%	33 out of 12998 0.253885213109709%	8.34706e-05	0.315602
Biological Process: axonal fasciculation (GO:0007413);	16 out of 1617 0.989486703772418%	47 out of 12998 0.361594091398677%	0.000103972	0.393117
Biological Process: regulation of cellular localization (GO:0060341);	20 out of 1617 1.23685837971552%	67 out of 12998 0.515463917525773%	0.000122641	0.463704
Biological Process: negative regulation of transcription from RNA polymerase II promoter (GO:0000122);	83 out of 1617 5.13296227581942%	451 out of 12998 3.46976457916603%	0.000135777	0.513372
Biological Process: positive regulation of phosphatidylinositol 3-kinase activity (GO:0043552);	11 out of 1617 0.680272108843537%	26 out of 12998 0.200030773965225%	0.000137912	0.521444
Biological Process: neural plate development (GO:0001840);	17 out of 1617 1.05132962275819%	53 out of 12998 0.407755039236806%	0.000147553	0.557899
Biological Process: surfactant homeostasis (GO:0043129);	5 out of 1617 0.309214594928881%	6 out of 12998 0.0461609478381289%	0.000159429	0.602803
Biological Process: positive regulation of Rho GTPase activity (GO:0032321);	8 out of 1617 0.494743351886209%	15 out of 12998 0.115402369595322%	0.000161335	0.610008
Biological Process: head morphogenesis (GO:0060323);	8 out of 1617 0.494743351886209%	15 out of 12998 0.115402369595322%	0.000161335	0.610008
Biological Process: uterus development (GO:0060065);	8 out of 1617 0.494743351886209%	15 out of 12998 0.115402369595322%	0.000161335	0.610008
Biological Process: endothelial cell migration (GO:0043542);	8 out of 1617 0.494743351886209%	15 out of 12998 0.115402369595322%	0.000161335	0.610008
Biological Process: cell surface receptor signaling pathway (GO:0007166);	51 out of 1617 3.15398886827458%	247 out of 12998 1.90029235266964%	0.000161749	0.611574
Biological Process: negative regulation of angiogenesis (GO:0016525);	13 out of 1617 0.80395794681509%	35 out of 12998 0.269272195722419%	0.000169137	0.639508
Biological Process: heart morphogenesis (GO:0003007);	27 out of 1617 1.66975881261596%	106 out of 12998 0.815510078473611%	0.000181463	0.686113
Biological Process: positive regulation of protein phosphorylation (GO:0001934);	20 out of 1617 1.23685837971552%	69 out of 12998 0.530850900138483%	0.000191466	0.723931
Biological Process: regulation of cell differentiation (GO:0045595);	24 out of 1617 1.48423005565863%	90 out of 12998 0.692414217571934%	0.000192161	0.726562
Biological Process: artery morphogenesis (GO:0048844);	18 out of 1617 1.11317254174397%	59 out of 12998 0.453915987074935%	0.000194762	0.736396
Biological Process: integrin-mediated signaling pathway (GO:0007229);	14 out of 1617 0.865800865800866%	40 out of 12998 0.307739652254193%	0.000199604	0.754701
Biological Process: mesenchymal to epithelial transition (GO:0060231);	9 out of 1617 0.556586270871985%	19 out of 12998 0.146176334820742%	0.000199829	0.755554
Biological Process: cell proliferation in hindbrain (GO:0021534);	7 out of 1617 0.432900432900433%	12 out of 12998 0.0923218956762579%	0.000203878	0.770863
Biological Process: negative chemotaxis (GO:0050919);	7 out of 1617 0.432900432900433%	12 out of 12998 0.0923218956762579%	0.000203878	0.770863
Biological Process: determination of left/right asymmetry in lateral mesoderm (GO:0003140);	11 out of 1617 0.680272108843537%	27 out of 12998 0.20772426527158%	0.000206716	0.781595
Biological Process: regulation of angiogenesis (GO:0045765);	11 out of 1617 0.680272108843537%	27 out of 12998 0.20772426527158%	0.000206716	0.781595
Biological Process: negative regulation of axon extension involved in axon guidance (GO:0048843);	6 out of 1617 0.371057513914657%	9 out of 12998 0.0692414217571934%	0.000220659	0.834311
Biological Process: histone H3-T6 phosphorylation (GO:0035408);	6 out of 1617 0.371057513914657%	9 out of 12998 0.0692414217571934%	0.000220659	0.834311
Biological Process: transforming growth factor beta receptor signaling pathway (GO:0007179);	15 out of 1617 0.927643784786642%	45 out of 12998 0.346207108785967%	0.000222028	0.839487
Biological Process: in utero embryonic development (GO:0001701);	38 out of 1617 2.35003092145949%	171 out of 12998 1.31558701338667%	0.000232607	0.879488
Biological Process: mammary duct terminal end bud growth (GO:0060763);	4 out of 1617 0.247371675943105%	4 out of 12998 0.0307739652254193%	0.000238738	0.902669
Biological Process: retinoic acid catabolic process (GO:0034653);	4 out of 1617 0.247371675943105%	4 out of 12998 0.0307739652254193%	0.000238738	0.902669
Biological Process: embryonic skeletal joint morphogenesis (GO:0060272);	12 out of 1617 0.742115027829313%	32 out of 12998 0.246191721803354%	0.000270523	1
Biological Process: blood vessel morphogenesis (GO:0048514);	32 out of 1617 1.97897340754484%	138 out of 12998 1.06170180027697%	0.000316302	1
Biological Process: blood coagulation (GO:0007596);	15 out of 1617 0.927643784786642%	47 out of 12998 0.361594091398677%	0.000380128	1
Biological Process: developmental growth (GO:0048589);	18 out of 1617 1.11317254174397%	62 out of 12998 0.476996460993999%	0.000385907	1
Biological Process: blood vessel endothelial cell migration (GO:0043534);	7 out of 1617 0.432900432900433%	13 out of 12998 0.100015386982613%	0.0003943	1
Biological Process: negative regulation of cell proliferation (GO:0008285);	42 out of 1617 2.5974025974026%	200 out of 12998 1.53869826127096%	0.000407612	1
Biological Process: regulation of cellular component organization (GO:0051128);	41 out of 1617 2.53555967841682%	194 out of 12998 1.49253731343284%	0.000413875	1
Biological Process: determination of heart left/right asymmetry (GO:0061371);	11 out of 1617 0.680272108843537%	29 out of 12998 0.22311124788429%	0.000432962	1
Biological Process: actin filament-based movement (GO:0030048);	10 out of 1617 0.618429189857761%	25 out of 12998 0.192337282658871%	0.000479699	1
Biological Process: response to calcium ion (GO:0051592);	10 out of 1617 0.618429189857761%	25 out of 12998 0.192337282658871%	0.000479699	1
Biological Process: positive regulation of osteoblast differentiation (GO:0045669);	15 out of 1617 0.927643784786642%	48 out of 12998 0.369287582705032%	0.000490126	1
Biological Process: muscle structure development (GO:0061061);	16 out of 1617 0.989486703772418%	53 out of 12998 0.407755039236806%	0.000496274	1
Biological Process: protein heterotrimerization (GO:0070208);	5 out of 1617 0.309214594928881%	7 out of 12998 0.0538544391444838%	0.000500498	1
Biological Process: coronal suture morphogenesis (GO:0060365);	5 out of 1617 0.309214594928881%	7 out of 12998 0.0538544391444838%	0.000500498	1
Biological Process: venous blood vessel morphogenesis (GO:0048845);	5 out of 1617 0.309214594928881%	7 out of 12998 0.0538544391444838%	0.000500498	1
Biological Process: endothelial cell proliferation (GO:0001935);	9 out of 1617 0.556586270871985%	21 out of 12998 0.161563317433451%	0.000503772	1
Biological Process: lung development (GO:0030324);	27 out of 1617 1.66975881261596%	113 out of 12998 0.869364517618095%	0.000548537	1
Biological Process: spinal cord development (GO:0021510);	13 out of 1617 0.80395794681509%	39 out of 12998 0.300046160947838%	0.00057666	1
Biological Process: negative regulation of Wnt signaling pathway (GO:0030178);	23 out of 1617 1.42238713667285%	91 out of 12998 0.700107708878289%	0.000596836	1
Biological Process: embryonic digestive tract morphogenesis (GO:0048557);	11 out of 1617 0.680272108843537%	30 out of 12998 0.230804739190645%	0.000607479	1
Biological Process: positive regulation of gene expression (GO:0010628);	26 out of 1617 1.60791589363018%	108 out of 12998 0.830897061086321%	0.000609762	1
Biological Process: response to drug (GO:0042493);	20 out of 1617 1.23685837971552%	75 out of 12998 0.577011847976612%	0.000638391	1
Biological Process: neuron differentiation (GO:0030182);	28 out of 1617 1.73160173160173%	120 out of 12998 0.923218956762579%	0.000656087	1
Biological Process: positive regulation of cell division (GO:0051781);	12 out of 1617 0.742115027829313%	35 out of 12998 0.269272195722419%	0.000699852	1
Biological Process: hard palate development (GO:0060022);	7 out of 1617 0.432900432900433%	14 out of 12998 0.107708878288968%	0.000704093	1
Biological Process: positive regulation of fat cell differentiation (GO:0045600);	9 out of 1617 0.556586270871985%	22 out of 12998 0.169256808739806%	0.000759074	1
Biological Process: cochlea morphogenesis (GO:0090103);	9 out of 1617 0.556586270871985%	22 out of 12998 0.169256808739806%	0.000759074	1
Biological Process: embryonic digestive tract development (GO:0048566);	9 out of 1617 0.556586270871985%	22 out of 12998 0.169256808739806%	0.000759074	1
Biological Process: cellular response to gonadotropin stimulus (GO:0071371);	8 out of 1617 0.494743351886209%	18 out of 12998 0.138482843514387%	0.000776799	1
Biological Process: canonical Wnt signaling pathway (GO:0060070);	19 out of 1617 1.17501546072975%	71 out of 12998 0.546237882751192%	0.000824172	1
Biological Process: positive regulation of Wnt signaling pathway (GO:0030177);	18 out of 1617 1.11317254174397%	66 out of 12998 0.507770426219418%	0.000878977	1
Biological Process: cell fate specification (GO:0001708);	17 out of 1617 1.05132962275819%	61 out of 12998 0.469302969687644%	0.000928513	1
Biological Process: positive regulation of ERK1 and ERK2 cascade (GO:0070374);	16 out of 1617 0.989486703772418%	56 out of 12998 0.43083551315587%	0.000969182	1
Biological Process: lymph vessel development (GO:0001945);	6 out of 1617 0.371057513914657%	11 out of 12998 0.0846284043699031%	0.000971357	1
Biological Process: hindgut morphogenesis (GO:0007442);	6 out of 1617 0.371057513914657%	11 out of 12998 0.0846284043699031%	0.000971357	1
Biological Process: heterophilic cell-cell adhesion (GO:0007157);	6 out of 1617 0.371057513914657%	11 out of 12998 0.0846284043699031%	0.000971357	1
Biological Process: positive regulation of blood vessel endothelial cell migration (GO:0043536);	6 out of 1617 0.371057513914657%	11 out of 12998 0.0846284043699031%	0.000971357	1
Biological Process: secretion by cell (GO:0032940);	10 out of 1617 0.618429189857761%	27 out of 12998 0.20772426527158%	0.00097955	1
Biological Process: regulation of cell growth (GO:0001558);	10 out of 1617 0.618429189857761%	27 out of 12998 0.20772426527158%	0.00097955	1
Biological Process: blood vessel development (GO:0001568);	35 out of 1617 2.16450216450216%	165 out of 12998 1.26942606554855%	0.000986387	1
Biological Process: neuron development (GO:0048666);	25 out of 1617 1.5460729746444%	106 out of 12998 0.815510078473611%	0.00105733	1
Biological Process: cytosolic calcium ion homeostasis (GO:0051480);	4 out of 1617 0.247371675943105%	5 out of 12998 0.0384674565317741%	0.00107515	1
Biological Process: positive regulation of calcium ion transport into cytosol (GO:0010524);	4 out of 1617 0.247371675943105%	5 out of 12998 0.0384674565317741%	0.00107515	1
Biological Process: peptide hormone processing (GO:0016486);	4 out of 1617 0.247371675943105%	5 out of 12998 0.0384674565317741%	0.00107515	1
Biological Process: negative regulation of epithelial cell migration (GO:0010633);	4 out of 1617 0.247371675943105%	5 out of 12998 0.0384674565317741%	0.00107515	1
Biological Process: selective angioblast sprouting (GO:0035474);	4 out of 1617 0.247371675943105%	5 out of 12998 0.0384674565317741%	0.00107515	1
Biological Process: dorsal spinal cord development (GO:0021516);	4 out of 1617 0.247371675943105%	5 out of 12998 0.0384674565317741%	0.00107515	1
Biological Process: negative regulation of cell migration (GO:0030336);	20 out of 1617 1.23685837971552%	78 out of 12998 0.600092321895676%	0.00109149	1
Biological Process: regulation of embryonic development (GO:0045995);	9 out of 1617 0.556586270871985%	23 out of 12998 0.176950300046161%	0.00111055	1
Biological Process: cardioblast differentiation (GO:0010002);	11 out of 1617 0.680272108843537%	32 out of 12998 0.246191721803354%	0.00113347	1
Biological Process: nervous system development (GO:0007399);	76 out of 1617 4.70006184291899%	434 out of 12998 3.33897522695799%	0.00115107	1
Biological Process: hormone biosynthetic process (GO:0042446);	7 out of 1617 0.432900432900433%	15 out of 12998 0.115402369595322%	0.00117901	1
Biological Process: positive regulation of phospholipase C activity (GO:0010863);	5 out of 1617 0.309214594928881%	8 out of 12998 0.0615479304508386%	0.00119757	1
Biological Process: anterior/posterior axon guidance (GO:0033564);	5 out of 1617 0.309214594928881%	8 out of 12998 0.0615479304508386%	0.00119757	1
Biological Process: regulation of branching involved in prostate gland morphogenesis (GO:0060687);	5 out of 1617 0.309214594928881%	8 out of 12998 0.0615479304508386%	0.00119757	1
Biological Process: foregut morphogenesis (GO:0007440);	5 out of 1617 0.309214594928881%	8 out of 12998 0.0615479304508386%	0.00119757	1
Biological Process: neuromuscular junction development (GO:0007528);	12 out of 1617 0.742115027829313%	37 out of 12998 0.284659178335128%	0.0012257	1
Biological Process: positive regulation of I-kappaB kinase/NF-kappaB signaling (GO:0043123);	22 out of 1617 1.36054421768707%	90 out of 12998 0.692414217571934%	0.00125319	1
Biological Process: pectoral fin development (GO:0033339);	13 out of 1617 0.80395794681509%	42 out of 12998 0.323126634866903%	0.00126696	1
Biological Process: B cell receptor signaling pathway (GO:0050853);	13 out of 1617 0.80395794681509%	42 out of 12998 0.323126634866903%	0.00126696	1
Biological Process: regulation of blood pressure (GO:0008217);	10 out of 1617 0.618429189857761%	28 out of 12998 0.215417756577935%	0.00135571	1
Biological Process: positive regulation of cellular process (GO:0048522);	114 out of 1617 7.05009276437848%	701 out of 12998 5.39313740575473%	0.00137412	1
Biological Process: muscle cell differentiation (GO:0042692);	11 out of 1617 0.680272108843537%	33 out of 12998 0.253885213109709%	0.00151151	1
Biological Process: cellular response to vascular endothelial growth factor stimulus (GO:0035924);	6 out of 1617 0.371057513914657%	12 out of 12998 0.0923218956762579%	0.00173884	1
Biological Process: venous blood vessel development (GO:0060841);	6 out of 1617 0.371057513914657%	12 out of 12998 0.0923218956762579%	0.00173884	1
Biological Process: midgut development (GO:0007494);	6 out of 1617 0.371057513914657%	12 out of 12998 0.0923218956762579%	0.00173884	1
Biological Process: mesoderm formation (GO:0001707);	23 out of 1617 1.42238713667285%	98 out of 12998 0.753962148022773%	0.00176296	1
Biological Process: ventricular septum development (GO:0003281);	8 out of 1617 0.494743351886209%	20 out of 12998 0.153869826127096%	0.00177844	1
Biological Process: transcytosis (GO:0045056);	8 out of 1617 0.494743351886209%	20 out of 12998 0.153869826127096%	0.00177844	1
Biological Process: midbrain development (GO:0030901);	16 out of 1617 0.989486703772418%	59 out of 12998 0.453915987074935%	0.00177858	1
Biological Process: generation of neurons (GO:0048699);	18 out of 1617 1.11317254174397%	70 out of 12998 0.538544391444838%	0.00183296	1
Biological Process: cellular response to vitamin A (GO:0071299);	3 out of 1617 0.185528756957328%	3 out of 12998 0.0230804739190645%	0.00192218	1
Biological Process: cellular response to prostaglandin E stimulus (GO:0071380);	3 out of 1617 0.185528756957328%	3 out of 12998 0.0230804739190645%	0.00192218	1
Biological Process: autocrine signaling (GO:0035425);	3 out of 1617 0.185528756957328%	3 out of 12998 0.0230804739190645%	0.00192218	1
Biological Process: pore complex assembly (GO:0046931);	3 out of 1617 0.185528756957328%	3 out of 12998 0.0230804739190645%	0.00192218	1
Biological Process: positive regulation of vascular permeability (GO:0043117);	3 out of 1617 0.185528756957328%	3 out of 12998 0.0230804739190645%	0.00192218	1
Biological Process: endochondral bone morphogenesis (GO:0060350);	3 out of 1617 0.185528756957328%	3 out of 12998 0.0230804739190645%	0.00192218	1
Biological Process: rhombomere 4 morphogenesis (GO:0021661);	3 out of 1617 0.185528756957328%	3 out of 12998 0.0230804739190645%	0.00192218	1
Biological Process: endocardial progenitor cell migration to the midline involved in heart field formation (GO:0003262);	3 out of 1617 0.185528756957328%	3 out of 12998 0.0230804739190645%	0.00192218	1
Biological Process: positive regulation of endothelial cell chemotaxis by VEGF-activated vascular endothelial growth factor receptor signaling pathway (GO:0038033);	3 out of 1617 0.185528756957328%	3 out of 12998 0.0230804739190645%	0.00192218	1
Biological Process: negative regulation of ectodermal cell fate specification (GO:0042666);	3 out of 1617 0.185528756957328%	3 out of 12998 0.0230804739190645%	0.00192218	1
Biological Process: phagocytosis, recognition (GO:0006910);	3 out of 1617 0.185528756957328%	3 out of 12998 0.0230804739190645%	0.00192218	1
Biological Process: positive regulation of binding (GO:0051099);	3 out of 1617 0.185528756957328%	3 out of 12998 0.0230804739190645%	0.00192218	1
Biological Process: phagolysosome assembly (GO:0001845);	3 out of 1617 0.185528756957328%	3 out of 12998 0.0230804739190645%	0.00192218	1
Biological Process: positive regulation of cell proliferation by VEGF-activated platelet derived growth factor receptor signaling pathway (GO:0038091);	3 out of 1617 0.185528756957328%	3 out of 12998 0.0230804739190645%	0.00192218	1
Biological Process: steroid hormone mediated signaling pathway (GO:0043401);	14 out of 1617 0.865800865800866%	49 out of 12998 0.376981074011386%	0.00197478	1
Biological Process: limb development (GO:0060173);	12 out of 1617 0.742115027829313%	39 out of 12998 0.300046160947838%	0.00204249	1
Biological Process: cytoskeleton organization (GO:0007010);	42 out of 1617 2.5974025974026%	217 out of 12998 1.669487613479%	0.00221467	1
Biological Process: response to biotic stimulus (GO:0009607);	5 out of 1617 0.309214594928881%	9 out of 12998 0.0692414217571934%	0.00241872	1
Biological Process: atrioventricular valve morphogenesis (GO:0003181);	5 out of 1617 0.309214594928881%	9 out of 12998 0.0692414217571934%	0.00241872	1
Biological Process: elastic fiber assembly (GO:0048251);	5 out of 1617 0.309214594928881%	9 out of 12998 0.0692414217571934%	0.00241872	1
Biological Process: negative regulation of catenin import into nucleus (GO:0035414);	5 out of 1617 0.309214594928881%	9 out of 12998 0.0692414217571934%	0.00241872	1
Biological Process: positive regulation of focal adhesion assembly (GO:0051894);	5 out of 1617 0.309214594928881%	9 out of 12998 0.0692414217571934%	0.00241872	1
Biological Process: positive regulation of protein kinase B signaling (GO:0051897);	14 out of 1617 0.865800865800866%	50 out of 12998 0.384674565317741%	0.0024343	1
Biological Process: positive regulation of erythrocyte differentiation (GO:0045648);	10 out of 1617 0.618429189857761%	30 out of 12998 0.230804739190645%	0.00245831	1
Biological Process: positive regulation of peptidyl-serine phosphorylation (GO:0033138);	13 out of 1617 0.80395794681509%	45 out of 12998 0.346207108785967%	0.00253758	1
Biological Process: positive regulation of BMP signaling pathway (GO:0030513);	13 out of 1617 0.80395794681509%	45 out of 12998 0.346207108785967%	0.00253758	1
Biological Process: ventricular cardiac muscle tissue morphogenesis (GO:0055010);	11 out of 1617 0.680272108843537%	35 out of 12998 0.269272195722419%	0.00257652	1
Biological Process: cell-matrix adhesion (GO:0007160);	11 out of 1617 0.680272108843537%	35 out of 12998 0.269272195722419%	0.00257652	1
Biological Process: branching morphogenesis of an epithelial tube (GO:0048754);	12 out of 1617 0.742115027829313%	40 out of 12998 0.307739652254193%	0.00259289	1
Biological Process: axonogenesis (GO:0007409);	34 out of 1617 2.10265924551639%	168 out of 12998 1.29250653946761%	0.00264468	1
Biological Process: skeletal muscle tissue development (GO:0007519);	19 out of 1617 1.17501546072975%	78 out of 12998 0.600092321895676%	0.00272714	1
Biological Process: receptor-mediated endocytosis (GO:0006898);	7 out of 1617 0.432900432900433%	17 out of 12998 0.130789352208032%	0.00284417	1
Biological Process: positive regulation of smooth muscle cell proliferation (GO:0048661);	6 out of 1617 0.371057513914657%	13 out of 12998 0.100015386982613%	0.00289129	1
Biological Process: apoptotic cell clearance (GO:0043277);	4 out of 1617 0.247371675943105%	6 out of 12998 0.0461609478381289%	0.00290659	1
Biological Process: endothelial cell morphogenesis (GO:0001886);	4 out of 1617 0.247371675943105%	6 out of 12998 0.0461609478381289%	0.00290659	1
Biological Process: relaxation of vascular smooth muscle (GO:0060087);	4 out of 1617 0.247371675943105%	6 out of 12998 0.0461609478381289%	0.00290659	1
Biological Process: negative regulation of macrophage differentiation (GO:0045650);	4 out of 1617 0.247371675943105%	6 out of 12998 0.0461609478381289%	0.00290659	1
Biological Process: positive regulation of immune response (GO:0050778);	4 out of 1617 0.247371675943105%	6 out of 12998 0.0461609478381289%	0.00290659	1
Biological Process: G-protein coupled receptor signaling pathway coupled to cGMP nucleotide second messenger (GO:0007199);	4 out of 1617 0.247371675943105%	6 out of 12998 0.0461609478381289%	0.00290659	1
Biological Process: neuron projection development (GO:0031175);	21 out of 1617 1.2987012987013%	90 out of 12998 0.692414217571934%	0.00294572	1
Biological Process: regulation of canonical Wnt signaling pathway (GO:0060828);	9 out of 1617 0.556586270871985%	26 out of 12998 0.200030773965225%	0.00300242	1
Biological Process: neural crest cell differentiation (GO:0014033);	9 out of 1617 0.556586270871985%	26 out of 12998 0.200030773965225%	0.00300242	1
Biological Process: epithelial cell differentiation (GO:0030855);	25 out of 1617 1.5460729746444%	114 out of 12998 0.87705800892445%	0.00308446	1
Biological Process: ossification (GO:0001503);	19 out of 1617 1.17501546072975%	79 out of 12998 0.607785813202031%	0.00318103	1
Biological Process: substrate adhesion-dependent cell spreading (GO:0034446);	11 out of 1617 0.680272108843537%	36 out of 12998 0.276965687028774%	0.00329995	1
Biological Process: stem cell differentiation (GO:0048863);	11 out of 1617 0.680272108843537%	36 out of 12998 0.276965687028774%	0.00329995	1
Biological Process: positive regulation of cell differentiation (GO:0045597);	17 out of 1617 1.05132962275819%	68 out of 12998 0.523157408832128%	0.00333959	1
Biological Process: localization (GO:0051179);	59 out of 1617 3.64873222016079%	335 out of 12998 2.57731958762887%	0.00341685	1
Biological Process: coronary artery morphogenesis (GO:0060982);	8 out of 1617 0.494743351886209%	22 out of 12998 0.169256808739806%	0.00359358	1
Biological Process: positive regulation of phosphatidylinositol 3-kinase signaling (GO:0014068);	9 out of 1617 0.556586270871985%	27 out of 12998 0.20772426527158%	0.00401385	1
Biological Process: embryonic heart tube development (GO:0035050);	15 out of 1617 0.927643784786642%	58 out of 12998 0.44622249576858%	0.00401845	1
Biological Process: negative regulation of anoikis (GO:2000811);	7 out of 1617 0.432900432900433%	18 out of 12998 0.138482843514387%	0.00415978	1
Biological Process: pattern specification process (GO:0007389);	32 out of 1617 1.97897340754484%	160 out of 12998 1.23095860901677%	0.00419045	1
Biological Process: development of primary sexual characteristics (GO:0045137);	5 out of 1617 0.309214594928881%	10 out of 12998 0.0769349130635482%	0.00434399	1
Biological Process: negative regulation of chondrocyte differentiation (GO:0032331);	5 out of 1617 0.309214594928881%	10 out of 12998 0.0769349130635482%	0.00434399	1
Biological Process: pigment cell differentiation (GO:0050931);	5 out of 1617 0.309214594928881%	10 out of 12998 0.0769349130635482%	0.00434399	1
Biological Process: negative regulation of ossification (GO:0030279);	5 out of 1617 0.309214594928881%	10 out of 12998 0.0769349130635482%	0.00434399	1
Biological Process: cardiac myofibril assembly (GO:0055003);	5 out of 1617 0.309214594928881%	10 out of 12998 0.0769349130635482%	0.00434399	1
Biological Process: semaphorin-plexin signaling pathway (GO:0071526);	5 out of 1617 0.309214594928881%	10 out of 12998 0.0769349130635482%	0.00434399	1
Biological Process: pathway-restricted SMAD protein phosphorylation (GO:0060389);	5 out of 1617 0.309214594928881%	10 out of 12998 0.0769349130635482%	0.00434399	1
Biological Process: negative regulation of cell growth (GO:0030308);	20 out of 1617 1.23685837971552%	87 out of 12998 0.66933374365287%	0.00438383	1
Biological Process: reactive oxygen species metabolic process (GO:0072593);	6 out of 1617 0.371057513914657%	14 out of 12998 0.107708878288968%	0.0045317	1
Biological Process: positive regulation of reactive oxygen species metabolic process (GO:2000379);	6 out of 1617 0.371057513914657%	14 out of 12998 0.107708878288968%	0.0045317	1
Biological Process: hypochord development (GO:0055016);	6 out of 1617 0.371057513914657%	14 out of 12998 0.107708878288968%	0.0045317	1
Biological Process: response to stimulus (GO:0050896);	69 out of 1617 4.26716141001855%	408 out of 12998 3.13894445299277%	0.00456419	1
Biological Process: positive regulation of canonical Wnt signaling pathway (GO:0090263);	17 out of 1617 1.05132962275819%	70 out of 12998 0.538544391444838%	0.00460121	1
Biological Process: multicellular organism growth (GO:0035264);	13 out of 1617 0.80395794681509%	48 out of 12998 0.369287582705032%	0.00470027	1
Biological Process: gastrulation with mouth forming second (GO:0001702);	13 out of 1617 0.80395794681509%	48 out of 12998 0.369287582705032%	0.00470027	1
Biological Process: cell activation (GO:0001775);	8 out of 1617 0.494743351886209%	23 out of 12998 0.176950300046161%	0.00491786	1
Biological Process: skin development (GO:0043588);	8 out of 1617 0.494743351886209%	23 out of 12998 0.176950300046161%	0.00491786	1
Biological Process: myoblast fusion (GO:0007520);	8 out of 1617 0.494743351886209%	23 out of 12998 0.176950300046161%	0.00491786	1
Biological Process: cellular response to BMP stimulus (GO:0071773);	9 out of 1617 0.556586270871985%	28 out of 12998 0.215417756577935%	0.00527297	1
Biological Process: dorsal convergence (GO:0060030);	9 out of 1617 0.556586270871985%	28 out of 12998 0.215417756577935%	0.00527297	1
Biological Process: memory (GO:0007613);	9 out of 1617 0.556586270871985%	28 out of 12998 0.215417756577935%	0.00527297	1
Biological Process: negative regulation of neurogenesis (GO:0050768);	15 out of 1617 0.927643784786642%	60 out of 12998 0.461609478381289%	0.00565924	1
Biological Process: positive regulation of pathway-restricted SMAD protein phosphorylation (GO:0010862);	7 out of 1617 0.432900432900433%	19 out of 12998 0.146176334820742%	0.00588841	1
Biological Process: positive regulation of axon extension (GO:0045773);	7 out of 1617 0.432900432900433%	19 out of 12998 0.146176334820742%	0.00588841	1
Biological Process: determination of pancreatic left/right asymmetry (GO:0035469);	7 out of 1617 0.432900432900433%	19 out of 12998 0.146176334820742%	0.00588841	1
Biological Process: endocardial cell differentiation (GO:0060956);	4 out of 1617 0.247371675943105%	7 out of 12998 0.0538544391444838%	0.0061147	1
Biological Process: bone trabecula formation (GO:0060346);	4 out of 1617 0.247371675943105%	7 out of 12998 0.0538544391444838%	0.0061147	1
Biological Process: non-canonical Wnt signaling pathway via JNK cascade (GO:0038031);	4 out of 1617 0.247371675943105%	7 out of 12998 0.0538544391444838%	0.0061147	1
Biological Process: muscular septum morphogenesis (GO:0003150);	4 out of 1617 0.247371675943105%	7 out of 12998 0.0538544391444838%	0.0061147	1
Biological Process: positive regulation of peptidase activity (GO:0010952);	4 out of 1617 0.247371675943105%	7 out of 12998 0.0538544391444838%	0.0061147	1
Biological Process: establishment of T cell polarity (GO:0001768);	4 out of 1617 0.247371675943105%	7 out of 12998 0.0538544391444838%	0.0061147	1
Biological Process: positive regulation of macrophage cytokine production (GO:0060907);	4 out of 1617 0.247371675943105%	7 out of 12998 0.0538544391444838%	0.0061147	1
Biological Process: proteoglycan metabolic process (GO:0006029);	4 out of 1617 0.247371675943105%	7 out of 12998 0.0538544391444838%	0.0061147	1
Biological Process: skeletal muscle thin filament assembly (GO:0030240);	4 out of 1617 0.247371675943105%	7 out of 12998 0.0538544391444838%	0.0061147	1
Biological Process: retina vasculature development in camera-type eye (GO:0061298);	4 out of 1617 0.247371675943105%	7 out of 12998 0.0538544391444838%	0.0061147	1
Biological Process: blood vessel maturation (GO:0001955);	4 out of 1617 0.247371675943105%	7 out of 12998 0.0538544391444838%	0.0061147	1
Biological Process: retina vasculature morphogenesis in camera-type eye (GO:0061299);	4 out of 1617 0.247371675943105%	7 out of 12998 0.0538544391444838%	0.0061147	1
Biological Process: mammary gland involution (GO:0060056);	4 out of 1617 0.247371675943105%	7 out of 12998 0.0538544391444838%	0.0061147	1
Biological Process: positive regulation of collagen biosynthetic process (GO:0032967);	4 out of 1617 0.247371675943105%	7 out of 12998 0.0538544391444838%	0.0061147	1
Biological Process: response to estrogen (GO:0043627);	8 out of 1617 0.494743351886209%	24 out of 12998 0.184643791352516%	0.00658545	1
Biological Process: regulation of secretion (GO:0051046);	10 out of 1617 0.618429189857761%	34 out of 12998 0.261578704416064%	0.00674483	1
Biological Process: negative regulation of fibroblast growth factor receptor signaling pathway (GO:0040037);	6 out of 1617 0.371057513914657%	15 out of 12998 0.115402369595322%	0.00676682	1
Biological Process: endothelial cell activation (GO:0042118);	6 out of 1617 0.371057513914657%	15 out of 12998 0.115402369595322%	0.00676682	1
Biological Process: regulation of macromolecule metabolic process (GO:0060255);	67 out of 1617 4.143475572047%	401 out of 12998 3.08509001384828%	0.00680568	1
Biological Process: somite development (GO:0061053);	9 out of 1617 0.556586270871985%	29 out of 12998 0.22311124788429%	0.00681719	1
Biological Process: positive regulation of organelle organization (GO:0010638);	9 out of 1617 0.556586270871985%	29 out of 12998 0.22311124788429%	0.00681719	1
Biological Process: response to fluid shear stress (GO:0034405);	3 out of 1617 0.185528756957328%	4 out of 12998 0.0307739652254193%	0.00697251	1
Biological Process: eye pigmentation (GO:0048069);	3 out of 1617 0.185528756957328%	4 out of 12998 0.0307739652254193%	0.00697251	1
Biological Process: negative regulation of prostatic bud formation (GO:0060686);	3 out of 1617 0.185528756957328%	4 out of 12998 0.0307739652254193%	0.00697251	1
Biological Process: menstrual cycle phase (GO:0022601);	3 out of 1617 0.185528756957328%	4 out of 12998 0.0307739652254193%	0.00697251	1
Biological Process: ovulation from ovarian follicle (GO:0001542);	3 out of 1617 0.185528756957328%	4 out of 12998 0.0307739652254193%	0.00697251	1
Biological Process: positive regulation of luteinizing hormone secretion (GO:0033686);	3 out of 1617 0.185528756957328%	4 out of 12998 0.0307739652254193%	0.00697251	1
Biological Process: homotypic cell-cell adhesion (GO:0034109);	3 out of 1617 0.185528756957328%	4 out of 12998 0.0307739652254193%	0.00697251	1
Biological Process: regulation of response to external stimulus (GO:0032101);	3 out of 1617 0.185528756957328%	4 out of 12998 0.0307739652254193%	0.00697251	1
Biological Process: regulation of angioblast cell migration involved in selective angioblast sprouting (GO:0035477);	3 out of 1617 0.185528756957328%	4 out of 12998 0.0307739652254193%	0.00697251	1
Biological Process: mesodermal-endodermal cell signaling (GO:0003131);	3 out of 1617 0.185528756957328%	4 out of 12998 0.0307739652254193%	0.00697251	1
Biological Process: negative regulation of tumor necrosis factor-mediated signaling pathway (GO:0010804);	3 out of 1617 0.185528756957328%	4 out of 12998 0.0307739652254193%	0.00697251	1
Biological Process: positive regulation of phospholipase activity (GO:0010518);	3 out of 1617 0.185528756957328%	4 out of 12998 0.0307739652254193%	0.00697251	1
Biological Process: neuron recognition (GO:0008038);	3 out of 1617 0.185528756957328%	4 out of 12998 0.0307739652254193%	0.00697251	1
Biological Process: collagen catabolic process (GO:0030574);	3 out of 1617 0.185528756957328%	4 out of 12998 0.0307739652254193%	0.00697251	1
Biological Process: response to organic cyclic compound (GO:0014070);	3 out of 1617 0.185528756957328%	4 out of 12998 0.0307739652254193%	0.00697251	1
Biological Process: positive regulation of dopamine receptor signaling pathway (GO:0060161);	3 out of 1617 0.185528756957328%	4 out of 12998 0.0307739652254193%	0.00697251	1
Biological Process: extracellular fibril organization (GO:0043206);	3 out of 1617 0.185528756957328%	4 out of 12998 0.0307739652254193%	0.00697251	1
Biological Process: transmembrane receptor protein tyrosine phosphatase signaling pathway (GO:0007185);	3 out of 1617 0.185528756957328%	4 out of 12998 0.0307739652254193%	0.00697251	1
Biological Process: zymogen activation (GO:0031638);	3 out of 1617 0.185528756957328%	4 out of 12998 0.0307739652254193%	0.00697251	1
Biological Process: Rho protein signal transduction (GO:0007266);	5 out of 1617 0.309214594928881%	11 out of 12998 0.0846284043699031%	0.00715451	1
Biological Process: cell fate determination (GO:0001709);	5 out of 1617 0.309214594928881%	11 out of 12998 0.0846284043699031%	0.00715451	1
Biological Process: regulation of transforming growth factor beta receptor signaling pathway (GO:0017015);	5 out of 1617 0.309214594928881%	11 out of 12998 0.0846284043699031%	0.00715451	1
Biological Process: regulation of vascular endothelial growth factor receptor signaling pathway (GO:0030947);	5 out of 1617 0.309214594928881%	11 out of 12998 0.0846284043699031%	0.00715451	1
Biological Process: artery development (GO:0060840);	5 out of 1617 0.309214594928881%	11 out of 12998 0.0846284043699031%	0.00715451	1
Biological Process: tumor necrosis factor-mediated signaling pathway (GO:0033209);	5 out of 1617 0.309214594928881%	11 out of 12998 0.0846284043699031%	0.00715451	1
Biological Process: regulation of protein heterodimerization activity (GO:0043497);	5 out of 1617 0.309214594928881%	11 out of 12998 0.0846284043699031%	0.00715451	1
Biological Process: seminiferous tubule development (GO:0072520);	5 out of 1617 0.309214594928881%	11 out of 12998 0.0846284043699031%	0.00715451	1
Biological Process: positive regulation of cell proliferation (GO:0008284);	43 out of 1617 2.65924551638837%	238 out of 12998 1.83105093091245%	0.0072303	1
Biological Process: regionalization (GO:0003002);	21 out of 1617 1.2987012987013%	97 out of 12998 0.746268656716418%	0.00739706	1
Biological Process: metabolic process (GO:0008152);	50 out of 1617 3.09214594928881%	286 out of 12998 2.20033851361748%	0.00768025	1
Biological Process: cardiac muscle tissue development (GO:0048738);	11 out of 1617 0.680272108843537%	40 out of 12998 0.307739652254193%	0.00795963	1
Biological Process: lamellipodium assembly (GO:0030032);	7 out of 1617 0.432900432900433%	20 out of 12998 0.153869826127096%	0.00810146	1
Biological Process: determination of liver left/right asymmetry (GO:0071910);	7 out of 1617 0.432900432900433%	20 out of 12998 0.153869826127096%	0.00810146	1
Biological Process: activation of protein kinase activity (GO:0032147);	7 out of 1617 0.432900432900433%	20 out of 12998 0.153869826127096%	0.00810146	1
Biological Process: dorsal/ventral axis specification (GO:0009950);	13 out of 1617 0.80395794681509%	51 out of 12998 0.392368056624096%	0.00814285	1
Biological Process: epithelial tube morphogenesis (GO:0060562);	13 out of 1617 0.80395794681509%	51 out of 12998 0.392368056624096%	0.00814285	1
Biological Process: anatomical structure morphogenesis (GO:0009653);	89 out of 1617 5.50401978973408%	560 out of 12998 4.3083551315587%	0.00824714	1
Biological Process: muscle organ development (GO:0007517);	17 out of 1617 1.05132962275819%	74 out of 12998 0.569318356670257%	0.00829366	1
Biological Process: chemotaxis (GO:0006935);	12 out of 1617 0.742115027829313%	46 out of 12998 0.353900600092322%	0.00892034	1
Biological Process: organ development (GO:0048513);	113 out of 1617 6.9882498453927%	735 out of 12998 5.6547161101708%	0.00895434	1
Biological Process: liver development (GO:0001889);	23 out of 1617 1.42238713667285%	111 out of 12998 0.853977535005385%	0.0090283	1
Biological Process: camera-type eye development (GO:0043010);	21 out of 1617 1.2987012987013%	99 out of 12998 0.761655639329128%	0.00937896	1
Biological Process: cellular component morphogenesis (GO:0032989);	20 out of 1617 1.23685837971552%	93 out of 12998 0.715494691490999%	0.00949914	1
Biological Process: positive regulation of apoptotic process (GO:0043065);	25 out of 1617 1.5460729746444%	124 out of 12998 0.953992921987998%	0.00951173	1
Biological Process: positive regulation of sequence-specific DNA binding transcription factor activity (GO:0051091);	18 out of 1617 1.11317254174397%	81 out of 12998 0.623172795814741%	0.0095796	1
Biological Process: limb bud formation (GO:0060174);	6 out of 1617 0.371057513914657%	16 out of 12998 0.123095860901677%	0.00970349	1
Biological Process: chondroblast differentiation (GO:0060591);	6 out of 1617 0.371057513914657%	16 out of 12998 0.123095860901677%	0.00970349	1
Biological Process: myeloid leukocyte differentiation (GO:0002573);	6 out of 1617 0.371057513914657%	16 out of 12998 0.123095860901677%	0.00970349	1
Biological Process: cell differentiation (GO:0030154);	96 out of 1617 5.93692022263451%	614 out of 12998 4.72380366210186%	0.00977955	1
Biological Process: neural crest cell development (GO:0014032);	14 out of 1617 0.865800865800866%	58 out of 12998 0.44622249576858%	0.0101824	1
Biological Process: negative regulation of inflammatory response (GO:0050728);	10 out of 1617 0.618429189857761%	36 out of 12998 0.276965687028774%	0.0103784	1
Biological Process: regulation of biological process (GO:0050789);	25 out of 1617 1.5460729746444%	125 out of 12998 0.961686413294353%	0.010525	1
Biological Process: neural tube development (GO:0021915);	7 out of 1617 0.432900432900433%	21 out of 12998 0.161563317433451%	0.0108708	1
Biological Process: cardiac muscle contraction (GO:0060048);	7 out of 1617 0.432900432900433%	21 out of 12998 0.161563317433451%	0.0108708	1
Biological Process: multi-organism process (GO:0051704);	7 out of 1617 0.432900432900433%	21 out of 12998 0.161563317433451%	0.0108708	1
Biological Process: regulation of anatomical structure morphogenesis (GO:0022603);	17 out of 1617 1.05132962275819%	76 out of 12998 0.584705339282967%	0.010874	1
Biological Process: negative regulation of neuron differentiation (GO:0045665);	18 out of 1617 1.11317254174397%	82 out of 12998 0.630866287121096%	0.010886	1
Biological Process: regulation of transport (GO:0051049);	18 out of 1617 1.11317254174397%	82 out of 12998 0.630866287121096%	0.010886	1
Biological Process: non-canonical Wnt signaling pathway (GO:0035567);	5 out of 1617 0.309214594928881%	12 out of 12998 0.0923218956762579%	0.0110229	1
Biological Process: muscle cell fate specification (GO:0042694);	5 out of 1617 0.309214594928881%	12 out of 12998 0.0923218956762579%	0.0110229	1
Biological Process: chorio-allantoic fusion (GO:0060710);	4 out of 1617 0.247371675943105%	8 out of 12998 0.0615479304508386%	0.0110318	1
Biological Process: Sertoli cell differentiation (GO:0060008);	4 out of 1617 0.247371675943105%	8 out of 12998 0.0615479304508386%	0.0110318	1
Biological Process: negative regulation of oligodendrocyte differentiation (GO:0048715);	4 out of 1617 0.247371675943105%	8 out of 12998 0.0615479304508386%	0.0110318	1
Biological Process: adenylate cyclase-activating dopamine receptor signaling pathway (GO:0007191);	4 out of 1617 0.247371675943105%	8 out of 12998 0.0615479304508386%	0.0110318	1
Biological Process: axial mesoderm development (GO:0048318);	4 out of 1617 0.247371675943105%	8 out of 12998 0.0615479304508386%	0.0110318	1
Biological Process: muscle attachment (GO:0016203);	4 out of 1617 0.247371675943105%	8 out of 12998 0.0615479304508386%	0.0110318	1
Biological Process: positive regulation of cell-cell adhesion (GO:0022409);	4 out of 1617 0.247371675943105%	8 out of 12998 0.0615479304508386%	0.0110318	1
Biological Process: developmental cell growth (GO:0048588);	4 out of 1617 0.247371675943105%	8 out of 12998 0.0615479304508386%	0.0110318	1
Biological Process: negative regulation of endothelial cell apoptotic process (GO:2000352);	4 out of 1617 0.247371675943105%	8 out of 12998 0.0615479304508386%	0.0110318	1
Biological Process: actomyosin structure organization (GO:0031032);	4 out of 1617 0.247371675943105%	8 out of 12998 0.0615479304508386%	0.0110318	1
Biological Process: extrinsic apoptotic signaling pathway (GO:0097191);	4 out of 1617 0.247371675943105%	8 out of 12998 0.0615479304508386%	0.0110318	1
Biological Process: response to oxygen-containing compound (GO:1901700);	4 out of 1617 0.247371675943105%	8 out of 12998 0.0615479304508386%	0.0110318	1
Biological Process: smooth muscle contraction (GO:0006939);	8 out of 1617 0.494743351886209%	26 out of 12998 0.200030773965225%	0.0111567	1
Biological Process: regulation of cellular process (GO:0050794);	120 out of 1617 7.42115027829314%	792 out of 12998 6.09324511463302%	0.0112734	1
Biological Process: positive regulation of MAPK cascade (GO:0043410);	19 out of 1617 1.17501546072975%	89 out of 12998 0.684720726265579%	0.0121996	1
Biological Process: negative regulation of signal transduction (GO:0009968);	18 out of 1617 1.11317254174397%	83 out of 12998 0.63855977842745%	0.0123299	1
Biological Process: chondrocyte differentiation (GO:0002062);	10 out of 1617 0.618429189857761%	37 out of 12998 0.284659178335128%	0.012675	1
Biological Process: adrenal gland development (GO:0030325);	10 out of 1617 0.618429189857761%	37 out of 12998 0.284659178335128%	0.012675	1
Biological Process: cellular component movement (GO:0006928);	31 out of 1617 1.91713048855906%	166 out of 12998 1.2771195568549%	0.01298	1
Biological Process: cellular response to starvation (GO:0009267);	6 out of 1617 0.371057513914657%	17 out of 12998 0.130789352208032%	0.0134449	1
Biological Process: salivary gland morphogenesis (GO:0007435);	6 out of 1617 0.371057513914657%	17 out of 12998 0.130789352208032%	0.0134449	1
Biological Process: microspike assembly (GO:0030035);	6 out of 1617 0.371057513914657%	17 out of 12998 0.130789352208032%	0.0134449	1
Biological Process: regulation of nervous system development (GO:0051960);	6 out of 1617 0.371057513914657%	17 out of 12998 0.130789352208032%	0.0134449	1
Biological Process: positive regulation of neuron projection development (GO:0010976);	9 out of 1617 0.556586270871985%	32 out of 12998 0.246191721803354%	0.0135516	1
Biological Process: ventral spinal cord development (GO:0021517);	14 out of 1617 0.865800865800866%	60 out of 12998 0.461609478381289%	0.0137505	1
Biological Process: post-anal tail morphogenesis (GO:0036342);	11 out of 1617 0.680272108843537%	43 out of 12998 0.330820126173257%	0.0139776	1
Biological Process: embryonic placenta development (GO:0001892);	8 out of 1617 0.494743351886209%	27 out of 12998 0.20772426527158%	0.0141643	1
Biological Process: positive regulation of DNA replication (GO:0045740);	7 out of 1617 0.432900432900433%	22 out of 12998 0.169256808739806%	0.0142668	1
Biological Process: odontogenesis (GO:0042476);	7 out of 1617 0.432900432900433%	22 out of 12998 0.169256808739806%	0.0142668	1
Biological Process: actin cytoskeleton organization (GO:0030036);	24 out of 1617 1.48423005565863%	122 out of 12998 0.938605939375288%	0.0146452	1
Biological Process: regulation of cell migration (GO:0030334);	12 out of 1617 0.742115027829313%	49 out of 12998 0.376981074011386%	0.0148976	1
Biological Process: somite specification (GO:0001757);	10 out of 1617 0.618429189857761%	38 out of 12998 0.292352669641483%	0.0153335	1
Biological Process: regulation of protein phosphorylation (GO:0001932);	10 out of 1617 0.618429189857761%	38 out of 12998 0.292352669641483%	0.0153335	1
Biological Process: striated muscle cell development (GO:0055002);	10 out of 1617 0.618429189857761%	38 out of 12998 0.292352669641483%	0.0153335	1
Biological Process: cellular response to follicle-stimulating hormone stimulus (GO:0071372);	2 out of 1617 0.123685837971552%	2 out of 12998 0.0153869826127096%	0.0154679	1
Biological Process: negative regulation of transforming growth factor beta1 production (GO:0032911);	2 out of 1617 0.123685837971552%	2 out of 12998 0.0153869826127096%	0.0154679	1
Biological Process: negative regulation of B cell differentiation (GO:0045578);	2 out of 1617 0.123685837971552%	2 out of 12998 0.0153869826127096%	0.0154679	1
Biological Process: regulation of the force of heart contraction by chemical signal (GO:0003057);	2 out of 1617 0.123685837971552%	2 out of 12998 0.0153869826127096%	0.0154679	1
Biological Process: regulation of skeletal muscle cell differentiation (GO:2001014);	2 out of 1617 0.123685837971552%	2 out of 12998 0.0153869826127096%	0.0154679	1
Biological Process: angioblast cell differentiation (GO:0035779);	2 out of 1617 0.123685837971552%	2 out of 12998 0.0153869826127096%	0.0154679	1
Biological Process: Golgi to plasma membrane CFTR protein transport (GO:0043000);	2 out of 1617 0.123685837971552%	2 out of 12998 0.0153869826127096%	0.0154679	1
Biological Process: myo-inositol transport (GO:0015798);	2 out of 1617 0.123685837971552%	2 out of 12998 0.0153869826127096%	0.0154679	1
Biological Process: T cell mediated cytotoxicity (GO:0001913);	2 out of 1617 0.123685837971552%	2 out of 12998 0.0153869826127096%	0.0154679	1
Biological Process: response to nicotine (GO:0035094);	2 out of 1617 0.123685837971552%	2 out of 12998 0.0153869826127096%	0.0154679	1
Biological Process: coronary vein morphogenesis (GO:0003169);	2 out of 1617 0.123685837971552%	2 out of 12998 0.0153869826127096%	0.0154679	1
Biological Process: maintenance of protein location in cell (GO:0032507);	2 out of 1617 0.123685837971552%	2 out of 12998 0.0153869826127096%	0.0154679	1
Biological Process: metanephric mesenchyme morphogenesis (GO:0072133);	2 out of 1617 0.123685837971552%	2 out of 12998 0.0153869826127096%	0.0154679	1
Biological Process: negative regulation of hepatocyte differentiation (GO:0070367);	2 out of 1617 0.123685837971552%	2 out of 12998 0.0153869826127096%	0.0154679	1
Biological Process: negative regulation of fat cell proliferation (GO:0070345);	2 out of 1617 0.123685837971552%	2 out of 12998 0.0153869826127096%	0.0154679	1
Biological Process: nucleoside triphosphate catabolic process (GO:0009143);	2 out of 1617 0.123685837971552%	2 out of 12998 0.0153869826127096%	0.0154679	1
Biological Process: cortical protein anchoring (GO:0032065);	2 out of 1617 0.123685837971552%	2 out of 12998 0.0153869826127096%	0.0154679	1
Biological Process: cellular response to lipid (GO:0071396);	2 out of 1617 0.123685837971552%	2 out of 12998 0.0153869826127096%	0.0154679	1
Biological Process: negative regulation of leukocyte apoptotic process (GO:2000107);	2 out of 1617 0.123685837971552%	2 out of 12998 0.0153869826127096%	0.0154679	1
Biological Process: detection of hypoxia (GO:0070483);	2 out of 1617 0.123685837971552%	2 out of 12998 0.0153869826127096%	0.0154679	1
Biological Process: hemolysis in other organism (GO:0044179);	2 out of 1617 0.123685837971552%	2 out of 12998 0.0153869826127096%	0.0154679	1
Biological Process: regulation of vasoconstriction by circulating norepinephrine (GO:0003117);	2 out of 1617 0.123685837971552%	2 out of 12998 0.0153869826127096%	0.0154679	1
Biological Process: negative regulation of extracellular matrix disassembly (GO:0010716);	2 out of 1617 0.123685837971552%	2 out of 12998 0.0153869826127096%	0.0154679	1
Biological Process: ossification involved in bone remodeling (GO:0043932);	2 out of 1617 0.123685837971552%	2 out of 12998 0.0153869826127096%	0.0154679	1
Biological Process: dorsal/ventral axon guidance (GO:0033563);	2 out of 1617 0.123685837971552%	2 out of 12998 0.0153869826127096%	0.0154679	1
Biological Process: intermediate mesoderm development (GO:0048389);	2 out of 1617 0.123685837971552%	2 out of 12998 0.0153869826127096%	0.0154679	1
Biological Process: pronephric distal tubule development (GO:0035777);	2 out of 1617 0.123685837971552%	2 out of 12998 0.0153869826127096%	0.0154679	1
Biological Process: paracrine signaling (GO:0038001);	2 out of 1617 0.123685837971552%	2 out of 12998 0.0153869826127096%	0.0154679	1
Biological Process: glucocorticoid metabolic process (GO:0008211);	2 out of 1617 0.123685837971552%	2 out of 12998 0.0153869826127096%	0.0154679	1
Biological Process: metanephric glomerulus vasculature development (GO:0072239);	2 out of 1617 0.123685837971552%	2 out of 12998 0.0153869826127096%	0.0154679	1
Biological Process: hepatocyte apoptotic process (GO:0097284);	2 out of 1617 0.123685837971552%	2 out of 12998 0.0153869826127096%	0.0154679	1
Biological Process: convergent extension involved in neural plate elongation (GO:0022007);	2 out of 1617 0.123685837971552%	2 out of 12998 0.0153869826127096%	0.0154679	1
Biological Process: pronephric proximal tubule development (GO:0035776);	2 out of 1617 0.123685837971552%	2 out of 12998 0.0153869826127096%	0.0154679	1
Biological Process: mesenchymal cell migration (GO:0090497);	2 out of 1617 0.123685837971552%	2 out of 12998 0.0153869826127096%	0.0154679	1
Biological Process: pons development (GO:0021548);	2 out of 1617 0.123685837971552%	2 out of 12998 0.0153869826127096%	0.0154679	1
Biological Process: subthalamus development (GO:0021539);	2 out of 1617 0.123685837971552%	2 out of 12998 0.0153869826127096%	0.0154679	1
Biological Process: forebrain radial glial cell differentiation (GO:0021861);	2 out of 1617 0.123685837971552%	2 out of 12998 0.0153869826127096%	0.0154679	1
Biological Process: positive regulation of lymphangiogenesis (GO:1901492);	2 out of 1617 0.123685837971552%	2 out of 12998 0.0153869826127096%	0.0154679	1
Biological Process: hemolysis in other organism involved in symbiotic interaction (GO:0052331);	2 out of 1617 0.123685837971552%	2 out of 12998 0.0153869826127096%	0.0154679	1
Biological Process: pronephric nephron tubule epithelial cell differentiation (GO:0035778);	2 out of 1617 0.123685837971552%	2 out of 12998 0.0153869826127096%	0.0154679	1
Biological Process: positive regulation of fibroblast apoptotic process (GO:2000271);	2 out of 1617 0.123685837971552%	2 out of 12998 0.0153869826127096%	0.0154679	1
Biological Process: negative regulation of heterotypic cell-cell adhesion (GO:0034115);	2 out of 1617 0.123685837971552%	2 out of 12998 0.0153869826127096%	0.0154679	1
Biological Process: eosinophil fate commitment (GO:0035854);	2 out of 1617 0.123685837971552%	2 out of 12998 0.0153869826127096%	0.0154679	1
Biological Process: wound healing involved in inflammatory response (GO:0002246);	2 out of 1617 0.123685837971552%	2 out of 12998 0.0153869826127096%	0.0154679	1
Biological Process: cellular response to heparin (GO:0071504);	2 out of 1617 0.123685837971552%	2 out of 12998 0.0153869826127096%	0.0154679	1
Biological Process: positive regulation of non-canonical Wnt signaling pathway (GO:2000052);	2 out of 1617 0.123685837971552%	2 out of 12998 0.0153869826127096%	0.0154679	1
Biological Process: Clara cell differentiation (GO:0060486);	2 out of 1617 0.123685837971552%	2 out of 12998 0.0153869826127096%	0.0154679	1
Biological Process: nerve growth factor production (GO:0032902);	2 out of 1617 0.123685837971552%	2 out of 12998 0.0153869826127096%	0.0154679	1
Biological Process: regulation of DNA binding (GO:0051101);	2 out of 1617 0.123685837971552%	2 out of 12998 0.0153869826127096%	0.0154679	1
Biological Process: proximal tubule development (GO:0072014);	2 out of 1617 0.123685837971552%	2 out of 12998 0.0153869826127096%	0.0154679	1
Biological Process: purine nucleoside monophosphate catabolic process (GO:0009128);	2 out of 1617 0.123685837971552%	2 out of 12998 0.0153869826127096%	0.0154679	1
Biological Process: positive regulation of Wnt signaling pathway by establishment of Wnt protein localization to extracellular region (GO:0035593);	2 out of 1617 0.123685837971552%	2 out of 12998 0.0153869826127096%	0.0154679	1
Biological Process: angioblast cell migration (GO:0035476);	2 out of 1617 0.123685837971552%	2 out of 12998 0.0153869826127096%	0.0154679	1
Biological Process: cGMP-mediated signaling (GO:0019934);	2 out of 1617 0.123685837971552%	2 out of 12998 0.0153869826127096%	0.0154679	1
Biological Process: negative regulation of fibroblast apoptotic process (GO:2000270);	2 out of 1617 0.123685837971552%	2 out of 12998 0.0153869826127096%	0.0154679	1
Biological Process: chemorepulsion involved in postnatal olfactory bulb interneuron migration (GO:0021836);	2 out of 1617 0.123685837971552%	2 out of 12998 0.0153869826127096%	0.0154679	1
Biological Process: epithelial cell fate commitment (GO:0072148);	2 out of 1617 0.123685837971552%	2 out of 12998 0.0153869826127096%	0.0154679	1
Biological Process: embryonic medial fin morphogenesis (GO:0035122);	2 out of 1617 0.123685837971552%	2 out of 12998 0.0153869826127096%	0.0154679	1
Biological Process: aorta smooth muscle tissue morphogenesis (GO:0060414);	2 out of 1617 0.123685837971552%	2 out of 12998 0.0153869826127096%	0.0154679	1
Biological Process: regulation of atrial cardiac muscle cell membrane depolarization (GO:0060371);	2 out of 1617 0.123685837971552%	2 out of 12998 0.0153869826127096%	0.0154679	1
Biological Process: regulation of muscle cell differentiation (GO:0051147);	2 out of 1617 0.123685837971552%	2 out of 12998 0.0153869826127096%	0.0154679	1
Biological Process: positive regulation of cGMP metabolic process (GO:0030825);	2 out of 1617 0.123685837971552%	2 out of 12998 0.0153869826127096%	0.0154679	1
Biological Process: cellular water homeostasis (GO:0009992);	2 out of 1617 0.123685837971552%	2 out of 12998 0.0153869826127096%	0.0154679	1
Biological Process: regulation of eye photoreceptor cell development (GO:0042478);	2 out of 1617 0.123685837971552%	2 out of 12998 0.0153869826127096%	0.0154679	1
Biological Process: cellular response to granulocyte macrophage colony-stimulating factor stimulus (GO:0097011);	2 out of 1617 0.123685837971552%	2 out of 12998 0.0153869826127096%	0.0154679	1
Biological Process: T cell selection (GO:0045058);	2 out of 1617 0.123685837971552%	2 out of 12998 0.0153869826127096%	0.0154679	1
Biological Process: cardiac atrium development (GO:0003230);	2 out of 1617 0.123685837971552%	2 out of 12998 0.0153869826127096%	0.0154679	1
Biological Process: cellular response to acid (GO:0071229);	2 out of 1617 0.123685837971552%	2 out of 12998 0.0153869826127096%	0.0154679	1
Biological Process: positive regulation of histone deacetylase activity (GO:1901727);	2 out of 1617 0.123685837971552%	2 out of 12998 0.0153869826127096%	0.0154679	1
Biological Process: dorsal/ventral pattern formation (GO:0009953);	27 out of 1617 1.66975881261596%	142 out of 12998 1.09247576550238%	0.0155718	1
Biological Process: endocytosis (GO:0006897);	22 out of 1617 1.36054421768707%	110 out of 12998 0.846284043699031%	0.0157218	1
Biological Process: regulation of extent of cell growth (GO:0061387);	3 out of 1617 0.185528756957328%	5 out of 12998 0.0384674565317741%	0.0158186	1
Biological Process: uropod organization (GO:0032796);	3 out of 1617 0.185528756957328%	5 out of 12998 0.0384674565317741%	0.0158186	1
Biological Process: response to progesterone (GO:0032570);	3 out of 1617 0.185528756957328%	5 out of 12998 0.0384674565317741%	0.0158186	1
Biological Process: positive regulation of CREB transcription factor activity (GO:0032793);	3 out of 1617 0.185528756957328%	5 out of 12998 0.0384674565317741%	0.0158186	1
Biological Process: skin morphogenesis (GO:0043589);	3 out of 1617 0.185528756957328%	5 out of 12998 0.0384674565317741%	0.0158186	1
Biological Process: iron ion transmembrane transport (GO:0034755);	3 out of 1617 0.185528756957328%	5 out of 12998 0.0384674565317741%	0.0158186	1
Biological Process: regulation of sodium ion transmembrane transporter activity (GO:2000649);	3 out of 1617 0.185528756957328%	5 out of 12998 0.0384674565317741%	0.0158186	1
Biological Process: negative regulation of bone resorption (GO:0045779);	3 out of 1617 0.185528756957328%	5 out of 12998 0.0384674565317741%	0.0158186	1
Biological Process: bleb assembly (GO:0032060);	3 out of 1617 0.185528756957328%	5 out of 12998 0.0384674565317741%	0.0158186	1
Biological Process: response to iron ion (GO:0010039);	3 out of 1617 0.185528756957328%	5 out of 12998 0.0384674565317741%	0.0158186	1
Biological Process: positive regulation of macrophage differentiation (GO:0045651);	3 out of 1617 0.185528756957328%	5 out of 12998 0.0384674565317741%	0.0158186	1
Biological Process: segment specification (GO:0007379);	3 out of 1617 0.185528756957328%	5 out of 12998 0.0384674565317741%	0.0158186	1
Biological Process: actin-myosin filament sliding (GO:0033275);	3 out of 1617 0.185528756957328%	5 out of 12998 0.0384674565317741%	0.0158186	1
Biological Process: regulation of RNA biosynthetic process (GO:2001141);	3 out of 1617 0.185528756957328%	5 out of 12998 0.0384674565317741%	0.0158186	1
Biological Process: canonical Wnt signaling pathway involved in osteoblast differentiation (GO:0044339);	3 out of 1617 0.185528756957328%	5 out of 12998 0.0384674565317741%	0.0158186	1
Biological Process: actin polymerization or depolymerization (GO:0008154);	3 out of 1617 0.185528756957328%	5 out of 12998 0.0384674565317741%	0.0158186	1
Biological Process: canonical Wnt signaling pathway involved in mesenchymal stem cell differentiation (GO:0044338);	3 out of 1617 0.185528756957328%	5 out of 12998 0.0384674565317741%	0.0158186	1
Biological Process: meiotic spindle organization (GO:0000212);	3 out of 1617 0.185528756957328%	5 out of 12998 0.0384674565317741%	0.0158186	1
Biological Process: basement membrane organization (GO:0071711);	3 out of 1617 0.185528756957328%	5 out of 12998 0.0384674565317741%	0.0158186	1
Biological Process: positive regulation of intracellular estrogen receptor signaling pathway (GO:0033148);	3 out of 1617 0.185528756957328%	5 out of 12998 0.0384674565317741%	0.0158186	1
Biological Process: aortic valve morphogenesis (GO:0003180);	3 out of 1617 0.185528756957328%	5 out of 12998 0.0384674565317741%	0.0158186	1
Biological Process: female sex determination (GO:0030237);	3 out of 1617 0.185528756957328%	5 out of 12998 0.0384674565317741%	0.0158186	1
Biological Process: sulfur compound metabolic process (GO:0006790);	3 out of 1617 0.185528756957328%	5 out of 12998 0.0384674565317741%	0.0158186	1
Biological Process: lymphatic endothelial cell differentiation (GO:0060836);	3 out of 1617 0.185528756957328%	5 out of 12998 0.0384674565317741%	0.0158186	1
Biological Process: chondrocyte proliferation (GO:0035988);	3 out of 1617 0.185528756957328%	5 out of 12998 0.0384674565317741%	0.0158186	1
Biological Process: regulation of epithelial cell proliferation (GO:0050678);	5 out of 1617 0.309214594928881%	13 out of 12998 0.100015386982613%	0.0161051	1
Biological Process: chondroitin sulfate biosynthetic process (GO:0030206);	5 out of 1617 0.309214594928881%	13 out of 12998 0.100015386982613%	0.0161051	1
Biological Process: carbohydrate biosynthetic process (GO:0016051);	5 out of 1617 0.309214594928881%	13 out of 12998 0.100015386982613%	0.0161051	1
Biological Process: cell projection assembly (GO:0030031);	5 out of 1617 0.309214594928881%	13 out of 12998 0.100015386982613%	0.0161051	1
Biological Process: response to lipid (GO:0033993);	5 out of 1617 0.309214594928881%	13 out of 12998 0.100015386982613%	0.0161051	1
Biological Process: mammary gland development (GO:0030879);	5 out of 1617 0.309214594928881%	13 out of 12998 0.100015386982613%	0.0161051	1
Biological Process: response to cytokine (GO:0034097);	5 out of 1617 0.309214594928881%	13 out of 12998 0.100015386982613%	0.0161051	1
Biological Process: heart looping (GO:0001947);	24 out of 1617 1.48423005565863%	123 out of 12998 0.946299430681643%	0.0161158	1
Biological Process: cell migration (GO:0016477);	48 out of 1617 2.96846011131725%	284 out of 12998 2.18495153100477%	0.0161894	1
Biological Process: ameboidal cell migration (GO:0001667);	9 out of 1617 0.556586270871985%	33 out of 12998 0.253885213109709%	0.0166289	1
Biological Process: negative regulation of biological process (GO:0048519);	30 out of 1617 1.85528756957328%	163 out of 12998 1.25403908293584%	0.0174047	1
Biological Process: diencephalon development (GO:0021536);	12 out of 1617 0.742115027829313%	50 out of 12998 0.384674565317741%	0.0174464	1
Biological Process: macromolecule metabolic process (GO:0043170);	18 out of 1617 1.11317254174397%	86 out of 12998 0.661640252346515%	0.0175831	1
Biological Process: hair follicle morphogenesis (GO:0031069);	8 out of 1617 0.494743351886209%	28 out of 12998 0.215417756577935%	0.0177208	1
Biological Process: regulation of axon extension (GO:0030516);	8 out of 1617 0.494743351886209%	28 out of 12998 0.215417756577935%	0.0177208	1
Biological Process: inner ear receptor stereocilium organization (GO:0060122);	4 out of 1617 0.247371675943105%	9 out of 12998 0.0692414217571934%	0.0179223	1
Biological Process: specification of pronephric tubule identity (GO:0039005);	4 out of 1617 0.247371675943105%	9 out of 12998 0.0692414217571934%	0.0179223	1
Biological Process: glomerular filtration (GO:0003094);	4 out of 1617 0.247371675943105%	9 out of 12998 0.0692414217571934%	0.0179223	1
Biological Process: negative regulation of hydrolase activity (GO:0051346);	4 out of 1617 0.247371675943105%	9 out of 12998 0.0692414217571934%	0.0179223	1
Biological Process: cardiac muscle fiber development (GO:0048739);	4 out of 1617 0.247371675943105%	9 out of 12998 0.0692414217571934%	0.0179223	1
Biological Process: SMAD protein import into nucleus (GO:0007184);	4 out of 1617 0.247371675943105%	9 out of 12998 0.0692414217571934%	0.0179223	1
Biological Process: cellular response to hormone stimulus (GO:0032870);	4 out of 1617 0.247371675943105%	9 out of 12998 0.0692414217571934%	0.0179223	1
Biological Process: prostaglandin biosynthetic process (GO:0001516);	4 out of 1617 0.247371675943105%	9 out of 12998 0.0692414217571934%	0.0179223	1
Biological Process: response to ATP (GO:0033198);	4 out of 1617 0.247371675943105%	9 out of 12998 0.0692414217571934%	0.0179223	1
Biological Process: ear development (GO:0043583);	4 out of 1617 0.247371675943105%	9 out of 12998 0.0692414217571934%	0.0179223	1
Biological Process: negative regulation of blood vessel endothelial cell migration (GO:0043537);	4 out of 1617 0.247371675943105%	9 out of 12998 0.0692414217571934%	0.0179223	1
Biological Process: tissue homeostasis (GO:0001894);	4 out of 1617 0.247371675943105%	9 out of 12998 0.0692414217571934%	0.0179223	1
Biological Process: epicardial cell to mesenchymal cell transition (GO:0003347);	4 out of 1617 0.247371675943105%	9 out of 12998 0.0692414217571934%	0.0179223	1
Biological Process: atrioventricular valve formation (GO:0003190);	4 out of 1617 0.247371675943105%	9 out of 12998 0.0692414217571934%	0.0179223	1
Biological Process: prostate epithelial cord arborization involved in prostate glandular acinus morphogenesis (GO:0060527);	4 out of 1617 0.247371675943105%	9 out of 12998 0.0692414217571934%	0.0179223	1
Biological Process: RNA biosynthetic process (GO:0032774);	4 out of 1617 0.247371675943105%	9 out of 12998 0.0692414217571934%	0.0179223	1
Biological Process: maintenance of kidney identity (GO:0072005);	4 out of 1617 0.247371675943105%	9 out of 12998 0.0692414217571934%	0.0179223	1
Biological Process: positive regulation of tyrosine phosphorylation of Stat1 protein (GO:0042511);	4 out of 1617 0.247371675943105%	9 out of 12998 0.0692414217571934%	0.0179223	1
Biological Process: nitric oxide biosynthetic process (GO:0006809);	4 out of 1617 0.247371675943105%	9 out of 12998 0.0692414217571934%	0.0179223	1
Biological Process: endodermal digestive tract morphogenesis (GO:0061031);	4 out of 1617 0.247371675943105%	9 out of 12998 0.0692414217571934%	0.0179223	1
Biological Process: regulation of cartilage development (GO:0061035);	4 out of 1617 0.247371675943105%	9 out of 12998 0.0692414217571934%	0.0179223	1
Biological Process: neural crest cell fate commitment (GO:0014034);	13 out of 1617 0.80395794681509%	56 out of 12998 0.43083551315587%	0.0179608	1
Biological Process: negative regulation of protein phosphorylation (GO:0001933);	6 out of 1617 0.371057513914657%	18 out of 12998 0.138482843514387%	0.0180875	1
Biological Process: lens morphogenesis in camera-type eye (GO:0002089);	6 out of 1617 0.371057513914657%	18 out of 12998 0.138482843514387%	0.0180875	1
Biological Process: positive regulation of developmental process (GO:0051094);	16 out of 1617 0.989486703772418%	74 out of 12998 0.569318356670257%	0.0181478	1
Biological Process: thyroid gland development (GO:0030878);	15 out of 1617 0.927643784786642%	68 out of 12998 0.523157408832128%	0.0182601	1
Biological Process: female gonad development (GO:0008585);	7 out of 1617 0.432900432900433%	23 out of 12998 0.176950300046161%	0.018357	1
Biological Process: regulation of cell proliferation (GO:0042127);	22 out of 1617 1.36054421768707%	112 out of 12998 0.86167102631174%	0.0191644	1
Biological Process: odontogenesis of dentin-containing tooth (GO:0042475);	11 out of 1617 0.680272108843537%	45 out of 12998 0.346207108785967%	0.0195712	1
Biological Process: face morphogenesis (GO:0060325);	11 out of 1617 0.680272108843537%	45 out of 12998 0.346207108785967%	0.0195712	1
Biological Process: positive regulation of MAP kinase activity (GO:0043406);	9 out of 1617 0.556586270871985%	34 out of 12998 0.261578704416064%	0.0201871	1
Biological Process: brain segmentation (GO:0035284);	8 out of 1617 0.494743351886209%	29 out of 12998 0.22311124788429%	0.0218746	1
Biological Process: response to glucose (GO:0009749);	8 out of 1617 0.494743351886209%	29 out of 12998 0.22311124788429%	0.0218746	1
Biological Process: transport (GO:0006810);	58 out of 1617 3.58688930117502%	360 out of 12998 2.76965687028774%	0.0224914	1
Biological Process: homeostasis of number of cells within a tissue (GO:0048873);	5 out of 1617 0.309214594928881%	14 out of 12998 0.107708878288968%	0.0225347	1
Biological Process: monocyte differentiation (GO:0030224);	5 out of 1617 0.309214594928881%	14 out of 12998 0.107708878288968%	0.0225347	1
Biological Process: negative regulation of cell-cell adhesion (GO:0022408);	5 out of 1617 0.309214594928881%	14 out of 12998 0.107708878288968%	0.0225347	1
Biological Process: peptide cross-linking (GO:0018149);	5 out of 1617 0.309214594928881%	14 out of 12998 0.107708878288968%	0.0225347	1
Biological Process: positive regulation of heart growth (GO:0060421);	5 out of 1617 0.309214594928881%	14 out of 12998 0.107708878288968%	0.0225347	1
Biological Process: regulation of BMP signaling pathway involved in heart jogging (GO:2000223);	5 out of 1617 0.309214594928881%	14 out of 12998 0.107708878288968%	0.0225347	1
Biological Process: posterior mesonephric tubule development (GO:0072166);	5 out of 1617 0.309214594928881%	14 out of 12998 0.107708878288968%	0.0225347	1
Biological Process: adrenal cortex formation (GO:0035802);	5 out of 1617 0.309214594928881%	14 out of 12998 0.107708878288968%	0.0225347	1
Biological Process: regulation of Rho protein signal transduction (GO:0035023);	11 out of 1617 0.680272108843537%	46 out of 12998 0.353900600092322%	0.0229187	1
Biological Process: regulation of phosphate metabolic process (GO:0019220);	16 out of 1617 0.989486703772418%	76 out of 12998 0.584705339282967%	0.0230532	1
Biological Process: negative regulation of fat cell differentiation (GO:0045599);	7 out of 1617 0.432900432900433%	24 out of 12998 0.184643791352516%	0.0232041	1
Biological Process: behavior (GO:0007610);	7 out of 1617 0.432900432900433%	24 out of 12998 0.184643791352516%	0.0232041	1
Biological Process: response to wounding (GO:0009611);	7 out of 1617 0.432900432900433%	24 out of 12998 0.184643791352516%	0.0232041	1
Biological Process: branching involved in ureteric bud morphogenesis (GO:0001658);	14 out of 1617 0.865800865800866%	64 out of 12998 0.492383443606709%	0.0236957	1
Biological Process: neurological system process (GO:0050877);	14 out of 1617 0.865800865800866%	64 out of 12998 0.492383443606709%	0.0236957	1
Biological Process: regulation of cell morphogenesis (GO:0022604);	6 out of 1617 0.371057513914657%	19 out of 12998 0.146176334820742%	0.0237179	1
Biological Process: cellular response to transforming growth factor beta stimulus (GO:0071560);	6 out of 1617 0.371057513914657%	19 out of 12998 0.146176334820742%	0.0237179	1
Biological Process: leukocyte differentiation (GO:0002521);	6 out of 1617 0.371057513914657%	19 out of 12998 0.146176334820742%	0.0237179	1
Biological Process: sex determination (GO:0007530);	6 out of 1617 0.371057513914657%	19 out of 12998 0.146176334820742%	0.0237179	1
Biological Process: embryonic eye morphogenesis (GO:0048048);	6 out of 1617 0.371057513914657%	19 out of 12998 0.146176334820742%	0.0237179	1
Biological Process: positive regulation of phosphorylation (GO:0042327);	6 out of 1617 0.371057513914657%	19 out of 12998 0.146176334820742%	0.0237179	1
Biological Process: Ras protein signal transduction (GO:0007265);	9 out of 1617 0.556586270871985%	35 out of 12998 0.269272195722419%	0.0242631	1
Biological Process: endoderm development (GO:0007492);	9 out of 1617 0.556586270871985%	35 out of 12998 0.269272195722419%	0.0242631	1
Biological Process: response to stress (GO:0006950);	34 out of 1617 2.10265924551639%	195 out of 12998 1.50023080473919%	0.0254855	1
Biological Process: system process (GO:0003008);	36 out of 1617 2.22634508348794%	209 out of 12998 1.60793968302816%	0.0260849	1
Biological Process: glomus development (GO:0072013);	15 out of 1617 0.927643784786642%	71 out of 12998 0.546237882751192%	0.0264271	1
Biological Process: locomotory behavior (GO:0007626);	14 out of 1617 0.865800865800866%	65 out of 12998 0.500076934913064%	0.0268583	1
Biological Process: embryonic limb morphogenesis (GO:0030326);	14 out of 1617 0.865800865800866%	65 out of 12998 0.500076934913064%	0.0268583	1
Biological Process: negative regulation of osteoclast differentiation (GO:0045671);	4 out of 1617 0.247371675943105%	10 out of 12998 0.0769349130635482%	0.0269746	1
Biological Process: positive regulation of extrinsic apoptotic signaling pathway (GO:2001238);	4 out of 1617 0.247371675943105%	10 out of 12998 0.0769349130635482%	0.0269746	1
Biological Process: platelet aggregation (GO:0070527);	4 out of 1617 0.247371675943105%	10 out of 12998 0.0769349130635482%	0.0269746	1
Biological Process: leukocyte chemotaxis (GO:0030595);	4 out of 1617 0.247371675943105%	10 out of 12998 0.0769349130635482%	0.0269746	1
Biological Process: embryonic caudal fin morphogenesis (GO:0035124);	4 out of 1617 0.247371675943105%	10 out of 12998 0.0769349130635482%	0.0269746	1
Biological Process: negative regulation of cell-substrate adhesion (GO:0010812);	4 out of 1617 0.247371675943105%	10 out of 12998 0.0769349130635482%	0.0269746	1
Biological Process: hemostasis (GO:0007599);	4 out of 1617 0.247371675943105%	10 out of 12998 0.0769349130635482%	0.0269746	1
Biological Process: cellular response to extracellular stimulus (GO:0031668);	4 out of 1617 0.247371675943105%	10 out of 12998 0.0769349130635482%	0.0269746	1
Biological Process: male sex determination (GO:0030238);	4 out of 1617 0.247371675943105%	10 out of 12998 0.0769349130635482%	0.0269746	1
Biological Process: negative regulation of vascular permeability (GO:0043116);	3 out of 1617 0.185528756957328%	6 out of 12998 0.0461609478381289%	0.0287305	1
Biological Process: urate metabolic process (GO:0046415);	3 out of 1617 0.185528756957328%	6 out of 12998 0.0461609478381289%	0.0287305	1
Biological Process: positive regulation of protein kinase C signaling (GO:0090037);	3 out of 1617 0.185528756957328%	6 out of 12998 0.0461609478381289%	0.0287305	1
Biological Process: prostate epithelial cord elongation (GO:0060523);	3 out of 1617 0.185528756957328%	6 out of 12998 0.0461609478381289%	0.0287305	1
Biological Process: positive regulation of epithelial cell proliferation involved in wound healing (GO:0060054);	3 out of 1617 0.185528756957328%	6 out of 12998 0.0461609478381289%	0.0287305	1
Biological Process: pyrimidine nucleobase catabolic process (GO:0006208);	3 out of 1617 0.185528756957328%	6 out of 12998 0.0461609478381289%	0.0287305	1
Biological Process: macrophage differentiation (GO:0030225);	3 out of 1617 0.185528756957328%	6 out of 12998 0.0461609478381289%	0.0287305	1
Biological Process: satellite cell maintenance involved in skeletal muscle regeneration (GO:0014834);	3 out of 1617 0.185528756957328%	6 out of 12998 0.0461609478381289%	0.0287305	1
Biological Process: blood vessel endothelial cell proliferation involved in sprouting angiogenesis (GO:0002043);	3 out of 1617 0.185528756957328%	6 out of 12998 0.0461609478381289%	0.0287305	1
Biological Process: atrial ventricular junction remodeling (GO:0003294);	3 out of 1617 0.185528756957328%	6 out of 12998 0.0461609478381289%	0.0287305	1
Biological Process: lymph node development (GO:0048535);	3 out of 1617 0.185528756957328%	6 out of 12998 0.0461609478381289%	0.0287305	1
Biological Process: growth plate cartilage development (GO:0003417);	3 out of 1617 0.185528756957328%	6 out of 12998 0.0461609478381289%	0.0287305	1
Biological Process: negative regulation of DNA biosynthetic process (GO:2000279);	3 out of 1617 0.185528756957328%	6 out of 12998 0.0461609478381289%	0.0287305	1
Biological Process: basement membrane assembly (GO:0070831);	3 out of 1617 0.185528756957328%	6 out of 12998 0.0461609478381289%	0.0287305	1
Biological Process: negative regulation of nitric oxide biosynthetic process (GO:0045019);	3 out of 1617 0.185528756957328%	6 out of 12998 0.0461609478381289%	0.0287305	1
Biological Process: collagen metabolic process (GO:0032963);	3 out of 1617 0.185528756957328%	6 out of 12998 0.0461609478381289%	0.0287305	1
Biological Process: negative regulation of developmental growth (GO:0048640);	3 out of 1617 0.185528756957328%	6 out of 12998 0.0461609478381289%	0.0287305	1
Biological Process: establishment of meiotic spindle localization (GO:0051295);	3 out of 1617 0.185528756957328%	6 out of 12998 0.0461609478381289%	0.0287305	1
Biological Process: regulation of transmembrane receptor protein serine/threonine kinase signaling pathway (GO:0090092);	3 out of 1617 0.185528756957328%	6 out of 12998 0.0461609478381289%	0.0287305	1
Biological Process: positive regulation of cell migration involved in sprouting angiogenesis (GO:0090050);	3 out of 1617 0.185528756957328%	6 out of 12998 0.0461609478381289%	0.0287305	1
Biological Process: envenomation resulting in impairment of hemostasis in other organism (GO:0044483);	3 out of 1617 0.185528756957328%	6 out of 12998 0.0461609478381289%	0.0287305	1
Biological Process: B cell proliferation (GO:0042100);	3 out of 1617 0.185528756957328%	6 out of 12998 0.0461609478381289%	0.0287305	1
Biological Process: dichotomous subdivision of terminal units involved in salivary gland branching (GO:0060666);	3 out of 1617 0.185528756957328%	6 out of 12998 0.0461609478381289%	0.0287305	1
Biological Process: cellular response to thyroid hormone stimulus (GO:0097067);	3 out of 1617 0.185528756957328%	6 out of 12998 0.0461609478381289%	0.0287305	1
Biological Process: forebrain development (GO:0030900);	23 out of 1617 1.42238713667285%	123 out of 12998 0.946299430681643%	0.0289178	1
Biological Process: tube development (GO:0035295);	10 out of 1617 0.618429189857761%	42 out of 12998 0.323126634866903%	0.0301969	1
Biological Process: otolith development (GO:0048840);	10 out of 1617 0.618429189857761%	42 out of 12998 0.323126634866903%	0.0301969	1
Biological Process: adenylate cyclase-activating G-protein coupled receptor signaling pathway (GO:0007189);	6 out of 1617 0.371057513914657%	20 out of 12998 0.153869826127096%	0.0304106	1
Biological Process: positive regulation of T cell activation (GO:0050870);	6 out of 1617 0.371057513914657%	20 out of 12998 0.153869826127096%	0.0304106	1
Biological Process: negative regulation of female gonad development (GO:2000195);	5 out of 1617 0.309214594928881%	15 out of 12998 0.115402369595322%	0.0304187	1
Biological Process: positive regulation of male gonad development (GO:2000020);	5 out of 1617 0.309214594928881%	15 out of 12998 0.115402369595322%	0.0304187	1
Biological Process: cytokine production (GO:0001816);	5 out of 1617 0.309214594928881%	15 out of 12998 0.115402369595322%	0.0304187	1
Biological Process: regulation of organ formation (GO:0003156);	5 out of 1617 0.309214594928881%	15 out of 12998 0.115402369595322%	0.0304187	1
Biological Process: ureteric bud development (GO:0001657);	13 out of 1617 0.80395794681509%	60 out of 12998 0.461609478381289%	0.0307825	1
Biological Process: potassium ion transport (GO:0006813);	11 out of 1617 0.680272108843537%	48 out of 12998 0.369287582705032%	0.0308349	1
Biological Process: regulation of nucleobase-containing compound metabolic process (GO:0019219);	19 out of 1617 1.17501546072975%	98 out of 12998 0.753962148022773%	0.0317522	1
Biological Process: lymphangiogenesis (GO:0001946);	8 out of 1617 0.494743351886209%	31 out of 12998 0.238498230497%	0.0321503	1
Biological Process: insulin-like growth factor receptor signaling pathway (GO:0048009);	9 out of 1617 0.556586270871985%	37 out of 12998 0.284659178335128%	0.0341037	1
Biological Process: determination of dorsal identity (GO:0048263);	9 out of 1617 0.556586270871985%	37 out of 12998 0.284659178335128%	0.0341037	1
Biological Process: organic substance transport (GO:0071702);	23 out of 1617 1.42238713667285%	125 out of 12998 0.961686413294353%	0.034193	1
Biological Process: organic cyclic compound metabolic process (GO:1901360);	13 out of 1617 0.80395794681509%	61 out of 12998 0.469302969687644%	0.0348235	1
Biological Process: regulation of apoptotic process (GO:0042981);	32 out of 1617 1.97897340754484%	186 out of 12998 1.430989382982%	0.0348602	1
Biological Process: signal transduction (GO:0007165);	97 out of 1617 5.99876314162028%	654 out of 12998 5.03154331435606%	0.0350768	1
Biological Process: actin filament-based process (GO:0030029);	10 out of 1617 0.618429189857761%	43 out of 12998 0.330820126173257%	0.0351119	1
Biological Process: regulation of organ morphogenesis (GO:2000027);	7 out of 1617 0.432900432900433%	26 out of 12998 0.200030773965225%	0.0353889	1
Biological Process: positive regulation of cardiac muscle cell proliferation (GO:0060045);	7 out of 1617 0.432900432900433%	26 out of 12998 0.200030773965225%	0.0353889	1
Biological Process: positive regulation of peptidyl-tyrosine phosphorylation (GO:0050731);	7 out of 1617 0.432900432900433%	26 out of 12998 0.200030773965225%	0.0353889	1
Biological Process: myofibril assembly (GO:0030239);	7 out of 1617 0.432900432900433%	26 out of 12998 0.200030773965225%	0.0353889	1
Biological Process: forebrain anterior/posterior pattern specification (GO:0021797);	7 out of 1617 0.432900432900433%	26 out of 12998 0.200030773965225%	0.0353889	1
Biological Process: camera-type eye morphogenesis (GO:0048593);	6 out of 1617 0.371057513914657%	21 out of 12998 0.161563317433451%	0.0382266	1
Biological Process: negative regulation of cell adhesion (GO:0007162);	6 out of 1617 0.371057513914657%	21 out of 12998 0.161563317433451%	0.0382266	1
Biological Process: diaphragm development (GO:0060539);	6 out of 1617 0.371057513914657%	21 out of 12998 0.161563317433451%	0.0382266	1
Biological Process: learning (GO:0007612);	6 out of 1617 0.371057513914657%	21 out of 12998 0.161563317433451%	0.0382266	1
Biological Process: dendrite morphogenesis (GO:0048813);	6 out of 1617 0.371057513914657%	21 out of 12998 0.161563317433451%	0.0382266	1
Biological Process: positive regulation of blood coagulation in other organism (GO:0035807);	6 out of 1617 0.371057513914657%	21 out of 12998 0.161563317433451%	0.0382266	1
Biological Process: envenomation resulting in positive regulation of blood coagulation in other organism (GO:0044469);	6 out of 1617 0.371057513914657%	21 out of 12998 0.161563317433451%	0.0382266	1
Biological Process: hematopoietic progenitor cell differentiation (GO:0002244);	4 out of 1617 0.247371675943105%	11 out of 12998 0.0846284043699031%	0.0383003	1
Biological Process: Wnt signaling pathway, calcium modulating pathway (GO:0007223);	4 out of 1617 0.247371675943105%	11 out of 12998 0.0846284043699031%	0.0383003	1
Biological Process: osteoclast differentiation (GO:0030316);	4 out of 1617 0.247371675943105%	11 out of 12998 0.0846284043699031%	0.0383003	1
Biological Process: positive regulation of epithelial cell migration (GO:0010634);	4 out of 1617 0.247371675943105%	11 out of 12998 0.0846284043699031%	0.0383003	1
Biological Process: intrahepatic bile duct development (GO:0035622);	4 out of 1617 0.247371675943105%	11 out of 12998 0.0846284043699031%	0.0383003	1
Biological Process: auditory receptor cell stereocilium organization (GO:0060088);	4 out of 1617 0.247371675943105%	11 out of 12998 0.0846284043699031%	0.0383003	1
Biological Process: vasoconstriction (GO:0042310);	4 out of 1617 0.247371675943105%	11 out of 12998 0.0846284043699031%	0.0383003	1
Biological Process: cardiac conduction system development (GO:0003161);	4 out of 1617 0.247371675943105%	11 out of 12998 0.0846284043699031%	0.0383003	1
Biological Process: activation of transmembrane receptor protein tyrosine kinase activity (GO:0007171);	4 out of 1617 0.247371675943105%	11 out of 12998 0.0846284043699031%	0.0383003	1
Biological Process: cholesterol biosynthetic process (GO:0006695);	4 out of 1617 0.247371675943105%	11 out of 12998 0.0846284043699031%	0.0383003	1
Biological Process: developmental process involved in reproduction (GO:0003006);	8 out of 1617 0.494743351886209%	32 out of 12998 0.246191721803354%	0.0383498	1
Biological Process: B cell activation (GO:0042113);	8 out of 1617 0.494743351886209%	32 out of 12998 0.246191721803354%	0.0383498	1
Biological Process: positive regulation of mesenchymal cell proliferation (GO:0002053);	8 out of 1617 0.494743351886209%	32 out of 12998 0.246191721803354%	0.0383498	1
Biological Process: single-organism process (GO:0044699);	67 out of 1617 4.143475572047%	437 out of 12998 3.36205570087706%	0.0395929	1
Biological Process: auditory receptor cell development (GO:0060117);	5 out of 1617 0.309214594928881%	16 out of 12998 0.123095860901677%	0.0398347	1
Biological Process: response to copper ion (GO:0046688);	5 out of 1617 0.309214594928881%	16 out of 12998 0.123095860901677%	0.0398347	1
Biological Process: outflow tract septum morphogenesis (GO:0003148);	5 out of 1617 0.309214594928881%	16 out of 12998 0.123095860901677%	0.0398347	1
Biological Process: neutrophil chemotaxis (GO:0030593);	5 out of 1617 0.309214594928881%	16 out of 12998 0.123095860901677%	0.0398347	1
Biological Process: notochord cell differentiation (GO:0060034);	5 out of 1617 0.309214594928881%	16 out of 12998 0.123095860901677%	0.0398347	1
Biological Process: positive regulation of immune system process (GO:0002684);	5 out of 1617 0.309214594928881%	16 out of 12998 0.123095860901677%	0.0398347	1
Biological Process: osteoblast development (GO:0002076);	5 out of 1617 0.309214594928881%	16 out of 12998 0.123095860901677%	0.0398347	1
Biological Process: response to ethanol (GO:0045471);	5 out of 1617 0.309214594928881%	16 out of 12998 0.123095860901677%	0.0398347	1
Biological Process: negative regulation of protein kinase activity (GO:0006469);	9 out of 1617 0.556586270871985%	38 out of 12998 0.292352669641483%	0.0399289	1
Biological Process: chloride transport (GO:0006821);	12 out of 1617 0.742115027829313%	56 out of 12998 0.43083551315587%	0.0400368	1
Biological Process: calcium ion transport (GO:0006816);	10 out of 1617 0.618429189857761%	44 out of 12998 0.338513617479612%	0.0405568	1
Biological Process: hemopoiesis (GO:0030097);	32 out of 1617 1.97897340754484%	189 out of 12998 1.45406985690106%	0.0423095	1
Biological Process: response to ammonium ion (GO:0060359);	2 out of 1617 0.123685837971552%	3 out of 12998 0.0230804739190645%	0.0425594	1
Biological Process: notochord regression (GO:0060032);	2 out of 1617 0.123685837971552%	3 out of 12998 0.0230804739190645%	0.0425594	1
Biological Process: negative regulation of cell migration involved in sprouting angiogenesis (GO:0090051);	2 out of 1617 0.123685837971552%	3 out of 12998 0.0230804739190645%	0.0425594	1
Biological Process: parturition (GO:0007567);	2 out of 1617 0.123685837971552%	3 out of 12998 0.0230804739190645%	0.0425594	1
Biological Process: glutamine biosynthetic process (GO:0006542);	2 out of 1617 0.123685837971552%	3 out of 12998 0.0230804739190645%	0.0425594	1
Biological Process: negative regulation of chemokine-mediated signaling pathway (GO:0070100);	2 out of 1617 0.123685837971552%	3 out of 12998 0.0230804739190645%	0.0425594	1
Biological Process: positive regulation of neuron migration (GO:2001224);	2 out of 1617 0.123685837971552%	3 out of 12998 0.0230804739190645%	0.0425594	1
Biological Process: smoothened signaling pathway involved in ventral spinal cord interneuron specification (GO:0021775);	2 out of 1617 0.123685837971552%	3 out of 12998 0.0230804739190645%	0.0425594	1
Biological Process: negative regulation of alpha-beta T cell differentiation (GO:0046639);	2 out of 1617 0.123685837971552%	3 out of 12998 0.0230804739190645%	0.0425594	1
Biological Process: cell migration involved in endocardial cushion formation (GO:0003273);	2 out of 1617 0.123685837971552%	3 out of 12998 0.0230804739190645%	0.0425594	1
Biological Process: positive regulation of natural killer cell differentiation (GO:0032825);	2 out of 1617 0.123685837971552%	3 out of 12998 0.0230804739190645%	0.0425594	1
Biological Process: positive regulation of mast cell chemotaxis (GO:0060754);	2 out of 1617 0.123685837971552%	3 out of 12998 0.0230804739190645%	0.0425594	1
Biological Process: antigen processing and presentation of endogenous peptide antigen via MHC class I (GO:0019885);	2 out of 1617 0.123685837971552%	3 out of 12998 0.0230804739190645%	0.0425594	1
Biological Process: nucleobase-containing small molecule metabolic process (GO:0055086);	2 out of 1617 0.123685837971552%	3 out of 12998 0.0230804739190645%	0.0425594	1
Biological Process: regulation of store-operated calcium entry (GO:2001256);	2 out of 1617 0.123685837971552%	3 out of 12998 0.0230804739190645%	0.0425594	1
Biological Process: termination of RNA polymerase I transcription (GO:0006363);	2 out of 1617 0.123685837971552%	3 out of 12998 0.0230804739190645%	0.0425594	1
Biological Process: entrainment of circadian clock (GO:0009649);	2 out of 1617 0.123685837971552%	3 out of 12998 0.0230804739190645%	0.0425594	1
Biological Process: stress-induced premature senescence (GO:0090400);	2 out of 1617 0.123685837971552%	3 out of 12998 0.0230804739190645%	0.0425594	1
Biological Process: negative regulation of granulocyte differentiation (GO:0030853);	2 out of 1617 0.123685837971552%	3 out of 12998 0.0230804739190645%	0.0425594	1
Biological Process: positive regulation of heterotypic cell-cell adhesion (GO:0034116);	2 out of 1617 0.123685837971552%	3 out of 12998 0.0230804739190645%	0.0425594	1
Biological Process: positive regulation of monocyte aggregation (GO:1900625);	2 out of 1617 0.123685837971552%	3 out of 12998 0.0230804739190645%	0.0425594	1
Biological Process: peptide biosynthetic process (GO:0043043);	2 out of 1617 0.123685837971552%	3 out of 12998 0.0230804739190645%	0.0425594	1
Biological Process: negative regulation of alkaline phosphatase activity (GO:0010693);	2 out of 1617 0.123685837971552%	3 out of 12998 0.0230804739190645%	0.0425594	1
Biological Process: angioblast cell migration from lateral mesoderm to midline (GO:0035479);	2 out of 1617 0.123685837971552%	3 out of 12998 0.0230804739190645%	0.0425594	1
Biological Process: negative regulation of cell proliferation involved in contact inhibition (GO:0060244);	2 out of 1617 0.123685837971552%	3 out of 12998 0.0230804739190645%	0.0425594	1
Biological Process: positive regulation of cytoskeleton organization (GO:0051495);	2 out of 1617 0.123685837971552%	3 out of 12998 0.0230804739190645%	0.0425594	1
Biological Process: smoothened signaling pathway involved in spinal cord motor neuron cell fate specification (GO:0021776);	2 out of 1617 0.123685837971552%	3 out of 12998 0.0230804739190645%	0.0425594	1
Biological Process: neutrophil differentiation (GO:0030223);	2 out of 1617 0.123685837971552%	3 out of 12998 0.0230804739190645%	0.0425594	1
Biological Process: negative regulation of macrophage cytokine production (GO:0010936);	2 out of 1617 0.123685837971552%	3 out of 12998 0.0230804739190645%	0.0425594	1
Biological Process: melanin metabolic process (GO:0006582);	2 out of 1617 0.123685837971552%	3 out of 12998 0.0230804739190645%	0.0425594	1
Biological Process: positive regulation of neural precursor cell proliferation (GO:2000179);	2 out of 1617 0.123685837971552%	3 out of 12998 0.0230804739190645%	0.0425594	1
Biological Process: positive regulation of vasculogenesis (GO:2001214);	2 out of 1617 0.123685837971552%	3 out of 12998 0.0230804739190645%	0.0425594	1
Biological Process: tertiary branching involved in mammary gland duct morphogenesis (GO:0060748);	2 out of 1617 0.123685837971552%	3 out of 12998 0.0230804739190645%	0.0425594	1
Biological Process: regulation of removal of superoxide radicals (GO:2000121);	2 out of 1617 0.123685837971552%	3 out of 12998 0.0230804739190645%	0.0425594	1
Biological Process: negative regulation of immune response (GO:0050777);	2 out of 1617 0.123685837971552%	3 out of 12998 0.0230804739190645%	0.0425594	1
Biological Process: transformed cell apoptotic process (GO:0006927);	2 out of 1617 0.123685837971552%	3 out of 12998 0.0230804739190645%	0.0425594	1
Biological Process: regulation of establishment or maintenance of cell polarity (GO:0032878);	2 out of 1617 0.123685837971552%	3 out of 12998 0.0230804739190645%	0.0425594	1
Biological Process: compartment pattern specification (GO:0007386);	2 out of 1617 0.123685837971552%	3 out of 12998 0.0230804739190645%	0.0425594	1
Biological Process: negative regulation of planar cell polarity pathway involved in axis elongation (GO:2000041);	2 out of 1617 0.123685837971552%	3 out of 12998 0.0230804739190645%	0.0425594	1
Biological Process: positive regulation of transcription from RNA polymerase II promoter in response to hypoxia (GO:0061419);	2 out of 1617 0.123685837971552%	3 out of 12998 0.0230804739190645%	0.0425594	1
Biological Process: negative regulation of neuron maturation (GO:0014043);	2 out of 1617 0.123685837971552%	3 out of 12998 0.0230804739190645%	0.0425594	1
Biological Process: regulation of stem cell proliferation (GO:0072091);	2 out of 1617 0.123685837971552%	3 out of 12998 0.0230804739190645%	0.0425594	1
Biological Process: convergent extension involved in organogenesis (GO:0060029);	2 out of 1617 0.123685837971552%	3 out of 12998 0.0230804739190645%	0.0425594	1
Biological Process: prostaglandin metabolic process (GO:0006693);	2 out of 1617 0.123685837971552%	3 out of 12998 0.0230804739190645%	0.0425594	1
Biological Process: positive regulation of chemotaxis (GO:0050921);	2 out of 1617 0.123685837971552%	3 out of 12998 0.0230804739190645%	0.0425594	1
Biological Process: prostatic bud formation (GO:0060513);	2 out of 1617 0.123685837971552%	3 out of 12998 0.0230804739190645%	0.0425594	1
Biological Process: positive regulation of inositol trisphosphate biosynthetic process (GO:0032962);	2 out of 1617 0.123685837971552%	3 out of 12998 0.0230804739190645%	0.0425594	1
Biological Process: anterior commissure morphogenesis (GO:0021960);	2 out of 1617 0.123685837971552%	3 out of 12998 0.0230804739190645%	0.0425594	1
Biological Process: negative regulation of phagocytosis (GO:0050765);	2 out of 1617 0.123685837971552%	3 out of 12998 0.0230804739190645%	0.0425594	1
Biological Process: regulation of granulocyte differentiation (GO:0030852);	2 out of 1617 0.123685837971552%	3 out of 12998 0.0230804739190645%	0.0425594	1
Biological Process: heparan sulfate proteoglycan metabolic process (GO:0030201);	2 out of 1617 0.123685837971552%	3 out of 12998 0.0230804739190645%	0.0425594	1
Biological Process: pronephric glomerulus morphogenesis (GO:0035775);	2 out of 1617 0.123685837971552%	3 out of 12998 0.0230804739190645%	0.0425594	1
Biological Process: endothelium development (GO:0003158);	2 out of 1617 0.123685837971552%	3 out of 12998 0.0230804739190645%	0.0425594	1
Biological Process: skeletal muscle acetylcholine-gated channel clustering (GO:0071340);	2 out of 1617 0.123685837971552%	3 out of 12998 0.0230804739190645%	0.0425594	1
Biological Process: regulation of steroid hormone biosynthetic process (GO:0090030);	2 out of 1617 0.123685837971552%	3 out of 12998 0.0230804739190645%	0.0425594	1
Biological Process: corpus callosum development (GO:0022038);	2 out of 1617 0.123685837971552%	3 out of 12998 0.0230804739190645%	0.0425594	1
Biological Process: peptidyl-proline hydroxylation (GO:0019511);	2 out of 1617 0.123685837971552%	3 out of 12998 0.0230804739190645%	0.0425594	1
Biological Process: positive regulation of smooth muscle cell migration (GO:0014911);	2 out of 1617 0.123685837971552%	3 out of 12998 0.0230804739190645%	0.0425594	1
Biological Process: limb joint morphogenesis (GO:0036022);	2 out of 1617 0.123685837971552%	3 out of 12998 0.0230804739190645%	0.0425594	1
Biological Process: positive regulation of meiosis (GO:0045836);	2 out of 1617 0.123685837971552%	3 out of 12998 0.0230804739190645%	0.0425594	1
Biological Process: cardiac epithelial to mesenchymal transition (GO:0060317);	7 out of 1617 0.432900432900433%	27 out of 12998 0.20772426527158%	0.0428175	1
Biological Process: defense response (GO:0006952);	7 out of 1617 0.432900432900433%	27 out of 12998 0.20772426527158%	0.0428175	1
Biological Process: embryonic organ morphogenesis (GO:0048562);	16 out of 1617 0.989486703772418%	82 out of 12998 0.630866287121096%	0.0437641	1
Biological Process: regulation of molecular function (GO:0065009);	12 out of 1617 0.742115027829313%	57 out of 12998 0.438529004462225%	0.0451937	1
Biological Process: negative regulation of epithelial cell proliferation (GO:0050680);	8 out of 1617 0.494743351886209%	33 out of 12998 0.253885213109709%	0.0453005	1
Biological Process: negative regulation of neural precursor cell proliferation (GO:2000178);	3 out of 1617 0.185528756957328%	7 out of 12998 0.0538544391444838%	0.0456924	1
Biological Process: cell differentiation involved in embryonic placenta development (GO:0060706);	3 out of 1617 0.185528756957328%	7 out of 12998 0.0538544391444838%	0.0456924	1
Biological Process: ventricular cardiac muscle cell differentiation (GO:0055012);	3 out of 1617 0.185528756957328%	7 out of 12998 0.0538544391444838%	0.0456924	1
Biological Process: regulation of lipid metabolic process (GO:0019216);	3 out of 1617 0.185528756957328%	7 out of 12998 0.0538544391444838%	0.0456924	1
Biological Process: negative regulation of osteoblast proliferation (GO:0033689);	3 out of 1617 0.185528756957328%	7 out of 12998 0.0538544391444838%	0.0456924	1
Biological Process: positive regulation of vesicle fusion (GO:0031340);	3 out of 1617 0.185528756957328%	7 out of 12998 0.0538544391444838%	0.0456924	1
Biological Process: positive regulation of transmembrane receptor protein serine/threonine kinase signaling pathway (GO:0090100);	3 out of 1617 0.185528756957328%	7 out of 12998 0.0538544391444838%	0.0456924	1
Biological Process: negative regulation of blood pressure (GO:0045776);	3 out of 1617 0.185528756957328%	7 out of 12998 0.0538544391444838%	0.0456924	1
Biological Process: single fertilization (GO:0007338);	3 out of 1617 0.185528756957328%	7 out of 12998 0.0538544391444838%	0.0456924	1
Biological Process: response to xenobiotic stimulus (GO:0009410);	3 out of 1617 0.185528756957328%	7 out of 12998 0.0538544391444838%	0.0456924	1
Biological Process: skeletal muscle myosin thick filament assembly (GO:0030241);	3 out of 1617 0.185528756957328%	7 out of 12998 0.0538544391444838%	0.0456924	1
Biological Process: oocyte development (GO:0048599);	3 out of 1617 0.185528756957328%	7 out of 12998 0.0538544391444838%	0.0456924	1
Biological Process: regulation of bone mineralization (GO:0030500);	3 out of 1617 0.185528756957328%	7 out of 12998 0.0538544391444838%	0.0456924	1
Biological Process: sensory perception (GO:0007600);	3 out of 1617 0.185528756957328%	7 out of 12998 0.0538544391444838%	0.0456924	1
Biological Process: regulation of catabolic process (GO:0009894);	3 out of 1617 0.185528756957328%	7 out of 12998 0.0538544391444838%	0.0456924	1
Biological Process: neuronal stem cell maintenance (GO:0097150);	3 out of 1617 0.185528756957328%	7 out of 12998 0.0538544391444838%	0.0456924	1
Biological Process: complement activation (GO:0006956);	3 out of 1617 0.185528756957328%	7 out of 12998 0.0538544391444838%	0.0456924	1
Biological Process: positive regulation of oocyte development (GO:0060282);	3 out of 1617 0.185528756957328%	7 out of 12998 0.0538544391444838%	0.0456924	1
Biological Process: intracellular estrogen receptor signaling pathway (GO:0030520);	3 out of 1617 0.185528756957328%	7 out of 12998 0.0538544391444838%	0.0456924	1
Biological Process: regulation of smooth muscle cell differentiation (GO:0051150);	3 out of 1617 0.185528756957328%	7 out of 12998 0.0538544391444838%	0.0456924	1
Biological Process: negative regulation of protein autophosphorylation (GO:0031953);	3 out of 1617 0.185528756957328%	7 out of 12998 0.0538544391444838%	0.0456924	1
Biological Process: regulation of transforming growth factor beta2 production (GO:0032909);	3 out of 1617 0.185528756957328%	7 out of 12998 0.0538544391444838%	0.0456924	1
Biological Process: common bile duct development (GO:0061009);	3 out of 1617 0.185528756957328%	7 out of 12998 0.0538544391444838%	0.0456924	1
Biological Process: positive regulation of cellular component organization (GO:0051130);	9 out of 1617 0.556586270871985%	39 out of 12998 0.300046160947838%	0.046392	1
Biological Process: osteoblast differentiation (GO:0001649);	10 out of 1617 0.618429189857761%	45 out of 12998 0.346207108785967%	0.0465527	1
Biological Process: male gonad development (GO:0008584);	10 out of 1617 0.618429189857761%	45 out of 12998 0.346207108785967%	0.0465527	1
Biological Process: regulation of cell adhesion (GO:0030155);	10 out of 1617 0.618429189857761%	45 out of 12998 0.346207108785967%	0.0465527	1
Biological Process: positive regulation of cAMP biosynthetic process (GO:0030819);	6 out of 1617 0.371057513914657%	22 out of 12998 0.169256808739806%	0.0472115	1
Biological Process: tube morphogenesis (GO:0035239);	6 out of 1617 0.371057513914657%	22 out of 12998 0.169256808739806%	0.0472115	1
Biological Process: proximal/distal pattern formation involved in pronephric nephron development (GO:0072196);	6 out of 1617 0.371057513914657%	22 out of 12998 0.169256808739806%	0.0472115	1
Biological Process: oligodendrocyte differentiation (GO:0048709);	6 out of 1617 0.371057513914657%	22 out of 12998 0.169256808739806%	0.0472115	1
Biological Process: negative regulation of MAP kinase activity (GO:0043407);	6 out of 1617 0.371057513914657%	22 out of 12998 0.169256808739806%	0.0472115	1
Biological Process: striated muscle cell differentiation (GO:0051146);	29 out of 1617 1.79344465058751%	171 out of 12998 1.31558701338667%	0.0503284	1
Biological Process: negative regulation of cell cycle (GO:0045786);	5 out of 1617 0.309214594928881%	17 out of 12998 0.130789352208032%	0.0508304	1
Biological Process: adaptive immune response (GO:0002250);	5 out of 1617 0.309214594928881%	17 out of 12998 0.130789352208032%	0.0508304	1
Biological Process: morphogenesis of embryonic epithelium (GO:0016331);	5 out of 1617 0.309214594928881%	17 out of 12998 0.130789352208032%	0.0508304	1
Biological Process: positive regulation of protein metabolic process (GO:0051247);	5 out of 1617 0.309214594928881%	17 out of 12998 0.130789352208032%	0.0508304	1
Biological Process: activation of JUN kinase activity (GO:0007257);	5 out of 1617 0.309214594928881%	17 out of 12998 0.130789352208032%	0.0508304	1
Biological Process: regulation of synaptic plasticity (GO:0048167);	5 out of 1617 0.309214594928881%	17 out of 12998 0.130789352208032%	0.0508304	1
Biological Process: positive regulation of filopodium assembly (GO:0051491);	5 out of 1617 0.309214594928881%	17 out of 12998 0.130789352208032%	0.0508304	1
Biological Process: reproductive structure development (GO:0048608);	5 out of 1617 0.309214594928881%	17 out of 12998 0.130789352208032%	0.0508304	1
Biological Process: bone resorption (GO:0045453);	5 out of 1617 0.309214594928881%	17 out of 12998 0.130789352208032%	0.0508304	1
Biological Process: embryonic camera-type eye formation (GO:0060900);	5 out of 1617 0.309214594928881%	17 out of 12998 0.130789352208032%	0.0508304	1
Biological Process: phosphatidylinositol-mediated signaling (GO:0048015);	5 out of 1617 0.309214594928881%	17 out of 12998 0.130789352208032%	0.0508304	1
Biological Process: protein localization to nucleus (GO:0034504);	5 out of 1617 0.309214594928881%	17 out of 12998 0.130789352208032%	0.0508304	1
Biological Process: smooth muscle tissue development (GO:0048745);	5 out of 1617 0.309214594928881%	17 out of 12998 0.130789352208032%	0.0508304	1
Biological Process: gland morphogenesis (GO:0022612);	5 out of 1617 0.309214594928881%	17 out of 12998 0.130789352208032%	0.0508304	1
Biological Process: glomerulus development (GO:0032835);	7 out of 1617 0.432900432900433%	28 out of 12998 0.215417756577935%	0.0511831	1
Biological Process: positive regulation of chondrocyte differentiation (GO:0032332);	7 out of 1617 0.432900432900433%	28 out of 12998 0.215417756577935%	0.0511831	1
Biological Process: negative regulation of insulin receptor signaling pathway (GO:0046627);	4 out of 1617 0.247371675943105%	12 out of 12998 0.0923218956762579%	0.051939	1
Biological Process: nucleobase-containing compound biosynthetic process (GO:0034654);	4 out of 1617 0.247371675943105%	12 out of 12998 0.0923218956762579%	0.051939	1
Biological Process: myeloid cell activation involved in immune response (GO:0002275);	4 out of 1617 0.247371675943105%	12 out of 12998 0.0923218956762579%	0.051939	1
Biological Process: regulation of the force of heart contraction (GO:0002026);	4 out of 1617 0.247371675943105%	12 out of 12998 0.0923218956762579%	0.051939	1
Biological Process: negative regulation of cell-matrix adhesion (GO:0001953);	4 out of 1617 0.247371675943105%	12 out of 12998 0.0923218956762579%	0.051939	1
Biological Process: SMAD protein signal transduction (GO:0060395);	4 out of 1617 0.247371675943105%	12 out of 12998 0.0923218956762579%	0.051939	1
Biological Process: regulation of heart rate by cardiac conduction (GO:0086091);	4 out of 1617 0.247371675943105%	12 out of 12998 0.0923218956762579%	0.051939	1
Biological Process: negative regulation of axonogenesis (GO:0050771);	4 out of 1617 0.247371675943105%	12 out of 12998 0.0923218956762579%	0.051939	1
Biological Process: negative regulation of retinoic acid receptor signaling pathway (GO:0048387);	4 out of 1617 0.247371675943105%	12 out of 12998 0.0923218956762579%	0.051939	1
Biological Process: enzyme linked receptor protein signaling pathway (GO:0007167);	8 out of 1617 0.494743351886209%	34 out of 12998 0.261578704416064%	0.0530278	1
Biological Process: embryonic skeletal system development (GO:0048706);	8 out of 1617 0.494743351886209%	34 out of 12998 0.261578704416064%	0.0530278	1
Biological Process: semicircular canal morphogenesis (GO:0048752);	8 out of 1617 0.494743351886209%	34 out of 12998 0.261578704416064%	0.0530278	1
Biological Process: regulation of cellular biosynthetic process (GO:0031326);	10 out of 1617 0.618429189857761%	46 out of 12998 0.353900600092322%	0.0531177	1
Biological Process: myeloid cell differentiation (GO:0030099);	10 out of 1617 0.618429189857761%	46 out of 12998 0.353900600092322%	0.0531177	1
Biological Process: negative regulation of sequence-specific DNA binding transcription factor activity (GO:0043433);	9 out of 1617 0.556586270871985%	40 out of 12998 0.307739652254193%	0.0535141	1
Biological Process: convergent extension (GO:0060026);	9 out of 1617 0.556586270871985%	40 out of 12998 0.307739652254193%	0.0535141	1
Biological Process: apoptotic process (GO:0006915);	37 out of 1617 2.28818800247372%	229 out of 12998 1.76180950915525%	0.0565462	1
Biological Process: regulation of BMP signaling pathway (GO:0030510);	6 out of 1617 0.371057513914657%	23 out of 12998 0.176950300046161%	0.0573955	1
Biological Process: glucose transport (GO:0015758);	6 out of 1617 0.371057513914657%	23 out of 12998 0.176950300046161%	0.0573955	1
Biological Process: positive regulation of transport (GO:0051050);	6 out of 1617 0.371057513914657%	23 out of 12998 0.176950300046161%	0.0573955	1
Biological Process: calcium ion transmembrane transport (GO:0070588);	11 out of 1617 0.680272108843537%	53 out of 12998 0.407755039236806%	0.0587129	1
Biological Process: positive regulation of transcription, DNA-templated (GO:0045893);	53 out of 1617 3.27767470624613%	345 out of 12998 2.65425450069241%	0.0596309	1
Biological Process: regulation of protein stability (GO:0031647);	7 out of 1617 0.432900432900433%	29 out of 12998 0.22311124788429%	0.0605085	1
Biological Process: positive regulation of fibroblast proliferation (GO:0048146);	7 out of 1617 0.432900432900433%	29 out of 12998 0.22311124788429%	0.0605085	1
Biological Process: convergent extension involved in axis elongation (GO:0060028);	7 out of 1617 0.432900432900433%	29 out of 12998 0.22311124788429%	0.0605085	1
Biological Process: cardiovascular system development (GO:0072358);	28 out of 1617 1.73160173160173%	167 out of 12998 1.28481304816126%	0.0605441	1
Biological Process: glial cell differentiation (GO:0010001);	13 out of 1617 0.80395794681509%	66 out of 12998 0.507770426219418%	0.0607817	1
Biological Process: response to hypoxia (GO:0001666);	15 out of 1617 0.927643784786642%	79 out of 12998 0.607785813202031%	0.0610049	1
Biological Process: cellular component organization or biogenesis (GO:0071840);	9 out of 1617 0.556586270871985%	41 out of 12998 0.315433143560548%	0.0613119	1
Biological Process: Wnt signaling pathway (GO:0016055);	23 out of 1617 1.42238713667285%	133 out of 12998 1.02323434374519%	0.0626121	1
Biological Process: cellular response to organic substance (GO:0071310);	19 out of 1617 1.17501546072975%	106 out of 12998 0.815510078473611%	0.0633604	1
Biological Process: endochondral ossification (GO:0001958);	5 out of 1617 0.309214594928881%	18 out of 12998 0.138482843514387%	0.0634238	1
Biological Process: regulation of smoothened signaling pathway (GO:0008589);	5 out of 1617 0.309214594928881%	18 out of 12998 0.138482843514387%	0.0634238	1
Biological Process: negative regulation of protein complex assembly (GO:0031333);	5 out of 1617 0.309214594928881%	18 out of 12998 0.138482843514387%	0.0634238	1
Biological Process: multicellular organismal reproductive process (GO:0048609);	5 out of 1617 0.309214594928881%	18 out of 12998 0.138482843514387%	0.0634238	1
Biological Process: regulation of cell fate specification (GO:0042659);	5 out of 1617 0.309214594928881%	18 out of 12998 0.138482843514387%	0.0634238	1
Biological Process: hepatocyte proliferation (GO:0072574);	5 out of 1617 0.309214594928881%	18 out of 12998 0.138482843514387%	0.0634238	1
Biological Process: lung morphogenesis (GO:0060425);	5 out of 1617 0.309214594928881%	18 out of 12998 0.138482843514387%	0.0634238	1
Biological Process: brain morphogenesis (GO:0048854);	5 out of 1617 0.309214594928881%	18 out of 12998 0.138482843514387%	0.0634238	1
Biological Process: regulation of immune system process (GO:0002682);	5 out of 1617 0.309214594928881%	18 out of 12998 0.138482843514387%	0.0634238	1
Biological Process: negative regulation of response to stimulus (GO:0048585);	5 out of 1617 0.309214594928881%	18 out of 12998 0.138482843514387%	0.0634238	1
Biological Process: embryonic digit morphogenesis (GO:0042733);	11 out of 1617 0.680272108843537%	54 out of 12998 0.41544853054316%	0.0658058	1
Biological Process: neural tube closure (GO:0001843);	11 out of 1617 0.680272108843537%	54 out of 12998 0.41544853054316%	0.0658058	1
Biological Process: regulation of biological quality (GO:0065008);	48 out of 1617 2.96846011131725%	311 out of 12998 2.39267579627635%	0.0658231	1
Biological Process: regulation of signal transduction (GO:0009966);	37 out of 1617 2.28818800247372%	232 out of 12998 1.78488998307432%	0.0661591	1
Biological Process: T cell costimulation (GO:0031295);	3 out of 1617 0.185528756957328%	8 out of 12998 0.0615479304508386%	0.0664888	1
Biological Process: protein heterooligomerization (GO:0051291);	3 out of 1617 0.185528756957328%	8 out of 12998 0.0615479304508386%	0.0664888	1
Biological Process: epithelial-mesenchymal cell signaling (GO:0060684);	3 out of 1617 0.185528756957328%	8 out of 12998 0.0615479304508386%	0.0664888	1
Biological Process: epithelial cell proliferation involved in salivary gland morphogenesis (GO:0060664);	3 out of 1617 0.185528756957328%	8 out of 12998 0.0615479304508386%	0.0664888	1
Biological Process: activation of phospholipase C activity (GO:0007202);	3 out of 1617 0.185528756957328%	8 out of 12998 0.0615479304508386%	0.0664888	1
Biological Process: negative regulation of mitosis (GO:0045839);	3 out of 1617 0.185528756957328%	8 out of 12998 0.0615479304508386%	0.0664888	1
Biological Process: mammary gland duct morphogenesis (GO:0060603);	3 out of 1617 0.185528756957328%	8 out of 12998 0.0615479304508386%	0.0664888	1
Biological Process: calcium-mediated signaling using intracellular calcium source (GO:0035584);	3 out of 1617 0.185528756957328%	8 out of 12998 0.0615479304508386%	0.0664888	1
Biological Process: eyelid development in camera-type eye (GO:0061029);	3 out of 1617 0.185528756957328%	8 out of 12998 0.0615479304508386%	0.0664888	1
Biological Process: cellular response to reactive oxygen species (GO:0034614);	3 out of 1617 0.185528756957328%	8 out of 12998 0.0615479304508386%	0.0664888	1
Biological Process: leukocyte migration (GO:0050900);	3 out of 1617 0.185528756957328%	8 out of 12998 0.0615479304508386%	0.0664888	1
Biological Process: glomerular basement membrane development (GO:0032836);	3 out of 1617 0.185528756957328%	8 out of 12998 0.0615479304508386%	0.0664888	1
Biological Process: vagina development (GO:0060068);	3 out of 1617 0.185528756957328%	8 out of 12998 0.0615479304508386%	0.0664888	1
Biological Process: semicircular canal development (GO:0060872);	3 out of 1617 0.185528756957328%	8 out of 12998 0.0615479304508386%	0.0664888	1
Biological Process: nephron tubule development (GO:0072080);	3 out of 1617 0.185528756957328%	8 out of 12998 0.0615479304508386%	0.0664888	1
Biological Process: biomineral tissue development (GO:0031214);	3 out of 1617 0.185528756957328%	8 out of 12998 0.0615479304508386%	0.0664888	1
Biological Process: negative regulation of Rho protein signal transduction (GO:0035024);	3 out of 1617 0.185528756957328%	8 out of 12998 0.0615479304508386%	0.0664888	1
Biological Process: positive regulation of cAMP-mediated signaling (GO:0043950);	3 out of 1617 0.185528756957328%	8 out of 12998 0.0615479304508386%	0.0664888	1
Biological Process: circadian rhythm (GO:0007623);	3 out of 1617 0.185528756957328%	8 out of 12998 0.0615479304508386%	0.0664888	1
Biological Process: bicarbonate transport (GO:0015701);	3 out of 1617 0.185528756957328%	8 out of 12998 0.0615479304508386%	0.0664888	1
Biological Process: regulation of G1/S transition of mitotic cell cycle (GO:2000045);	3 out of 1617 0.185528756957328%	8 out of 12998 0.0615479304508386%	0.0664888	1
Biological Process: positive regulation of megakaryocyte differentiation (GO:0045654);	3 out of 1617 0.185528756957328%	8 out of 12998 0.0615479304508386%	0.0664888	1
Biological Process: lung lobe morphogenesis (GO:0060463);	3 out of 1617 0.185528756957328%	8 out of 12998 0.0615479304508386%	0.0664888	1
Biological Process: optokinetic behavior (GO:0007634);	3 out of 1617 0.185528756957328%	8 out of 12998 0.0615479304508386%	0.0664888	1
Biological Process: establishment of nucleus localization (GO:0040023);	3 out of 1617 0.185528756957328%	8 out of 12998 0.0615479304508386%	0.0664888	1
Biological Process: arachidonic acid secretion (GO:0050482);	3 out of 1617 0.185528756957328%	8 out of 12998 0.0615479304508386%	0.0664888	1
Biological Process: visceral serous pericardium development (GO:0061032);	4 out of 1617 0.247371675943105%	13 out of 12998 0.100015386982613%	0.0678652	1
Biological Process: positive regulation of myoblast differentiation (GO:0045663);	4 out of 1617 0.247371675943105%	13 out of 12998 0.100015386982613%	0.0678652	1
Biological Process: thorax and anterior abdomen determination (GO:0007356);	4 out of 1617 0.247371675943105%	13 out of 12998 0.100015386982613%	0.0678652	1
Biological Process: positive regulation of metanephric ureteric bud development (GO:2001076);	4 out of 1617 0.247371675943105%	13 out of 12998 0.100015386982613%	0.0678652	1
Biological Process: adenosine receptor signaling pathway (GO:0001973);	4 out of 1617 0.247371675943105%	13 out of 12998 0.100015386982613%	0.0678652	1
Biological Process: epithelial cell-cell adhesion (GO:0090136);	4 out of 1617 0.247371675943105%	13 out of 12998 0.100015386982613%	0.0678652	1
Biological Process: filopodium assembly (GO:0046847);	4 out of 1617 0.247371675943105%	13 out of 12998 0.100015386982613%	0.0678652	1
Biological Process: otolith morphogenesis (GO:0032474);	4 out of 1617 0.247371675943105%	13 out of 12998 0.100015386982613%	0.0678652	1
Biological Process: negative regulation of metanephric glomerular mesangial cell proliferation (GO:0072302);	4 out of 1617 0.247371675943105%	13 out of 12998 0.100015386982613%	0.0678652	1
Biological Process: parathyroid gland development (GO:0060017);	4 out of 1617 0.247371675943105%	13 out of 12998 0.100015386982613%	0.0678652	1
Biological Process: specification of pronephric proximal tubule identity (GO:0039004);	6 out of 1617 0.371057513914657%	24 out of 12998 0.184643791352516%	0.0687926	1
Biological Process: negative regulation of pronephric nephron tubule development (GO:1900207);	6 out of 1617 0.371057513914657%	24 out of 12998 0.184643791352516%	0.0687926	1
Biological Process: regulation of primary metabolic process (GO:0080090);	73 out of 1617 4.51453308596166%	496 out of 12998 3.81597168795199%	0.0694896	1
Biological Process: phosphate-containing compound metabolic process (GO:0006796);	20 out of 1617 1.23685837971552%	114 out of 12998 0.87705800892445%	0.0695752	1
Biological Process: activation of cysteine-type endopeptidase activity involved in apoptotic process (GO:0006919);	9 out of 1617 0.556586270871985%	42 out of 12998 0.323126634866903%	0.0697978	1
Biological Process: somatic stem cell maintenance (GO:0035019);	7 out of 1617 0.432900432900433%	30 out of 12998 0.230804739190645%	0.070807	1
Biological Process: hair follicle development (GO:0001942);	7 out of 1617 0.432900432900433%	30 out of 12998 0.230804739190645%	0.070807	1
Biological Process: negative regulation of macromolecule metabolic process (GO:0010605);	7 out of 1617 0.432900432900433%	30 out of 12998 0.230804739190645%	0.070807	1
Biological Process: determination of left/right symmetry (GO:0007368);	29 out of 1617 1.79344465058751%	177 out of 12998 1.3617479612248%	0.0724704	1
Biological Process: regulation of protein localization (GO:0032880);	11 out of 1617 0.680272108843537%	55 out of 12998 0.423142021849515%	0.0734306	1
Biological Process: peptidyl-tyrosine phosphorylation (GO:0018108);	11 out of 1617 0.680272108843537%	55 out of 12998 0.423142021849515%	0.0734306	1
Biological Process: regulation of MAPK cascade (GO:0043408);	11 out of 1617 0.680272108843537%	55 out of 12998 0.423142021849515%	0.0734306	1
Biological Process: sensory organ development (GO:0007423);	33 out of 1617 2.04081632653061%	206 out of 12998 1.58485920910909%	0.0752884	1
Biological Process: response to organic substance (GO:0010033);	10 out of 1617 0.618429189857761%	49 out of 12998 0.376981074011386%	0.0763619	1
Biological Process: cell-substrate adhesion (GO:0031589);	5 out of 1617 0.309214594928881%	19 out of 12998 0.146176334820742%	0.0776045	1
Biological Process: regulation of peptidyl-tyrosine phosphorylation (GO:0050730);	5 out of 1617 0.309214594928881%	19 out of 12998 0.146176334820742%	0.0776045	1
Biological Process: cardiocyte differentiation (GO:0035051);	5 out of 1617 0.309214594928881%	19 out of 12998 0.146176334820742%	0.0776045	1
Biological Process: collagen biosynthetic process (GO:0032964);	2 out of 1617 0.123685837971552%	4 out of 12998 0.0307739652254193%	0.0781462	1
Biological Process: entrainment of circadian clock by photoperiod (GO:0043153);	2 out of 1617 0.123685837971552%	4 out of 12998 0.0307739652254193%	0.0781462	1
Biological Process: development of secondary male sexual characteristics (GO:0046544);	2 out of 1617 0.123685837971552%	4 out of 12998 0.0307739652254193%	0.0781462	1
Biological Process: negative regulation of vascular endothelial growth factor receptor signaling pathway (GO:0030948);	2 out of 1617 0.123685837971552%	4 out of 12998 0.0307739652254193%	0.0781462	1
Biological Process: auditory receptor cell fate commitment (GO:0009912);	2 out of 1617 0.123685837971552%	4 out of 12998 0.0307739652254193%	0.0781462	1
Biological Process: post-embryonic foregut morphogenesis (GO:0048618);	2 out of 1617 0.123685837971552%	4 out of 12998 0.0307739652254193%	0.0781462	1
Biological Process: transcription initiation from RNA polymerase I promoter (GO:0006361);	2 out of 1617 0.123685837971552%	4 out of 12998 0.0307739652254193%	0.0781462	1
Biological Process: regulation of histone acetylation (GO:0035065);	2 out of 1617 0.123685837971552%	4 out of 12998 0.0307739652254193%	0.0781462	1
Biological Process: protein oxidation (GO:0018158);	2 out of 1617 0.123685837971552%	4 out of 12998 0.0307739652254193%	0.0781462	1
Biological Process: regulation of actin filament-based process (GO:0032970);	2 out of 1617 0.123685837971552%	4 out of 12998 0.0307739652254193%	0.0781462	1
Biological Process: heterotypic cell-cell adhesion (GO:0034113);	2 out of 1617 0.123685837971552%	4 out of 12998 0.0307739652254193%	0.0781462	1
Biological Process: positive regulation of calcium ion import (GO:0090280);	2 out of 1617 0.123685837971552%	4 out of 12998 0.0307739652254193%	0.0781462	1
Biological Process: bile acid metabolic process (GO:0008206);	2 out of 1617 0.123685837971552%	4 out of 12998 0.0307739652254193%	0.0781462	1
Biological Process: caudal fin morphogenesis (GO:0035143);	2 out of 1617 0.123685837971552%	4 out of 12998 0.0307739652254193%	0.0781462	1
Biological Process: regulation of transcription involved in lymphatic endothelial cell fate commitment (GO:0060849);	2 out of 1617 0.123685837971552%	4 out of 12998 0.0307739652254193%	0.0781462	1
Biological Process: positive regulation of T cell differentiation in thymus (GO:0033089);	2 out of 1617 0.123685837971552%	4 out of 12998 0.0307739652254193%	0.0781462	1
Biological Process: establishment of melanosome localization (GO:0032401);	2 out of 1617 0.123685837971552%	4 out of 12998 0.0307739652254193%	0.0781462	1
Biological Process: cardiac neuron development (GO:0060959);	2 out of 1617 0.123685837971552%	4 out of 12998 0.0307739652254193%	0.0781462	1
Biological Process: gene silencing (GO:0016458);	2 out of 1617 0.123685837971552%	4 out of 12998 0.0307739652254193%	0.0781462	1
Biological Process: positive regulation of catagen (GO:0051795);	2 out of 1617 0.123685837971552%	4 out of 12998 0.0307739652254193%	0.0781462	1
Biological Process: positive regulation of hepatic stellate cell activation (GO:2000491);	2 out of 1617 0.123685837971552%	4 out of 12998 0.0307739652254193%	0.0781462	1
Biological Process: microvillus assembly (GO:0030033);	2 out of 1617 0.123685837971552%	4 out of 12998 0.0307739652254193%	0.0781462	1
Biological Process: lateral sprouting from an epithelium (GO:0060601);	2 out of 1617 0.123685837971552%	4 out of 12998 0.0307739652254193%	0.0781462	1
Biological Process: regulation of nitrogen compound metabolic process (GO:0051171);	2 out of 1617 0.123685837971552%	4 out of 12998 0.0307739652254193%	0.0781462	1
Biological Process: positive regulation of vasoconstriction (GO:0045907);	2 out of 1617 0.123685837971552%	4 out of 12998 0.0307739652254193%	0.0781462	1
Biological Process: negative regulation of actin filament depolymerization (GO:0030835);	2 out of 1617 0.123685837971552%	4 out of 12998 0.0307739652254193%	0.0781462	1
Biological Process: regulation of blood coagulation (GO:0030193);	2 out of 1617 0.123685837971552%	4 out of 12998 0.0307739652254193%	0.0781462	1
Biological Process: cellular response to fatty acid (GO:0071398);	2 out of 1617 0.123685837971552%	4 out of 12998 0.0307739652254193%	0.0781462	1
Biological Process: axonal defasciculation (GO:0007414);	2 out of 1617 0.123685837971552%	4 out of 12998 0.0307739652254193%	0.0781462	1
Biological Process: positive regulation of melanocyte differentiation (GO:0045636);	2 out of 1617 0.123685837971552%	4 out of 12998 0.0307739652254193%	0.0781462	1
Biological Process: L-amino acid transport (GO:0015807);	2 out of 1617 0.123685837971552%	4 out of 12998 0.0307739652254193%	0.0781462	1
Biological Process: mRNA transcription from RNA polymerase II promoter (GO:0042789);	2 out of 1617 0.123685837971552%	4 out of 12998 0.0307739652254193%	0.0781462	1
Biological Process: positive regulation of dendrite development (GO:1900006);	2 out of 1617 0.123685837971552%	4 out of 12998 0.0307739652254193%	0.0781462	1
Biological Process: endothelin receptor signaling pathway (GO:0086100);	2 out of 1617 0.123685837971552%	4 out of 12998 0.0307739652254193%	0.0781462	1
Biological Process: positive regulation of interferon-gamma-mediated signaling pathway (GO:0060335);	2 out of 1617 0.123685837971552%	4 out of 12998 0.0307739652254193%	0.0781462	1
Biological Process: negative regulation of stress fiber assembly (GO:0051497);	2 out of 1617 0.123685837971552%	4 out of 12998 0.0307739652254193%	0.0781462	1
Biological Process: male germ cell proliferation (GO:0002176);	2 out of 1617 0.123685837971552%	4 out of 12998 0.0307739652254193%	0.0781462	1
Biological Process: epithelial cell morphogenesis (GO:0003382);	2 out of 1617 0.123685837971552%	4 out of 12998 0.0307739652254193%	0.0781462	1
Biological Process: negative regulation of smooth muscle cell migration (GO:0014912);	2 out of 1617 0.123685837971552%	4 out of 12998 0.0307739652254193%	0.0781462	1
Biological Process: bud elongation involved in lung branching (GO:0060449);	2 out of 1617 0.123685837971552%	4 out of 12998 0.0307739652254193%	0.0781462	1
Biological Process: bone marrow development (GO:0048539);	2 out of 1617 0.123685837971552%	4 out of 12998 0.0307739652254193%	0.0781462	1
Biological Process: cell proliferation in dorsal spinal cord (GO:0010456);	2 out of 1617 0.123685837971552%	4 out of 12998 0.0307739652254193%	0.0781462	1
Biological Process: positive regulation of cytokine-mediated signaling pathway (GO:0001961);	2 out of 1617 0.123685837971552%	4 out of 12998 0.0307739652254193%	0.0781462	1
Biological Process: equilibrioception (GO:0050957);	2 out of 1617 0.123685837971552%	4 out of 12998 0.0307739652254193%	0.0781462	1
Biological Process: ventricular cardiac muscle cell action potential (GO:0086005);	2 out of 1617 0.123685837971552%	4 out of 12998 0.0307739652254193%	0.0781462	1
Biological Process: cellular response to antibiotic (GO:0071236);	2 out of 1617 0.123685837971552%	4 out of 12998 0.0307739652254193%	0.0781462	1
Biological Process: negative regulation of nitric-oxide synthase activity (GO:0051001);	2 out of 1617 0.123685837971552%	4 out of 12998 0.0307739652254193%	0.0781462	1
Biological Process: odontoblast differentiation (GO:0071895);	2 out of 1617 0.123685837971552%	4 out of 12998 0.0307739652254193%	0.0781462	1
Biological Process: positive regulation of DNA biosynthetic process (GO:2000573);	2 out of 1617 0.123685837971552%	4 out of 12998 0.0307739652254193%	0.0781462	1
Biological Process: positive regulation of positive chemotaxis (GO:0050927);	2 out of 1617 0.123685837971552%	4 out of 12998 0.0307739652254193%	0.0781462	1
Biological Process: collateral sprouting (GO:0048668);	2 out of 1617 0.123685837971552%	4 out of 12998 0.0307739652254193%	0.0781462	1
Biological Process: phosphatidylcholine biosynthetic process (GO:0006656);	2 out of 1617 0.123685837971552%	4 out of 12998 0.0307739652254193%	0.0781462	1
Biological Process: cell-type specific apoptotic process (GO:0097285);	2 out of 1617 0.123685837971552%	4 out of 12998 0.0307739652254193%	0.0781462	1
Biological Process: pericardium morphogenesis (GO:0003344);	2 out of 1617 0.123685837971552%	4 out of 12998 0.0307739652254193%	0.0781462	1
Biological Process: secretion of lysosomal enzymes (GO:0033299);	2 out of 1617 0.123685837971552%	4 out of 12998 0.0307739652254193%	0.0781462	1
Biological Process: germinal center formation (GO:0002467);	2 out of 1617 0.123685837971552%	4 out of 12998 0.0307739652254193%	0.0781462	1
Biological Process: response to cholesterol (GO:0070723);	2 out of 1617 0.123685837971552%	4 out of 12998 0.0307739652254193%	0.0781462	1
Biological Process: negative regulation of platelet activation (GO:0010544);	2 out of 1617 0.123685837971552%	4 out of 12998 0.0307739652254193%	0.0781462	1
Biological Process: cellular biogenic amine catabolic process (GO:0042402);	2 out of 1617 0.123685837971552%	4 out of 12998 0.0307739652254193%	0.0781462	1
Biological Process: hepatocyte differentiation (GO:0070365);	2 out of 1617 0.123685837971552%	4 out of 12998 0.0307739652254193%	0.0781462	1
Biological Process: negative regulation of glial cell proliferation (GO:0060253);	2 out of 1617 0.123685837971552%	4 out of 12998 0.0307739652254193%	0.0781462	1
Biological Process: positive regulation of integrin biosynthetic process (GO:0045726);	2 out of 1617 0.123685837971552%	4 out of 12998 0.0307739652254193%	0.0781462	1
Biological Process: luteinization (GO:0001553);	2 out of 1617 0.123685837971552%	4 out of 12998 0.0307739652254193%	0.0781462	1
Biological Process: cell migration in hindbrain (GO:0021535);	2 out of 1617 0.123685837971552%	4 out of 12998 0.0307739652254193%	0.0781462	1
Biological Process: vesicle transport along microtubule (GO:0047496);	2 out of 1617 0.123685837971552%	4 out of 12998 0.0307739652254193%	0.0781462	1
Biological Process: DNA ligation involved in DNA repair (GO:0051103);	2 out of 1617 0.123685837971552%	4 out of 12998 0.0307739652254193%	0.0781462	1
Biological Process: cell-substrate junction assembly (GO:0007044);	2 out of 1617 0.123685837971552%	4 out of 12998 0.0307739652254193%	0.0781462	1
Biological Process: positive regulation of tyrosine phosphorylation of STAT protein (GO:0042531);	2 out of 1617 0.123685837971552%	4 out of 12998 0.0307739652254193%	0.0781462	1
Biological Process: catecholamine metabolic process (GO:0006584);	2 out of 1617 0.123685837971552%	4 out of 12998 0.0307739652254193%	0.0781462	1
Biological Process: protein depolymerization (GO:0051261);	2 out of 1617 0.123685837971552%	4 out of 12998 0.0307739652254193%	0.0781462	1
Biological Process: neutrophil homeostasis (GO:0001780);	2 out of 1617 0.123685837971552%	4 out of 12998 0.0307739652254193%	0.0781462	1
Biological Process: sequestering of TGFbeta in extracellular matrix (GO:0035583);	2 out of 1617 0.123685837971552%	4 out of 12998 0.0307739652254193%	0.0781462	1
Biological Process: tube formation (GO:0035148);	2 out of 1617 0.123685837971552%	4 out of 12998 0.0307739652254193%	0.0781462	1
Biological Process: regulation of branching involved in mammary gland duct morphogenesis (GO:0060762);	2 out of 1617 0.123685837971552%	4 out of 12998 0.0307739652254193%	0.0781462	1
Biological Process: dorsal/ventral neural tube patterning (GO:0021904);	8 out of 1617 0.494743351886209%	37 out of 12998 0.284659178335128%	0.0810276	1
Biological Process: negative regulation of DNA binding (GO:0043392);	6 out of 1617 0.371057513914657%	25 out of 12998 0.192337282658871%	0.0814014	1
Biological Process: lens fiber cell development (GO:0070307);	6 out of 1617 0.371057513914657%	25 out of 12998 0.192337282658871%	0.0814014	1
Biological Process: negative regulation of osteoblast differentiation (GO:0045668);	6 out of 1617 0.371057513914657%	25 out of 12998 0.192337282658871%	0.0814014	1
Biological Process: positive regulation of B cell proliferation (GO:0030890);	6 out of 1617 0.371057513914657%	25 out of 12998 0.192337282658871%	0.0814014	1
Biological Process: embryonic heart tube morphogenesis (GO:0003143);	6 out of 1617 0.371057513914657%	25 out of 12998 0.192337282658871%	0.0814014	1
Biological Process: cerebral cortex development (GO:0021987);	6 out of 1617 0.371057513914657%	25 out of 12998 0.192337282658871%	0.0814014	1
Biological Process: negative regulation of cellular metabolic process (GO:0031324);	6 out of 1617 0.371057513914657%	25 out of 12998 0.192337282658871%	0.0814014	1
Biological Process: lipid metabolic process (GO:0006629);	22 out of 1617 1.36054421768707%	130 out of 12998 1.00015386982613%	0.0814362	1
Biological Process: negative regulation of transcription, DNA-templated (GO:0045892);	48 out of 1617 2.96846011131725%	316 out of 12998 2.43114325280812%	0.0815059	1
Biological Process: spleen development (GO:0048536);	7 out of 1617 0.432900432900433%	31 out of 12998 0.238498230497%	0.0820818	1
Biological Process: hindbrain development (GO:0030902);	17 out of 1617 1.05132962275819%	96 out of 12998 0.738575165410063%	0.0831406	1
Biological Process: positive regulation of fibroblast growth factor receptor signaling pathway (GO:0045743);	10 out of 1617 0.618429189857761%	50 out of 12998 0.384674565317741%	0.0853209	1
Biological Process: negative regulation of cysteine-type endopeptidase activity involved in apoptotic process (GO:0043154);	12 out of 1617 0.742115027829313%	63 out of 12998 0.484689952300354%	0.0857638	1
Biological Process: retinal metabolic process (GO:0042574);	4 out of 1617 0.247371675943105%	14 out of 12998 0.107708878288968%	0.0859974	1
Biological Process: face development (GO:0060324);	4 out of 1617 0.247371675943105%	14 out of 12998 0.107708878288968%	0.0859974	1
Biological Process: regulation of potassium ion transport (GO:0043266);	4 out of 1617 0.247371675943105%	14 out of 12998 0.107708878288968%	0.0859974	1
Biological Process: somatic motor neuron differentiation (GO:0021523);	4 out of 1617 0.247371675943105%	14 out of 12998 0.107708878288968%	0.0859974	1
Biological Process: positive regulation of pseudopodium assembly (GO:0031274);	4 out of 1617 0.247371675943105%	14 out of 12998 0.107708878288968%	0.0859974	1
Biological Process: positive regulation of transforming growth factor beta receptor signaling pathway (GO:0030511);	4 out of 1617 0.247371675943105%	14 out of 12998 0.107708878288968%	0.0859974	1
Biological Process: embryo implantation (GO:0007566);	4 out of 1617 0.247371675943105%	14 out of 12998 0.107708878288968%	0.0859974	1
Biological Process: positive regulation of interleukin-12 production (GO:0032735);	4 out of 1617 0.247371675943105%	14 out of 12998 0.107708878288968%	0.0859974	1
Biological Process: synapse assembly (GO:0007416);	4 out of 1617 0.247371675943105%	14 out of 12998 0.107708878288968%	0.0859974	1
Biological Process: positive regulation of protein kinase activity (GO:0045860);	9 out of 1617 0.556586270871985%	44 out of 12998 0.338513617479612%	0.0888595	1
Biological Process: neuropeptide signaling pathway (GO:0007218);	11 out of 1617 0.680272108843537%	57 out of 12998 0.438529004462225%	0.0902979	1
Biological Process: smoothened signaling pathway (GO:0007224);	11 out of 1617 0.680272108843537%	57 out of 12998 0.438529004462225%	0.0902979	1
Biological Process: trophoblast giant cell differentiation (GO:0060707);	3 out of 1617 0.185528756957328%	9 out of 12998 0.0692414217571934%	0.090772	1
Biological Process: positive regulation of phosphoprotein phosphatase activity (GO:0032516);	3 out of 1617 0.185528756957328%	9 out of 12998 0.0692414217571934%	0.090772	1
Biological Process: regulation of striated muscle tissue development (GO:0016202);	3 out of 1617 0.185528756957328%	9 out of 12998 0.0692414217571934%	0.090772	1
Biological Process: interleukin-1-mediated signaling pathway (GO:0070498);	3 out of 1617 0.185528756957328%	9 out of 12998 0.0692414217571934%	0.090772	1
Biological Process: positive regulation of alkaline phosphatase activity (GO:0010694);	3 out of 1617 0.185528756957328%	9 out of 12998 0.0692414217571934%	0.090772	1
Biological Process: lymphoid progenitor cell differentiation (GO:0002320);	3 out of 1617 0.185528756957328%	9 out of 12998 0.0692414217571934%	0.090772	1
Biological Process: cerebellar Purkinje cell layer development (GO:0021680);	3 out of 1617 0.185528756957328%	9 out of 12998 0.0692414217571934%	0.090772	1
Biological Process: Spemann organizer formation at the dorsal lip of the blastopore (GO:0060062);	3 out of 1617 0.185528756957328%	9 out of 12998 0.0692414217571934%	0.090772	1
Biological Process: cellular response to oxygen-containing compound (GO:1901701);	3 out of 1617 0.185528756957328%	9 out of 12998 0.0692414217571934%	0.090772	1
Biological Process: positive regulation of ossification (GO:0045778);	3 out of 1617 0.185528756957328%	9 out of 12998 0.0692414217571934%	0.090772	1
Biological Process: calcium-dependent cell-cell adhesion (GO:0016339);	3 out of 1617 0.185528756957328%	9 out of 12998 0.0692414217571934%	0.090772	1
Biological Process: positive regulation of osteoblast proliferation (GO:0033690);	3 out of 1617 0.185528756957328%	9 out of 12998 0.0692414217571934%	0.090772	1
Biological Process: positive regulation of cell-matrix adhesion (GO:0001954);	3 out of 1617 0.185528756957328%	9 out of 12998 0.0692414217571934%	0.090772	1
Biological Process: branching involved in labyrinthine layer morphogenesis (GO:0060670);	3 out of 1617 0.185528756957328%	9 out of 12998 0.0692414217571934%	0.090772	1
Biological Process: hemoglobin biosynthetic process (GO:0042541);	3 out of 1617 0.185528756957328%	9 out of 12998 0.0692414217571934%	0.090772	1
Biological Process: respiratory system development (GO:0060541);	5 out of 1617 0.309214594928881%	20 out of 12998 0.153869826127096%	0.0933358	1
Biological Process: positive regulation of interleukin-6 production (GO:0032755);	5 out of 1617 0.309214594928881%	20 out of 12998 0.153869826127096%	0.0933358	1
Biological Process: receptor clustering (GO:0043113);	5 out of 1617 0.309214594928881%	20 out of 12998 0.153869826127096%	0.0933358	1
Biological Process: urogenital system development (GO:0001655);	5 out of 1617 0.309214594928881%	20 out of 12998 0.153869826127096%	0.0933358	1
Biological Process: pituitary gland development (GO:0021983);	5 out of 1617 0.309214594928881%	20 out of 12998 0.153869826127096%	0.0933358	1
Biological Process: positive regulation of neurogenesis (GO:0050769);	10 out of 1617 0.618429189857761%	51 out of 12998 0.392368056624096%	0.0948906	1
Biological Process: eye morphogenesis (GO:0048592);	6 out of 1617 0.371057513914657%	26 out of 12998 0.200030773965225%	0.0952051	1
Biological Process: response to toxic substance (GO:0009636);	6 out of 1617 0.371057513914657%	26 out of 12998 0.200030773965225%	0.0952051	1
Biological Process: regulation of gastrulation (GO:0010470);	6 out of 1617 0.371057513914657%	26 out of 12998 0.200030773965225%	0.0952051	1
Biological Process: response to chemical (GO:0042221);	18 out of 1617 1.11317254174397%	105 out of 12998 0.807816587167256%	0.0974264	1
Biological Process: endocrine pancreas development (GO:0031018);	9 out of 1617 0.556586270871985%	45 out of 12998 0.346207108785967%	0.0994362	1
Biological Process: cell projection organization (GO:0030030);	14 out of 1617 0.865800865800866%	78 out of 12998 0.600092321895676%	0.0996173	1
Biological Process: organic substance biosynthetic process (GO:1901576);	14 out of 1617 0.865800865800866%	78 out of 12998 0.600092321895676%	0.0996173	1
Biological Process: regulation of cell cycle (GO:0051726);	18 out of 1617 1.11317254174397%	106 out of 12998 0.815510078473611%	0.104394	1
Biological Process: peripheral nervous system development (GO:0007422);	10 out of 1617 0.618429189857761%	52 out of 12998 0.400061547930451%	0.105069	1
Biological Process: mesendoderm development (GO:0048382);	4 out of 1617 0.247371675943105%	15 out of 12998 0.115402369595322%	0.106208	1
Biological Process: ventricular septum morphogenesis (GO:0060412);	4 out of 1617 0.247371675943105%	15 out of 12998 0.115402369595322%	0.106208	1
Biological Process: metanephric S-shaped body morphogenesis (GO:0072284);	4 out of 1617 0.247371675943105%	15 out of 12998 0.115402369595322%	0.106208	1
Biological Process: beak morphogenesis (GO:0071729);	4 out of 1617 0.247371675943105%	15 out of 12998 0.115402369595322%	0.106208	1
Biological Process: heart trabecula formation (GO:0060347);	4 out of 1617 0.247371675943105%	15 out of 12998 0.115402369595322%	0.106208	1
Biological Process: morphogenesis of a branching structure (GO:0001763);	4 out of 1617 0.247371675943105%	15 out of 12998 0.115402369595322%	0.106208	1
Biological Process: positive regulation of phagocytosis (GO:0050766);	4 out of 1617 0.247371675943105%	15 out of 12998 0.115402369595322%	0.106208	1
Biological Process: outflow tract morphogenesis (GO:0003151);	7 out of 1617 0.432900432900433%	33 out of 12998 0.253885213109709%	0.107526	1
Biological Process: neuromuscular process controlling balance (GO:0050885);	7 out of 1617 0.432900432900433%	33 out of 12998 0.253885213109709%	0.107526	1
Biological Process: cellular response to stimulus (GO:0051716);	35 out of 1617 2.16450216450216%	228 out of 12998 1.7541160178489%	0.109143	1
Biological Process: tissue morphogenesis (GO:0048729);	16 out of 1617 0.989486703772418%	93 out of 12998 0.715494691490999%	0.110536	1
Biological Process: middle ear morphogenesis (GO:0042474);	5 out of 1617 0.309214594928881%	21 out of 12998 0.161563317433451%	0.110557	1
Biological Process: negative regulation of peptidase activity (GO:0010466);	5 out of 1617 0.309214594928881%	21 out of 12998 0.161563317433451%	0.110557	1
Biological Process: cartilage morphogenesis (GO:0060536);	5 out of 1617 0.309214594928881%	21 out of 12998 0.161563317433451%	0.110557	1
Biological Process: negative regulation of cell death (GO:0060548);	5 out of 1617 0.309214594928881%	21 out of 12998 0.161563317433451%	0.110557	1
Biological Process: positive regulation of smoothened signaling pathway (GO:0045880);	5 out of 1617 0.309214594928881%	21 out of 12998 0.161563317433451%	0.110557	1
Biological Process: morphogenesis of an epithelial sheet (GO:0002011);	5 out of 1617 0.309214594928881%	21 out of 12998 0.161563317433451%	0.110557	1
Biological Process: myelination of posterior lateral line nerve axons (GO:0048932);	5 out of 1617 0.309214594928881%	21 out of 12998 0.161563317433451%	0.110557	1
Biological Process: cellular response to hypoxia (GO:0071456);	5 out of 1617 0.309214594928881%	21 out of 12998 0.161563317433451%	0.110557	1
Biological Process: negative regulation of protein kinase B signaling (GO:0051898);	5 out of 1617 0.309214594928881%	21 out of 12998 0.161563317433451%	0.110557	1
Biological Process: BMP signaling pathway (GO:0030509);	13 out of 1617 0.80395794681509%	73 out of 12998 0.561624865363902%	0.114922	1
Biological Process: cellular response to chemical stimulus (GO:0070887);	10 out of 1617 0.618429189857761%	53 out of 12998 0.407755039236806%	0.115849	1
Biological Process: cell morphogenesis involved in differentiation (GO:0000904);	10 out of 1617 0.618429189857761%	53 out of 12998 0.407755039236806%	0.115849	1
Biological Process: positive regulation of catalytic activity (GO:0043085);	14 out of 1617 0.865800865800866%	80 out of 12998 0.615479304508386%	0.116653	1
Biological Process: branching involved in salivary gland morphogenesis (GO:0060445);	3 out of 1617 0.185528756957328%	10 out of 12998 0.0769349130635482%	0.118114	1
Biological Process: lipid biosynthetic process (GO:0008610);	3 out of 1617 0.185528756957328%	10 out of 12998 0.0769349130635482%	0.118114	1
Biological Process: negative regulation of erythrocyte differentiation (GO:0045647);	3 out of 1617 0.185528756957328%	10 out of 12998 0.0769349130635482%	0.118114	1
Biological Process: positive regulation of interferon-beta production (GO:0032728);	3 out of 1617 0.185528756957328%	10 out of 12998 0.0769349130635482%	0.118114	1
Biological Process: prepulse inhibition (GO:0060134);	3 out of 1617 0.185528756957328%	10 out of 12998 0.0769349130635482%	0.118114	1
Biological Process: regulation of chondrocyte differentiation (GO:0032330);	3 out of 1617 0.185528756957328%	10 out of 12998 0.0769349130635482%	0.118114	1
Biological Process: regulation of behavior (GO:0050795);	3 out of 1617 0.185528756957328%	10 out of 12998 0.0769349130635482%	0.118114	1
Biological Process: synaptic transmission, dopaminergic (GO:0001963);	3 out of 1617 0.185528756957328%	10 out of 12998 0.0769349130635482%	0.118114	1
Biological Process: dopamine receptor signaling pathway (GO:0007212);	3 out of 1617 0.185528756957328%	10 out of 12998 0.0769349130635482%	0.118114	1
Biological Process: response to estradiol (GO:0032355);	3 out of 1617 0.185528756957328%	10 out of 12998 0.0769349130635482%	0.118114	1
Biological Process: regulation of T cell differentiation (GO:0045580);	3 out of 1617 0.185528756957328%	10 out of 12998 0.0769349130635482%	0.118114	1
Biological Process: focal adhesion assembly (GO:0048041);	3 out of 1617 0.185528756957328%	10 out of 12998 0.0769349130635482%	0.118114	1
Biological Process: rhythmic process (GO:0048511);	3 out of 1617 0.185528756957328%	10 out of 12998 0.0769349130635482%	0.118114	1
Biological Process: positive regulation of myelination (GO:0031643);	3 out of 1617 0.185528756957328%	10 out of 12998 0.0769349130635482%	0.118114	1
Biological Process: regulation of anion transport (GO:0044070);	3 out of 1617 0.185528756957328%	10 out of 12998 0.0769349130635482%	0.118114	1
Biological Process: T cell homeostasis (GO:0043029);	3 out of 1617 0.185528756957328%	10 out of 12998 0.0769349130635482%	0.118114	1
Biological Process: positive regulation of podosome assembly (GO:0071803);	3 out of 1617 0.185528756957328%	10 out of 12998 0.0769349130635482%	0.118114	1
Biological Process: eye development (GO:0001654);	16 out of 1617 0.989486703772418%	94 out of 12998 0.723188182797353%	0.118645	1
Biological Process: neuron migration (GO:0001764);	19 out of 1617 1.17501546072975%	115 out of 12998 0.884751500230805%	0.119151	1
Biological Process: convergent extension involved in gastrulation (GO:0060027);	19 out of 1617 1.17501546072975%	115 out of 12998 0.884751500230805%	0.119151	1
Biological Process: membrane tubulation (GO:0097320);	2 out of 1617 0.123685837971552%	5 out of 12998 0.0384674565317741%	0.119698	1
Biological Process: positive regulation of granulocyte differentiation (GO:0030854);	2 out of 1617 0.123685837971552%	5 out of 12998 0.0384674565317741%	0.119698	1
Biological Process: establishment or maintenance of epithelial cell apical/basal polarity (GO:0045197);	2 out of 1617 0.123685837971552%	5 out of 12998 0.0384674565317741%	0.119698	1
Biological Process: negative regulation of focal adhesion assembly (GO:0051895);	2 out of 1617 0.123685837971552%	5 out of 12998 0.0384674565317741%	0.119698	1
Biological Process: adenylate cyclase-inhibiting dopamine receptor signaling pathway (GO:0007195);	2 out of 1617 0.123685837971552%	5 out of 12998 0.0384674565317741%	0.119698	1
Biological Process: membrane organization (GO:0061024);	2 out of 1617 0.123685837971552%	5 out of 12998 0.0384674565317741%	0.119698	1
Biological Process: Type II pneumocyte differentiation (GO:0060510);	2 out of 1617 0.123685837971552%	5 out of 12998 0.0384674565317741%	0.119698	1
Biological Process: mammary gland bud formation (GO:0060615);	2 out of 1617 0.123685837971552%	5 out of 12998 0.0384674565317741%	0.119698	1
Biological Process: ductus arteriosus closure (GO:0097070);	2 out of 1617 0.123685837971552%	5 out of 12998 0.0384674565317741%	0.119698	1
Biological Process: keratinization (GO:0031424);	2 out of 1617 0.123685837971552%	5 out of 12998 0.0384674565317741%	0.119698	1
Biological Process: positive regulation of macrophage activation (GO:0043032);	2 out of 1617 0.123685837971552%	5 out of 12998 0.0384674565317741%	0.119698	1
Biological Process: Leydig cell differentiation (GO:0033327);	2 out of 1617 0.123685837971552%	5 out of 12998 0.0384674565317741%	0.119698	1
Biological Process: wound healing, spreading of epidermal cells (GO:0035313);	2 out of 1617 0.123685837971552%	5 out of 12998 0.0384674565317741%	0.119698	1
Biological Process: peptide cross-linking via chondroitin 4-sulfate glycosaminoglycan (GO:0019800);	2 out of 1617 0.123685837971552%	5 out of 12998 0.0384674565317741%	0.119698	1
Biological Process: metanephric glomerular capillary formation (GO:0072277);	2 out of 1617 0.123685837971552%	5 out of 12998 0.0384674565317741%	0.119698	1
Biological Process: primitive streak formation (GO:0090009);	2 out of 1617 0.123685837971552%	5 out of 12998 0.0384674565317741%	0.119698	1
Biological Process: caveola assembly (GO:0070836);	2 out of 1617 0.123685837971552%	5 out of 12998 0.0384674565317741%	0.119698	1
Biological Process: cellular pigment accumulation (GO:0043482);	2 out of 1617 0.123685837971552%	5 out of 12998 0.0384674565317741%	0.119698	1
Biological Process: commissural neuron axon guidance (GO:0071679);	2 out of 1617 0.123685837971552%	5 out of 12998 0.0384674565317741%	0.119698	1
Biological Process: regulation of chemotaxis (GO:0050920);	2 out of 1617 0.123685837971552%	5 out of 12998 0.0384674565317741%	0.119698	1
Biological Process: detection of mechanical stimulus involved in sensory perception (GO:0050974);	2 out of 1617 0.123685837971552%	5 out of 12998 0.0384674565317741%	0.119698	1
Biological Process: mesenchymal cell differentiation involved in lung development (GO:0060915);	2 out of 1617 0.123685837971552%	5 out of 12998 0.0384674565317741%	0.119698	1
Biological Process: endothelial cell differentiation (GO:0045446);	2 out of 1617 0.123685837971552%	5 out of 12998 0.0384674565317741%	0.119698	1
Biological Process: positive regulation of natural killer cell activation (GO:0032816);	2 out of 1617 0.123685837971552%	5 out of 12998 0.0384674565317741%	0.119698	1
Biological Process: diet induced thermogenesis (GO:0002024);	2 out of 1617 0.123685837971552%	5 out of 12998 0.0384674565317741%	0.119698	1
Biological Process: glutamate secretion (GO:0014047);	2 out of 1617 0.123685837971552%	5 out of 12998 0.0384674565317741%	0.119698	1
Biological Process: chemical homeostasis (GO:0048878);	2 out of 1617 0.123685837971552%	5 out of 12998 0.0384674565317741%	0.119698	1
Biological Process: smoothened signaling pathway involved in regulation of cerebellar granule cell precursor cell proliferation (GO:0021938);	2 out of 1617 0.123685837971552%	5 out of 12998 0.0384674565317741%	0.119698	1
Biological Process: squamous basal epithelial stem cell differentiation involved in prostate gland acinus development (GO:0060529);	2 out of 1617 0.123685837971552%	5 out of 12998 0.0384674565317741%	0.119698	1
Biological Process: negative regulation of pathway-restricted SMAD protein phosphorylation (GO:0060394);	2 out of 1617 0.123685837971552%	5 out of 12998 0.0384674565317741%	0.119698	1
Biological Process: regulation of activin receptor signaling pathway (GO:0032925);	2 out of 1617 0.123685837971552%	5 out of 12998 0.0384674565317741%	0.119698	1
Biological Process: cardiac vascular smooth muscle cell development (GO:0060948);	2 out of 1617 0.123685837971552%	5 out of 12998 0.0384674565317741%	0.119698	1
Biological Process: branch elongation of an epithelium (GO:0060602);	2 out of 1617 0.123685837971552%	5 out of 12998 0.0384674565317741%	0.119698	1
Biological Process: positive regulation of cell cycle process (GO:0090068);	2 out of 1617 0.123685837971552%	5 out of 12998 0.0384674565317741%	0.119698	1
Biological Process: fructose metabolic process (GO:0006000);	2 out of 1617 0.123685837971552%	5 out of 12998 0.0384674565317741%	0.119698	1
Biological Process: pulmonary valve morphogenesis (GO:0003184);	2 out of 1617 0.123685837971552%	5 out of 12998 0.0384674565317741%	0.119698	1
Biological Process: glomerular visceral epithelial cell development (GO:0072015);	2 out of 1617 0.123685837971552%	5 out of 12998 0.0384674565317741%	0.119698	1
Biological Process: decidualization (GO:0046697);	2 out of 1617 0.123685837971552%	5 out of 12998 0.0384674565317741%	0.119698	1
Biological Process: manganese ion transport (GO:0006828);	2 out of 1617 0.123685837971552%	5 out of 12998 0.0384674565317741%	0.119698	1
Biological Process: monocyte chemotaxis (GO:0002548);	2 out of 1617 0.123685837971552%	5 out of 12998 0.0384674565317741%	0.119698	1
Biological Process: antigen processing and presentation of peptide or polysaccharide antigen via MHC class II (GO:0002504);	2 out of 1617 0.123685837971552%	5 out of 12998 0.0384674565317741%	0.119698	1
Biological Process: cellular phosphate ion homeostasis (GO:0030643);	2 out of 1617 0.123685837971552%	5 out of 12998 0.0384674565317741%	0.119698	1
Biological Process: cerebellar cortex morphogenesis (GO:0021696);	2 out of 1617 0.123685837971552%	5 out of 12998 0.0384674565317741%	0.119698	1
Biological Process: cellular lipid metabolic process (GO:0044255);	2 out of 1617 0.123685837971552%	5 out of 12998 0.0384674565317741%	0.119698	1
Biological Process: establishment of epithelial cell apical/basal polarity (GO:0045198);	2 out of 1617 0.123685837971552%	5 out of 12998 0.0384674565317741%	0.119698	1
Biological Process: fibroblast growth factor receptor signaling pathway involved in mammary gland specification (GO:0060595);	2 out of 1617 0.123685837971552%	5 out of 12998 0.0384674565317741%	0.119698	1
Biological Process: intramembranous ossification (GO:0001957);	2 out of 1617 0.123685837971552%	5 out of 12998 0.0384674565317741%	0.119698	1
Biological Process: retinal rod cell development (GO:0046548);	2 out of 1617 0.123685837971552%	5 out of 12998 0.0384674565317741%	0.119698	1
Biological Process: positive regulation of interleukin-1 beta secretion (GO:0050718);	2 out of 1617 0.123685837971552%	5 out of 12998 0.0384674565317741%	0.119698	1
Biological Process: neurotrophin signaling pathway (GO:0038179);	2 out of 1617 0.123685837971552%	5 out of 12998 0.0384674565317741%	0.119698	1
Biological Process: transepithelial chloride transport (GO:0030321);	2 out of 1617 0.123685837971552%	5 out of 12998 0.0384674565317741%	0.119698	1
Biological Process: pulmonary artery morphogenesis (GO:0061156);	2 out of 1617 0.123685837971552%	5 out of 12998 0.0384674565317741%	0.119698	1
Biological Process: epithelial cell proliferation involved in mammary gland duct elongation (GO:0060750);	2 out of 1617 0.123685837971552%	5 out of 12998 0.0384674565317741%	0.119698	1
Biological Process: endothelial cell-cell adhesion (GO:0071603);	2 out of 1617 0.123685837971552%	5 out of 12998 0.0384674565317741%	0.119698	1
Biological Process: regulation of osteoclast differentiation (GO:0045670);	2 out of 1617 0.123685837971552%	5 out of 12998 0.0384674565317741%	0.119698	1
Biological Process: negative regulation of macrophage derived foam cell differentiation (GO:0010745);	2 out of 1617 0.123685837971552%	5 out of 12998 0.0384674565317741%	0.119698	1
Biological Process: endocardium morphogenesis (GO:0003160);	2 out of 1617 0.123685837971552%	5 out of 12998 0.0384674565317741%	0.119698	1
Biological Process: branch elongation involved in salivary gland morphogenesis (GO:0060667);	2 out of 1617 0.123685837971552%	5 out of 12998 0.0384674565317741%	0.119698	1
Biological Process: SMAD protein complex assembly (GO:0007183);	2 out of 1617 0.123685837971552%	5 out of 12998 0.0384674565317741%	0.119698	1
Biological Process: tongue development (GO:0043586);	2 out of 1617 0.123685837971552%	5 out of 12998 0.0384674565317741%	0.119698	1
Biological Process: proteasomal ubiquitin-independent protein catabolic process (GO:0010499);	2 out of 1617 0.123685837971552%	5 out of 12998 0.0384674565317741%	0.119698	1
Biological Process: tangential migration from the subventricular zone to the olfactory bulb (GO:0022028);	2 out of 1617 0.123685837971552%	5 out of 12998 0.0384674565317741%	0.119698	1
Biological Process: norepinephrine biosynthetic process (GO:0042421);	2 out of 1617 0.123685837971552%	5 out of 12998 0.0384674565317741%	0.119698	1
Biological Process: neuron fate commitment (GO:0048663);	7 out of 1617 0.432900432900433%	34 out of 12998 0.261578704416064%	0.121655	1
Biological Process: response to external stimulus (GO:0009605);	7 out of 1617 0.432900432900433%	34 out of 12998 0.261578704416064%	0.121655	1
Biological Process: peptidyl-threonine phosphorylation (GO:0018107);	7 out of 1617 0.432900432900433%	34 out of 12998 0.261578704416064%	0.121655	1
Biological Process: signal transduction by phosphorylation (GO:0023014);	7 out of 1617 0.432900432900433%	34 out of 12998 0.261578704416064%	0.121655	1
Biological Process: G1/S transition of mitotic cell cycle (GO:0000082);	7 out of 1617 0.432900432900433%	34 out of 12998 0.261578704416064%	0.121655	1
Biological Process: proximal/distal pattern formation (GO:0009954);	7 out of 1617 0.432900432900433%	34 out of 12998 0.261578704416064%	0.121655	1
Biological Process: cholesterol homeostasis (GO:0042632);	7 out of 1617 0.432900432900433%	34 out of 12998 0.261578704416064%	0.121655	1
Biological Process: cell differentiation in spinal cord (GO:0021515);	12 out of 1617 0.742115027829313%	67 out of 12998 0.515463917525773%	0.122428	1
Biological Process: blood circulation (GO:0008015);	9 out of 1617 0.556586270871985%	47 out of 12998 0.361594091398677%	0.122648	1
Biological Process: morphogenesis of an epithelium (GO:0002009);	24 out of 1617 1.48423005565863%	151 out of 12998 1.16171718725958%	0.122848	1
Biological Process: immune response-regulating cell surface receptor signaling pathway (GO:0002768);	1 out of 1617 0.0618429189857761%	1 out of 12998 0.00769349130635482%	0.124404	1
Biological Process: regulation of ion homeostasis (GO:2000021);	1 out of 1617 0.0618429189857761%	1 out of 12998 0.00769349130635482%	0.124404	1
Biological Process: regulation of synaptic transmission, glycinergic (GO:0060092);	1 out of 1617 0.0618429189857761%	1 out of 12998 0.00769349130635482%	0.124404	1
Biological Process: epithalamus development (GO:0021538);	1 out of 1617 0.0618429189857761%	1 out of 12998 0.00769349130635482%	0.124404	1
Biological Process: negative regulation of interleukin-5 production (GO:0032714);	1 out of 1617 0.0618429189857761%	1 out of 12998 0.00769349130635482%	0.124404	1
Biological Process: regulation of adrenergic receptor signaling pathway (GO:0071877);	1 out of 1617 0.0618429189857761%	1 out of 12998 0.00769349130635482%	0.124404	1
Biological Process: alveolar primary septum development (GO:0061143);	1 out of 1617 0.0618429189857761%	1 out of 12998 0.00769349130635482%	0.124404	1
Biological Process: dorsal fin morphogenesis (GO:0035142);	1 out of 1617 0.0618429189857761%	1 out of 12998 0.00769349130635482%	0.124404	1
Biological Process: negative regulation of mesenchymal cell proliferation involved in lung development (GO:2000791);	1 out of 1617 0.0618429189857761%	1 out of 12998 0.00769349130635482%	0.124404	1
Biological Process: glial cell proliferation (GO:0014009);	1 out of 1617 0.0618429189857761%	1 out of 12998 0.00769349130635482%	0.124404	1
Biological Process: positive regulation of transcription from RNA polymerase II promoter involved in smooth muscle cell differentiation (GO:2000721);	1 out of 1617 0.0618429189857761%	1 out of 12998 0.00769349130635482%	0.124404	1
Biological Process: vascular endothelial growth factor receptor-1 signaling pathway (GO:0036323);	1 out of 1617 0.0618429189857761%	1 out of 12998 0.00769349130635482%	0.124404	1
Biological Process: regulation of skeletal muscle tissue development (GO:0048641);	1 out of 1617 0.0618429189857761%	1 out of 12998 0.00769349130635482%	0.124404	1
Biological Process: positive regulation of neuron maturation (GO:0014042);	1 out of 1617 0.0618429189857761%	1 out of 12998 0.00769349130635482%	0.124404	1
Biological Process: posterior lateral line neuromast deposition (GO:0048922);	1 out of 1617 0.0618429189857761%	1 out of 12998 0.00769349130635482%	0.124404	1
Biological Process: eye blink reflex (GO:0060082);	1 out of 1617 0.0618429189857761%	1 out of 12998 0.00769349130635482%	0.124404	1
Biological Process: spinal cord ventral commissure morphogenesis (GO:0021965);	1 out of 1617 0.0618429189857761%	1 out of 12998 0.00769349130635482%	0.124404	1
Biological Process: lateral ganglionic eminence cell proliferation (GO:0022018);	1 out of 1617 0.0618429189857761%	1 out of 12998 0.00769349130635482%	0.124404	1
Biological Process: regulation of epithelial cell proliferation involved in prostate gland development (GO:0060768);	1 out of 1617 0.0618429189857761%	1 out of 12998 0.00769349130635482%	0.124404	1
Biological Process: metanephric glomerular endothelium development (GO:0072264);	1 out of 1617 0.0618429189857761%	1 out of 12998 0.00769349130635482%	0.124404	1
Biological Process: positive regulation of neutrophil extravasation (GO:2000391);	1 out of 1617 0.0618429189857761%	1 out of 12998 0.00769349130635482%	0.124404	1
Biological Process: positive regulation of glomerular mesangial cell proliferation (GO:0072126);	1 out of 1617 0.0618429189857761%	1 out of 12998 0.00769349130635482%	0.124404	1
Biological Process: renal vesicle progenitor cell differentiation (GO:0072184);	1 out of 1617 0.0618429189857761%	1 out of 12998 0.00769349130635482%	0.124404	1
Biological Process: atrioventricular node development (GO:0003162);	1 out of 1617 0.0618429189857761%	1 out of 12998 0.00769349130635482%	0.124404	1
Biological Process: cellular cation homeostasis (GO:0030003);	1 out of 1617 0.0618429189857761%	1 out of 12998 0.00769349130635482%	0.124404	1
Biological Process: cellular response to cGMP (GO:0071321);	1 out of 1617 0.0618429189857761%	1 out of 12998 0.00769349130635482%	0.124404	1
Biological Process: positive regulation of neutrophil apoptotic process (GO:0033031);	1 out of 1617 0.0618429189857761%	1 out of 12998 0.00769349130635482%	0.124404	1
Biological Process: mesenchymal-epithelial cell signaling involved in prostate gland development (GO:0060739);	1 out of 1617 0.0618429189857761%	1 out of 12998 0.00769349130635482%	0.124404	1
Biological Process: NK T cell proliferation (GO:0001866);	1 out of 1617 0.0618429189857761%	1 out of 12998 0.00769349130635482%	0.124404	1
Biological Process: sodium ion export (GO:0071436);	1 out of 1617 0.0618429189857761%	1 out of 12998 0.00769349130635482%	0.124404	1
Biological Process: planar cell polarity pathway involved in axis elongation (GO:0003402);	1 out of 1617 0.0618429189857761%	1 out of 12998 0.00769349130635482%	0.124404	1
Biological Process: regulation of transmembrane transporter activity (GO:0022898);	1 out of 1617 0.0618429189857761%	1 out of 12998 0.00769349130635482%	0.124404	1
Biological Process: regulation of polarized epithelial cell differentiation (GO:0030860);	1 out of 1617 0.0618429189857761%	1 out of 12998 0.00769349130635482%	0.124404	1
Biological Process: positive regulation of B cell tolerance induction (GO:0002663);	1 out of 1617 0.0618429189857761%	1 out of 12998 0.00769349130635482%	0.124404	1
Biological Process: inactivation of MAPKK activity (GO:0051389);	1 out of 1617 0.0618429189857761%	1 out of 12998 0.00769349130635482%	0.124404	1
Biological Process: olfactory bulb axon guidance (GO:0071678);	1 out of 1617 0.0618429189857761%	1 out of 12998 0.00769349130635482%	0.124404	1
Biological Process: regulation of excretion (GO:0044062);	1 out of 1617 0.0618429189857761%	1 out of 12998 0.00769349130635482%	0.124404	1
Biological Process: positive regulation of cholesterol transport (GO:0032376);	1 out of 1617 0.0618429189857761%	1 out of 12998 0.00769349130635482%	0.124404	1
Biological Process: negative regulation of mononuclear cell migration (GO:0071676);	1 out of 1617 0.0618429189857761%	1 out of 12998 0.00769349130635482%	0.124404	1
Biological Process: ureter urothelium development (GO:0072190);	1 out of 1617 0.0618429189857761%	1 out of 12998 0.00769349130635482%	0.124404	1
Biological Process: negative regulation of cellular response to hypoxia (GO:1900038);	1 out of 1617 0.0618429189857761%	1 out of 12998 0.00769349130635482%	0.124404	1
Biological Process: negative regulation of neutrophil differentiation (GO:0045659);	1 out of 1617 0.0618429189857761%	1 out of 12998 0.00769349130635482%	0.124404	1
Biological Process: Notch signaling pathway involved in regulation of secondary heart field cardioblast proliferation (GO:0003270);	1 out of 1617 0.0618429189857761%	1 out of 12998 0.00769349130635482%	0.124404	1
Biological Process: positive regulation of mononuclear cell proliferation (GO:0032946);	1 out of 1617 0.0618429189857761%	1 out of 12998 0.00769349130635482%	0.124404	1
Biological Process: renal phosphate ion absorption (GO:0097291);	1 out of 1617 0.0618429189857761%	1 out of 12998 0.00769349130635482%	0.124404	1
Biological Process: endocardial cushion cell development (GO:0061444);	1 out of 1617 0.0618429189857761%	1 out of 12998 0.00769349130635482%	0.124404	1
Biological Process: positive regulation of transporter activity (GO:0032411);	1 out of 1617 0.0618429189857761%	1 out of 12998 0.00769349130635482%	0.124404	1
Biological Process: RNA destabilization (GO:0050779);	1 out of 1617 0.0618429189857761%	1 out of 12998 0.00769349130635482%	0.124404	1
Biological Process: vitamin E biosynthetic process (GO:0010189);	1 out of 1617 0.0618429189857761%	1 out of 12998 0.00769349130635482%	0.124404	1
Biological Process: regulation of muscle organ development (GO:0048634);	1 out of 1617 0.0618429189857761%	1 out of 12998 0.00769349130635482%	0.124404	1
Biological Process: dichotomous subdivision of terminal units involved in lung branching (GO:0060448);	1 out of 1617 0.0618429189857761%	1 out of 12998 0.00769349130635482%	0.124404	1
Biological Process: response to prostaglandin E (GO:0034695);	1 out of 1617 0.0618429189857761%	1 out of 12998 0.00769349130635482%	0.124404	1
Biological Process: cell communication by chemical coupling (GO:0010643);	1 out of 1617 0.0618429189857761%	1 out of 12998 0.00769349130635482%	0.124404	1
Biological Process: histone H4-K20 demethylation (GO:0035574);	1 out of 1617 0.0618429189857761%	1 out of 12998 0.00769349130635482%	0.124404	1
Biological Process: smooth muscle hyperplasia (GO:0014806);	1 out of 1617 0.0618429189857761%	1 out of 12998 0.00769349130635482%	0.124404	1
Biological Process: protein palmitoleylation (GO:0045234);	1 out of 1617 0.0618429189857761%	1 out of 12998 0.00769349130635482%	0.124404	1
Biological Process: determination of dorsal/ventral asymmetry (GO:0048262);	1 out of 1617 0.0618429189857761%	1 out of 12998 0.00769349130635482%	0.124404	1
Biological Process: platelet-derived growth factor receptor-beta signaling pathway (GO:0035791);	1 out of 1617 0.0618429189857761%	1 out of 12998 0.00769349130635482%	0.124404	1
Biological Process: negative regulation of dendritic cell antigen processing and presentation (GO:0002605);	1 out of 1617 0.0618429189857761%	1 out of 12998 0.00769349130635482%	0.124404	1
Biological Process: positive regulation of MHC class I biosynthetic process (GO:0045345);	1 out of 1617 0.0618429189857761%	1 out of 12998 0.00769349130635482%	0.124404	1
Biological Process: establishment of body hair planar orientation (GO:0048105);	1 out of 1617 0.0618429189857761%	1 out of 12998 0.00769349130635482%	0.124404	1
Biological Process: GMP metabolic process (GO:0046037);	1 out of 1617 0.0618429189857761%	1 out of 12998 0.00769349130635482%	0.124404	1
Biological Process: positive regulation of type B pancreatic cell development (GO:2000078);	1 out of 1617 0.0618429189857761%	1 out of 12998 0.00769349130635482%	0.124404	1
Biological Process: response to linoleic acid (GO:0070543);	1 out of 1617 0.0618429189857761%	1 out of 12998 0.00769349130635482%	0.124404	1
Biological Process: musculoskeletal movement, spinal reflex action (GO:0050883);	1 out of 1617 0.0618429189857761%	1 out of 12998 0.00769349130635482%	0.124404	1
Biological Process: endosomal lumen acidification (GO:0048388);	1 out of 1617 0.0618429189857761%	1 out of 12998 0.00769349130635482%	0.124404	1
Biological Process: formation of radial glial scaffolds (GO:0021943);	1 out of 1617 0.0618429189857761%	1 out of 12998 0.00769349130635482%	0.124404	1
Biological Process: positive regulation of myeloid cell apoptotic process (GO:0033034);	1 out of 1617 0.0618429189857761%	1 out of 12998 0.00769349130635482%	0.124404	1
Biological Process: regulation of eye pigmentation (GO:0048073);	1 out of 1617 0.0618429189857761%	1 out of 12998 0.00769349130635482%	0.124404	1
Biological Process: insulin processing (GO:0030070);	1 out of 1617 0.0618429189857761%	1 out of 12998 0.00769349130635482%	0.124404	1
Biological Process: regulation of Wnt signaling pathway involved in dorsal/ventral axis specification (GO:2000053);	1 out of 1617 0.0618429189857761%	1 out of 12998 0.00769349130635482%	0.124404	1
Biological Process: pattern specification involved in metanephros development (GO:0072268);	1 out of 1617 0.0618429189857761%	1 out of 12998 0.00769349130635482%	0.124404	1
Biological Process: neuromast hair cell morphogenesis (GO:0035678);	1 out of 1617 0.0618429189857761%	1 out of 12998 0.00769349130635482%	0.124404	1
Biological Process: non-canonical Wnt signaling pathway via MAPK cascade (GO:0038030);	1 out of 1617 0.0618429189857761%	1 out of 12998 0.00769349130635482%	0.124404	1
Biological Process: lateral inhibition (GO:0046331);	1 out of 1617 0.0618429189857761%	1 out of 12998 0.00769349130635482%	0.124404	1
Biological Process: regulation of cell proliferation involved in tissue homeostasis (GO:0060784);	1 out of 1617 0.0618429189857761%	1 out of 12998 0.00769349130635482%	0.124404	1
Biological Process: immature T cell proliferation in thymus (GO:0033080);	1 out of 1617 0.0618429189857761%	1 out of 12998 0.00769349130635482%	0.124404	1
Biological Process: cardiac chamber development (GO:0003205);	1 out of 1617 0.0618429189857761%	1 out of 12998 0.00769349130635482%	0.124404	1
Biological Process: positive regulation of CD24 biosynthetic process (GO:2000560);	1 out of 1617 0.0618429189857761%	1 out of 12998 0.00769349130635482%	0.124404	1
Biological Process: negative regulation of biomineral tissue development (GO:0070168);	1 out of 1617 0.0618429189857761%	1 out of 12998 0.00769349130635482%	0.124404	1
Biological Process: negative regulation of vasculogenesis (GO:2001213);	1 out of 1617 0.0618429189857761%	1 out of 12998 0.00769349130635482%	0.124404	1
Biological Process: desmosome assembly (GO:0002159);	1 out of 1617 0.0618429189857761%	1 out of 12998 0.00769349130635482%	0.124404	1
Biological Process: developmental induction (GO:0031128);	1 out of 1617 0.0618429189857761%	1 out of 12998 0.00769349130635482%	0.124404	1
Biological Process: spleen trabecula formation (GO:0060345);	1 out of 1617 0.0618429189857761%	1 out of 12998 0.00769349130635482%	0.124404	1
Biological Process: response to electrical stimulus (GO:0051602);	1 out of 1617 0.0618429189857761%	1 out of 12998 0.00769349130635482%	0.124404	1
Biological Process: negative regulation of estrogen receptor binding (GO:0071899);	1 out of 1617 0.0618429189857761%	1 out of 12998 0.00769349130635482%	0.124404	1
Biological Process: nephrogenic mesenchyme morphogenesis (GO:0072134);	1 out of 1617 0.0618429189857761%	1 out of 12998 0.00769349130635482%	0.124404	1
Biological Process: negative regulation of mast cell cytokine production (GO:0032764);	1 out of 1617 0.0618429189857761%	1 out of 12998 0.00769349130635482%	0.124404	1
Biological Process: negative regulation of very-low-density lipoprotein particle remodeling (GO:0010903);	1 out of 1617 0.0618429189857761%	1 out of 12998 0.00769349130635482%	0.124404	1
Biological Process: metanephric interstitial cell development (GO:0072259);	1 out of 1617 0.0618429189857761%	1 out of 12998 0.00769349130635482%	0.124404	1
Biological Process: response to luteinizing hormone (GO:0034699);	1 out of 1617 0.0618429189857761%	1 out of 12998 0.00769349130635482%	0.124404	1
Biological Process: negative regulation of small GTPase mediated signal transduction (GO:0051058);	1 out of 1617 0.0618429189857761%	1 out of 12998 0.00769349130635482%	0.124404	1
Biological Process: pigment granule transport (GO:0051904);	1 out of 1617 0.0618429189857761%	1 out of 12998 0.00769349130635482%	0.124404	1
Biological Process: positive regulation of synaptic transmission, cholinergic (GO:0032224);	1 out of 1617 0.0618429189857761%	1 out of 12998 0.00769349130635482%	0.124404	1
Biological Process: asynchronous neurotransmitter secretion (GO:0071912);	1 out of 1617 0.0618429189857761%	1 out of 12998 0.00769349130635482%	0.124404	1
Biological Process: cytosol to ER transport (GO:0046967);	1 out of 1617 0.0618429189857761%	1 out of 12998 0.00769349130635482%	0.124404	1
Biological Process: hepatocyte cell migration (GO:0002194);	1 out of 1617 0.0618429189857761%	1 out of 12998 0.00769349130635482%	0.124404	1
Biological Process: interleukin-2 biosynthetic process (GO:0042094);	1 out of 1617 0.0618429189857761%	1 out of 12998 0.00769349130635482%	0.124404	1
Biological Process: somatotropin secreting cell differentiation (GO:0060126);	1 out of 1617 0.0618429189857761%	1 out of 12998 0.00769349130635482%	0.124404	1
Biological Process: positive regulation of metanephric glomerular visceral epithelial cell development (GO:2000478);	1 out of 1617 0.0618429189857761%	1 out of 12998 0.00769349130635482%	0.124404	1
Biological Process: phosphatidylcholine catabolic process (GO:0034638);	1 out of 1617 0.0618429189857761%	1 out of 12998 0.00769349130635482%	0.124404	1
Biological Process: positive regulation of forebrain neuron differentiation (GO:2000979);	1 out of 1617 0.0618429189857761%	1 out of 12998 0.00769349130635482%	0.124404	1
Biological Process: cerebellar granular layer development (GO:0021681);	1 out of 1617 0.0618429189857761%	1 out of 12998 0.00769349130635482%	0.124404	1
Biological Process: cytokine metabolic process (GO:0042107);	1 out of 1617 0.0618429189857761%	1 out of 12998 0.00769349130635482%	0.124404	1
Biological Process: negative regulation of muscle hyperplasia (GO:0014740);	1 out of 1617 0.0618429189857761%	1 out of 12998 0.00769349130635482%	0.124404	1
Biological Process: sleep (GO:0030431);	1 out of 1617 0.0618429189857761%	1 out of 12998 0.00769349130635482%	0.124404	1
Biological Process: negative regulation of immature T cell proliferation in thymus (GO:0033088);	1 out of 1617 0.0618429189857761%	1 out of 12998 0.00769349130635482%	0.124404	1
Biological Process: regulation of defense response (GO:0031347);	1 out of 1617 0.0618429189857761%	1 out of 12998 0.00769349130635482%	0.124404	1
Biological Process: regulation of cell activation (GO:0050865);	1 out of 1617 0.0618429189857761%	1 out of 12998 0.00769349130635482%	0.124404	1
Biological Process: negative regulation of transforming growth factor beta production (GO:0071635);	1 out of 1617 0.0618429189857761%	1 out of 12998 0.00769349130635482%	0.124404	1
Biological Process: trophectodermal cell proliferation (GO:0001834);	1 out of 1617 0.0618429189857761%	1 out of 12998 0.00769349130635482%	0.124404	1
Biological Process: planar cell polarity pathway involved in pericardium morphogenesis (GO:0061354);	1 out of 1617 0.0618429189857761%	1 out of 12998 0.00769349130635482%	0.124404	1
Biological Process: negative regulation of cytokine activity (GO:0060302);	1 out of 1617 0.0618429189857761%	1 out of 12998 0.00769349130635482%	0.124404	1
Biological Process: regulation of aldosterone metabolic process (GO:0032344);	1 out of 1617 0.0618429189857761%	1 out of 12998 0.00769349130635482%	0.124404	1
Biological Process: B cell chemotaxis (GO:0035754);	1 out of 1617 0.0618429189857761%	1 out of 12998 0.00769349130635482%	0.124404	1
Biological Process: positive regulation of tolerance induction (GO:0002645);	1 out of 1617 0.0618429189857761%	1 out of 12998 0.00769349130635482%	0.124404	1
Biological Process: borate transmembrane transport (GO:0035445);	1 out of 1617 0.0618429189857761%	1 out of 12998 0.00769349130635482%	0.124404	1
Biological Process: induction by virus of host cell-cell fusion (GO:0006948);	1 out of 1617 0.0618429189857761%	1 out of 12998 0.00769349130635482%	0.124404	1
Biological Process: acyl carnitine transport (GO:0006844);	1 out of 1617 0.0618429189857761%	1 out of 12998 0.00769349130635482%	0.124404	1
Biological Process: activation of plasma proteins involved in acute inflammatory response (GO:0002541);	1 out of 1617 0.0618429189857761%	1 out of 12998 0.00769349130635482%	0.124404	1
Biological Process: negative regulation of cellular pH reduction (GO:0032848);	1 out of 1617 0.0618429189857761%	1 out of 12998 0.00769349130635482%	0.124404	1
Biological Process: protein deamination (GO:0018277);	1 out of 1617 0.0618429189857761%	1 out of 12998 0.00769349130635482%	0.124404	1
Biological Process: regulation of extracellular matrix assembly (GO:1901201);	1 out of 1617 0.0618429189857761%	1 out of 12998 0.00769349130635482%	0.124404	1
Biological Process: positive regulation of cell-cell adhesion mediated by integrin (GO:0033634);	1 out of 1617 0.0618429189857761%	1 out of 12998 0.00769349130635482%	0.124404	1
Biological Process: regulation of somitogenesis (GO:0014807);	1 out of 1617 0.0618429189857761%	1 out of 12998 0.00769349130635482%	0.124404	1
Biological Process: macrophage migration inhibitory factor signaling pathway (GO:0035691);	1 out of 1617 0.0618429189857761%	1 out of 12998 0.00769349130635482%	0.124404	1
Biological Process: negative regulation of establishment of blood-brain barrier (GO:0090212);	1 out of 1617 0.0618429189857761%	1 out of 12998 0.00769349130635482%	0.124404	1
Biological Process: negative regulation of platelet-derived growth factor receptor-alpha signaling pathway (GO:2000584);	1 out of 1617 0.0618429189857761%	1 out of 12998 0.00769349130635482%	0.124404	1
Biological Process: regulation of endopeptidase activity (GO:0052548);	1 out of 1617 0.0618429189857761%	1 out of 12998 0.00769349130635482%	0.124404	1
Biological Process: negative regulation of cell development (GO:0010721);	1 out of 1617 0.0618429189857761%	1 out of 12998 0.00769349130635482%	0.124404	1
Biological Process: plasma membrane long-chain fatty acid transport (GO:0015911);	1 out of 1617 0.0618429189857761%	1 out of 12998 0.00769349130635482%	0.124404	1
Biological Process: defecation (GO:0030421);	1 out of 1617 0.0618429189857761%	1 out of 12998 0.00769349130635482%	0.124404	1
Biological Process: regulation of acetylcholine metabolic process (GO:0060408);	1 out of 1617 0.0618429189857761%	1 out of 12998 0.00769349130635482%	0.124404	1
Biological Process: regulation of glycoprotein biosynthetic process (GO:0010559);	1 out of 1617 0.0618429189857761%	1 out of 12998 0.00769349130635482%	0.124404	1
Biological Process: neuromast deposition (GO:0048885);	1 out of 1617 0.0618429189857761%	1 out of 12998 0.00769349130635482%	0.124404	1
Biological Process: regulation of myoblast proliferation (GO:2000291);	1 out of 1617 0.0618429189857761%	1 out of 12998 0.00769349130635482%	0.124404	1
Biological Process: maintenance of symbiont-containing vacuole by host (GO:0085018);	1 out of 1617 0.0618429189857761%	1 out of 12998 0.00769349130635482%	0.124404	1
Biological Process: specification of anterior mesonephric tubule identity (GO:0072168);	1 out of 1617 0.0618429189857761%	1 out of 12998 0.00769349130635482%	0.124404	1
Biological Process: negative regulation of peptide secretion (GO:0002792);	1 out of 1617 0.0618429189857761%	1 out of 12998 0.00769349130635482%	0.124404	1
Biological Process: low-density lipoprotein particle receptor biosynthetic process (GO:0045713);	1 out of 1617 0.0618429189857761%	1 out of 12998 0.00769349130635482%	0.124404	1
Biological Process: positive regulation of DNA-dependent DNA replication (GO:2000105);	1 out of 1617 0.0618429189857761%	1 out of 12998 0.00769349130635482%	0.124404	1
Biological Process: DNA conformation change (GO:0071103);	1 out of 1617 0.0618429189857761%	1 out of 12998 0.00769349130635482%	0.124404	1
Biological Process: actin-mediated cell contraction (GO:0070252);	1 out of 1617 0.0618429189857761%	1 out of 12998 0.00769349130635482%	0.124404	1
Biological Process: negative regulation of nitric oxide mediated signal transduction (GO:0010751);	1 out of 1617 0.0618429189857761%	1 out of 12998 0.00769349130635482%	0.124404	1
Biological Process: chronological cell aging (GO:0001300);	1 out of 1617 0.0618429189857761%	1 out of 12998 0.00769349130635482%	0.124404	1
Biological Process: positive regulation of potassium ion transmembrane transport (GO:1901381);	1 out of 1617 0.0618429189857761%	1 out of 12998 0.00769349130635482%	0.124404	1
Biological Process: negative regulation of metanephric mesenchymal cell migration (GO:2000590);	1 out of 1617 0.0618429189857761%	1 out of 12998 0.00769349130635482%	0.124404	1
Biological Process: axial mesoderm structural organization (GO:0048331);	1 out of 1617 0.0618429189857761%	1 out of 12998 0.00769349130635482%	0.124404	1
Biological Process: ornithine transport (GO:0015822);	1 out of 1617 0.0618429189857761%	1 out of 12998 0.00769349130635482%	0.124404	1
Biological Process: positive regulation of glomerular filtration (GO:0003104);	1 out of 1617 0.0618429189857761%	1 out of 12998 0.00769349130635482%	0.124404	1
Biological Process: negative regulation of synaptic plasticity (GO:0031914);	1 out of 1617 0.0618429189857761%	1 out of 12998 0.00769349130635482%	0.124404	1
Biological Process: negative regulation of mesenchymal cell apoptotic process involved in nephron morphogenesis (GO:0072040);	1 out of 1617 0.0618429189857761%	1 out of 12998 0.00769349130635482%	0.124404	1
Biological Process: loop of Henle development (GO:0072070);	1 out of 1617 0.0618429189857761%	1 out of 12998 0.00769349130635482%	0.124404	1
Biological Process: negative regulation of glucose import in response to insulin stimulus (GO:2001274);	1 out of 1617 0.0618429189857761%	1 out of 12998 0.00769349130635482%	0.124404	1
Biological Process: regulation of protein kinase A signaling (GO:0010738);	1 out of 1617 0.0618429189857761%	1 out of 12998 0.00769349130635482%	0.124404	1
Biological Process: detection of light stimulus (GO:0009583);	1 out of 1617 0.0618429189857761%	1 out of 12998 0.00769349130635482%	0.124404	1
Biological Process: detection of oxidative stress (GO:0070994);	1 out of 1617 0.0618429189857761%	1 out of 12998 0.00769349130635482%	0.124404	1
Biological Process: toxin metabolic process (GO:0009404);	1 out of 1617 0.0618429189857761%	1 out of 12998 0.00769349130635482%	0.124404	1
Biological Process: chronic inflammatory response (GO:0002544);	1 out of 1617 0.0618429189857761%	1 out of 12998 0.00769349130635482%	0.124404	1
Biological Process: glucocorticoid catabolic process (GO:0006713);	1 out of 1617 0.0618429189857761%	1 out of 12998 0.00769349130635482%	0.124404	1
Biological Process: negative regulation of eye pigmentation (GO:0048074);	1 out of 1617 0.0618429189857761%	1 out of 12998 0.00769349130635482%	0.124404	1
Biological Process: camera-type eye photoreceptor cell fate commitment (GO:0060220);	1 out of 1617 0.0618429189857761%	1 out of 12998 0.00769349130635482%	0.124404	1
Biological Process: glycosaminoglycan catabolic process (GO:0006027);	1 out of 1617 0.0618429189857761%	1 out of 12998 0.00769349130635482%	0.124404	1
Biological Process: specification of posterior mesonephric tubule identity (GO:0072169);	1 out of 1617 0.0618429189857761%	1 out of 12998 0.00769349130635482%	0.124404	1
Biological Process: endocardial cushion cell fate commitment (GO:0061445);	1 out of 1617 0.0618429189857761%	1 out of 12998 0.00769349130635482%	0.124404	1
Biological Process: glomerular mesangial cell development (GO:0072144);	1 out of 1617 0.0618429189857761%	1 out of 12998 0.00769349130635482%	0.124404	1
Biological Process: regulation of male germ cell proliferation (GO:2000254);	1 out of 1617 0.0618429189857761%	1 out of 12998 0.00769349130635482%	0.124404	1
Biological Process: positive regulation of high-density lipoprotein particle clearance (GO:0010983);	1 out of 1617 0.0618429189857761%	1 out of 12998 0.00769349130635482%	0.124404	1
Biological Process: short-term memory (GO:0007614);	1 out of 1617 0.0618429189857761%	1 out of 12998 0.00769349130635482%	0.124404	1
Biological Process: lambdoid suture morphogenesis (GO:0060366);	1 out of 1617 0.0618429189857761%	1 out of 12998 0.00769349130635482%	0.124404	1
Biological Process: extracellular vesicular exosome assembly (GO:0071971);	1 out of 1617 0.0618429189857761%	1 out of 12998 0.00769349130635482%	0.124404	1
Biological Process: membrane budding (GO:0006900);	1 out of 1617 0.0618429189857761%	1 out of 12998 0.00769349130635482%	0.124404	1
Biological Process: cyclic nucleotide catabolic process (GO:0009214);	1 out of 1617 0.0618429189857761%	1 out of 12998 0.00769349130635482%	0.124404	1
Biological Process: negative regulation of phospholipase A2 activity (GO:1900138);	1 out of 1617 0.0618429189857761%	1 out of 12998 0.00769349130635482%	0.124404	1
Biological Process: glucosylceramide catabolic process (GO:0006680);	1 out of 1617 0.0618429189857761%	1 out of 12998 0.00769349130635482%	0.124404	1
Biological Process: fatty acid omega-oxidation (GO:0010430);	1 out of 1617 0.0618429189857761%	1 out of 12998 0.00769349130635482%	0.124404	1
Biological Process: pyrimidine nucleotide-sugar transmembrane transport (GO:0090481);	1 out of 1617 0.0618429189857761%	1 out of 12998 0.00769349130635482%	0.124404	1
Biological Process: positive regulation of heart rate by epinephrine (GO:0003065);	1 out of 1617 0.0618429189857761%	1 out of 12998 0.00769349130635482%	0.124404	1
Biological Process: establishment of chromosome localization (GO:0051303);	1 out of 1617 0.0618429189857761%	1 out of 12998 0.00769349130635482%	0.124404	1
Biological Process: regulation of fatty acid oxidation (GO:0046320);	1 out of 1617 0.0618429189857761%	1 out of 12998 0.00769349130635482%	0.124404	1
Biological Process: activation of blood coagulation via clotting cascade (GO:0002543);	1 out of 1617 0.0618429189857761%	1 out of 12998 0.00769349130635482%	0.124404	1
Biological Process: nitric oxide homeostasis (GO:0033484);	1 out of 1617 0.0618429189857761%	1 out of 12998 0.00769349130635482%	0.124404	1
Biological Process: dermatan sulfate biosynthetic process (GO:0030208);	1 out of 1617 0.0618429189857761%	1 out of 12998 0.00769349130635482%	0.124404	1
Biological Process: planar cell polarity pathway involved in cardiac right atrium morphogenesis (GO:0061349);	1 out of 1617 0.0618429189857761%	1 out of 12998 0.00769349130635482%	0.124404	1
Biological Process: positive regulation of cyclase activity (GO:0031281);	1 out of 1617 0.0618429189857761%	1 out of 12998 0.00769349130635482%	0.124404	1
Biological Process: negative regulation of retinal ganglion cell axon guidance (GO:0090260);	1 out of 1617 0.0618429189857761%	1 out of 12998 0.00769349130635482%	0.124404	1
Biological Process: activation of meiosis involved in egg activation (GO:0060466);	1 out of 1617 0.0618429189857761%	1 out of 12998 0.00769349130635482%	0.124404	1
Biological Process: negative regulation of interleukin-1 beta secretion (GO:0050713);	1 out of 1617 0.0618429189857761%	1 out of 12998 0.00769349130635482%	0.124404	1
Biological Process: hypophysis morphogenesis (GO:0048850);	1 out of 1617 0.0618429189857761%	1 out of 12998 0.00769349130635482%	0.124404	1
Biological Process: phosphatidylserine exposure on blood platelet (GO:0097045);	1 out of 1617 0.0618429189857761%	1 out of 12998 0.00769349130635482%	0.124404	1
Biological Process: geranyl diphosphate biosynthetic process (GO:0033384);	1 out of 1617 0.0618429189857761%	1 out of 12998 0.00769349130635482%	0.124404	1
Biological Process: negative regulation of sodium:hydrogen antiporter activity (GO:0032416);	1 out of 1617 0.0618429189857761%	1 out of 12998 0.00769349130635482%	0.124404	1
Biological Process: regulation of nitrogen utilization (GO:0006808);	1 out of 1617 0.0618429189857761%	1 out of 12998 0.00769349130635482%	0.124404	1
Biological Process: regulation of muscle tissue development (GO:1901861);	1 out of 1617 0.0618429189857761%	1 out of 12998 0.00769349130635482%	0.124404	1
Biological Process: negative regulation of homotypic cell-cell adhesion (GO:0034111);	1 out of 1617 0.0618429189857761%	1 out of 12998 0.00769349130635482%	0.124404	1
Biological Process: orthogonal dichotomous subdivision of terminal units involved in lung branching morphogenesis (GO:0060488);	1 out of 1617 0.0618429189857761%	1 out of 12998 0.00769349130635482%	0.124404	1
Biological Process: myoblast development (GO:0048627);	1 out of 1617 0.0618429189857761%	1 out of 12998 0.00769349130635482%	0.124404	1
Biological Process: negative regulation of lymphangiogenesis (GO:1901491);	1 out of 1617 0.0618429189857761%	1 out of 12998 0.00769349130635482%	0.124404	1
Biological Process: venous endothelial cell differentiation (GO:0060843);	1 out of 1617 0.0618429189857761%	1 out of 12998 0.00769349130635482%	0.124404	1
Biological Process: negative regulation of smooth muscle cell chemotaxis (GO:0071672);	1 out of 1617 0.0618429189857761%	1 out of 12998 0.00769349130635482%	0.124404	1
Biological Process: NADH oxidation (GO:0006116);	1 out of 1617 0.0618429189857761%	1 out of 12998 0.00769349130635482%	0.124404	1
Biological Process: mammary gland fat development (GO:0060611);	1 out of 1617 0.0618429189857761%	1 out of 12998 0.00769349130635482%	0.124404	1
Biological Process: cardiac right atrium morphogenesis (GO:0003213);	1 out of 1617 0.0618429189857761%	1 out of 12998 0.00769349130635482%	0.124404	1
Biological Process: gastrin-induced gastric acid secretion (GO:0001698);	1 out of 1617 0.0618429189857761%	1 out of 12998 0.00769349130635482%	0.124404	1
Biological Process: negative regulation of interleukin-13 production (GO:0032696);	1 out of 1617 0.0618429189857761%	1 out of 12998 0.00769349130635482%	0.124404	1
Biological Process: integrin biosynthetic process (GO:0045112);	1 out of 1617 0.0618429189857761%	1 out of 12998 0.00769349130635482%	0.124404	1
Biological Process: endocannabinoid signaling pathway (GO:0071926);	1 out of 1617 0.0618429189857761%	1 out of 12998 0.00769349130635482%	0.124404	1
Biological Process: lateral sprouting involved in lung morphogenesis (GO:0060490);	1 out of 1617 0.0618429189857761%	1 out of 12998 0.00769349130635482%	0.124404	1
Biological Process: negative regulation of serine-type endopeptidase activity (GO:1900004);	1 out of 1617 0.0618429189857761%	1 out of 12998 0.00769349130635482%	0.124404	1
Biological Process: branched-chain amino acid catabolic process (GO:0009083);	1 out of 1617 0.0618429189857761%	1 out of 12998 0.00769349130635482%	0.124404	1
Biological Process: farnesyl diphosphate biosynthetic process (GO:0045337);	1 out of 1617 0.0618429189857761%	1 out of 12998 0.00769349130635482%	0.124404	1
Biological Process: basophil chemotaxis (GO:0002575);	1 out of 1617 0.0618429189857761%	1 out of 12998 0.00769349130635482%	0.124404	1
Biological Process: satellite cell proliferation (GO:0014841);	1 out of 1617 0.0618429189857761%	1 out of 12998 0.00769349130635482%	0.124404	1
Biological Process: positive regulation of fat cell proliferation (GO:0070346);	1 out of 1617 0.0618429189857761%	1 out of 12998 0.00769349130635482%	0.124404	1
Biological Process: negative regulation of cell communication (GO:0010648);	1 out of 1617 0.0618429189857761%	1 out of 12998 0.00769349130635482%	0.124404	1
Biological Process: cellular response to sucrose stimulus (GO:0071329);	1 out of 1617 0.0618429189857761%	1 out of 12998 0.00769349130635482%	0.124404	1
Biological Process: planar cell polarity pathway involved in outflow tract morphogenesis (GO:0061347);	1 out of 1617 0.0618429189857761%	1 out of 12998 0.00769349130635482%	0.124404	1
Biological Process: antibiotic transport (GO:0042891);	1 out of 1617 0.0618429189857761%	1 out of 12998 0.00769349130635482%	0.124404	1
Biological Process: cellular potassium ion homeostasis (GO:0030007);	1 out of 1617 0.0618429189857761%	1 out of 12998 0.00769349130635482%	0.124404	1
Biological Process: negative regulation of interleukin-2 secretion (GO:1900041);	1 out of 1617 0.0618429189857761%	1 out of 12998 0.00769349130635482%	0.124404	1
Biological Process: medial fin morphogenesis (GO:0035141);	1 out of 1617 0.0618429189857761%	1 out of 12998 0.00769349130635482%	0.124404	1
Biological Process: vasculogenesis involved in coronary vascular morphogenesis (GO:0060979);	1 out of 1617 0.0618429189857761%	1 out of 12998 0.00769349130635482%	0.124404	1
Biological Process: brain-derived neurotrophic factor receptor signaling pathway (GO:0031547);	1 out of 1617 0.0618429189857761%	1 out of 12998 0.00769349130635482%	0.124404	1
Biological Process: negative regulation of low-density lipoprotein particle receptor catabolic process (GO:0032804);	1 out of 1617 0.0618429189857761%	1 out of 12998 0.00769349130635482%	0.124404	1
Biological Process: negative regulation of negative chemotaxis (GO:0050925);	1 out of 1617 0.0618429189857761%	1 out of 12998 0.00769349130635482%	0.124404	1
Biological Process: primary lung bud formation (GO:0060431);	1 out of 1617 0.0618429189857761%	1 out of 12998 0.00769349130635482%	0.124404	1
Biological Process: pigment granule organization (GO:0048753);	1 out of 1617 0.0618429189857761%	1 out of 12998 0.00769349130635482%	0.124404	1
Biological Process: transdifferentiation (GO:0060290);	1 out of 1617 0.0618429189857761%	1 out of 12998 0.00769349130635482%	0.124404	1
Biological Process: regulation of inclusion body assembly (GO:0090083);	1 out of 1617 0.0618429189857761%	1 out of 12998 0.00769349130635482%	0.124404	1
Biological Process: negative regulation of apoptotic process in bone marrow (GO:0071866);	1 out of 1617 0.0618429189857761%	1 out of 12998 0.00769349130635482%	0.124404	1
Biological Process: thymocyte apoptotic process (GO:0070242);	1 out of 1617 0.0618429189857761%	1 out of 12998 0.00769349130635482%	0.124404	1
Biological Process: neural fold bending (GO:0021503);	1 out of 1617 0.0618429189857761%	1 out of 12998 0.00769349130635482%	0.124404	1
Biological Process: metanephric glomerular mesangial cell differentiation (GO:0072254);	1 out of 1617 0.0618429189857761%	1 out of 12998 0.00769349130635482%	0.124404	1
Biological Process: cell proliferation involved in kidney development (GO:0072111);	1 out of 1617 0.0618429189857761%	1 out of 12998 0.00769349130635482%	0.124404	1
Biological Process: metanephric nephron morphogenesis (GO:0072273);	1 out of 1617 0.0618429189857761%	1 out of 12998 0.00769349130635482%	0.124404	1
Biological Process: positive regulation of blood microparticle formation (GO:2000334);	1 out of 1617 0.0618429189857761%	1 out of 12998 0.00769349130635482%	0.124404	1
Biological Process: negative regulation of signaling (GO:0023057);	1 out of 1617 0.0618429189857761%	1 out of 12998 0.00769349130635482%	0.124404	1
Biological Process: neutrophil clearance (GO:0097350);	1 out of 1617 0.0618429189857761%	1 out of 12998 0.00769349130635482%	0.124404	1
Biological Process: cardiac neural crest cell development involved in heart development (GO:0061308);	1 out of 1617 0.0618429189857761%	1 out of 12998 0.00769349130635482%	0.124404	1
Biological Process: peptide antigen stabilization (GO:0050823);	1 out of 1617 0.0618429189857761%	1 out of 12998 0.00769349130635482%	0.124404	1
Biological Process: extracellular matrix assembly (GO:0085029);	1 out of 1617 0.0618429189857761%	1 out of 12998 0.00769349130635482%	0.124404	1
Biological Process: negative regulation of interferon-gamma-mediated signaling pathway (GO:0060336);	1 out of 1617 0.0618429189857761%	1 out of 12998 0.00769349130635482%	0.124404	1
Biological Process: cerebellar granule cell precursor tangential migration (GO:0021935);	1 out of 1617 0.0618429189857761%	1 out of 12998 0.00769349130635482%	0.124404	1
Biological Process: regulation of vasculature development (GO:1901342);	1 out of 1617 0.0618429189857761%	1 out of 12998 0.00769349130635482%	0.124404	1
Biological Process: regulation of platelet-derived growth factor receptor signaling pathway (GO:0010640);	1 out of 1617 0.0618429189857761%	1 out of 12998 0.00769349130635482%	0.124404	1
Biological Process: lateral semicircular canal development (GO:0060875);	1 out of 1617 0.0618429189857761%	1 out of 12998 0.00769349130635482%	0.124404	1
Biological Process: pancreatic bud formation (GO:0061130);	1 out of 1617 0.0618429189857761%	1 out of 12998 0.00769349130635482%	0.124404	1
Biological Process: rhombomere 3 morphogenesis (GO:0021658);	1 out of 1617 0.0618429189857761%	1 out of 12998 0.00769349130635482%	0.124404	1
Biological Process: UDP-D-xylose biosynthetic process (GO:0033320);	1 out of 1617 0.0618429189857761%	1 out of 12998 0.00769349130635482%	0.124404	1
Biological Process: positive regulation of transforming growth factor beta production (GO:0071636);	1 out of 1617 0.0618429189857761%	1 out of 12998 0.00769349130635482%	0.124404	1
Biological Process: anterior semicircular canal development (GO:0060873);	1 out of 1617 0.0618429189857761%	1 out of 12998 0.00769349130635482%	0.124404	1
Biological Process: regulation of mast cell activation (GO:0033003);	1 out of 1617 0.0618429189857761%	1 out of 12998 0.00769349130635482%	0.124404	1
Biological Process: non-myelinated axon ensheathment (GO:0032285);	1 out of 1617 0.0618429189857761%	1 out of 12998 0.00769349130635482%	0.124404	1
Biological Process: positive regulation of cortisol biosynthetic process (GO:2000066);	1 out of 1617 0.0618429189857761%	1 out of 12998 0.00769349130635482%	0.124404	1
Biological Process: negative regulation of calcium ion transport into cytosol (GO:0010523);	1 out of 1617 0.0618429189857761%	1 out of 12998 0.00769349130635482%	0.124404	1
Biological Process: negative regulation of arachidonic acid secretion (GO:1900139);	1 out of 1617 0.0618429189857761%	1 out of 12998 0.00769349130635482%	0.124404	1
Biological Process: negative regulation of calcium-dependent cell-cell adhesion (GO:0046588);	1 out of 1617 0.0618429189857761%	1 out of 12998 0.00769349130635482%	0.124404	1
Biological Process: glomerular endothelium development (GO:0072011);	1 out of 1617 0.0618429189857761%	1 out of 12998 0.00769349130635482%	0.124404	1
Biological Process: negative regulation of testicular blood vessel morphogenesis (GO:0061369);	1 out of 1617 0.0618429189857761%	1 out of 12998 0.00769349130635482%	0.124404	1
Biological Process: inductive cell-cell signaling (GO:0031129);	1 out of 1617 0.0618429189857761%	1 out of 12998 0.00769349130635482%	0.124404	1
Biological Process: specification of mesonephric tubule identity (GO:0072167);	1 out of 1617 0.0618429189857761%	1 out of 12998 0.00769349130635482%	0.124404	1
Biological Process: tissue migration (GO:0090130);	1 out of 1617 0.0618429189857761%	1 out of 12998 0.00769349130635482%	0.124404	1
Biological Process: positive regulation of glial cell line-derived neurotrophic factor secretion (GO:1900168);	1 out of 1617 0.0618429189857761%	1 out of 12998 0.00769349130635482%	0.124404	1
Biological Process: vitamin E metabolic process (GO:0042360);	1 out of 1617 0.0618429189857761%	1 out of 12998 0.00769349130635482%	0.124404	1
Biological Process: regulation of nitric oxide mediated signal transduction (GO:0010749);	1 out of 1617 0.0618429189857761%	1 out of 12998 0.00769349130635482%	0.124404	1
Biological Process: cellular protein complex disassembly (GO:0043624);	1 out of 1617 0.0618429189857761%	1 out of 12998 0.00769349130635482%	0.124404	1
Biological Process: regulation of cell projection size (GO:0032536);	1 out of 1617 0.0618429189857761%	1 out of 12998 0.00769349130635482%	0.124404	1
Biological Process: positive regulation of renal albumin absorption (GO:2000534);	1 out of 1617 0.0618429189857761%	1 out of 12998 0.00769349130635482%	0.124404	1
Biological Process: termination of RNA polymerase II transcription (GO:0006369);	1 out of 1617 0.0618429189857761%	1 out of 12998 0.00769349130635482%	0.124404	1
Biological Process: negative regulation of protein import into nucleus, translocation (GO:0033159);	1 out of 1617 0.0618429189857761%	1 out of 12998 0.00769349130635482%	0.124404	1
Biological Process: cardiac muscle cell fate commitment (GO:0060923);	1 out of 1617 0.0618429189857761%	1 out of 12998 0.00769349130635482%	0.124404	1
Biological Process: lung lobe formation (GO:0060464);	1 out of 1617 0.0618429189857761%	1 out of 12998 0.00769349130635482%	0.124404	1
Biological Process: negative regulation of mitochondrial DNA replication (GO:0090298);	1 out of 1617 0.0618429189857761%	1 out of 12998 0.00769349130635482%	0.124404	1
Biological Process: metanephric proximal convoluted tubule segment 2 development (GO:0072232);	1 out of 1617 0.0618429189857761%	1 out of 12998 0.00769349130635482%	0.124404	1
Biological Process: negative regulation of testosterone biosynthetic process (GO:2000225);	1 out of 1617 0.0618429189857761%	1 out of 12998 0.00769349130635482%	0.124404	1
Biological Process: type B pancreatic cell maturation (GO:0072560);	1 out of 1617 0.0618429189857761%	1 out of 12998 0.00769349130635482%	0.124404	1
Biological Process: regulation of cAMP-mediated signaling (GO:0043949);	1 out of 1617 0.0618429189857761%	1 out of 12998 0.00769349130635482%	0.124404	1
Biological Process: positive regulation of glutamate secretion (GO:0014049);	1 out of 1617 0.0618429189857761%	1 out of 12998 0.00769349130635482%	0.124404	1
Biological Process: regulation of establishment of blood-brain barrier (GO:0090210);	1 out of 1617 0.0618429189857761%	1 out of 12998 0.00769349130635482%	0.124404	1
Biological Process: intussusceptive angiogenesis (GO:0002041);	1 out of 1617 0.0618429189857761%	1 out of 12998 0.00769349130635482%	0.124404	1
Biological Process: macromolecule catabolic process (GO:0009057);	1 out of 1617 0.0618429189857761%	1 out of 12998 0.00769349130635482%	0.124404	1
Biological Process: histamine-induced gastric acid secretion (GO:0001697);	1 out of 1617 0.0618429189857761%	1 out of 12998 0.00769349130635482%	0.124404	1
Biological Process: non-canonical Wnt signaling pathway involved in heart development (GO:0061341);	1 out of 1617 0.0618429189857761%	1 out of 12998 0.00769349130635482%	0.124404	1
Biological Process: vascular smooth muscle contraction (GO:0014829);	1 out of 1617 0.0618429189857761%	1 out of 12998 0.00769349130635482%	0.124404	1
Biological Process: response to carbon monoxide (GO:0034465);	1 out of 1617 0.0618429189857761%	1 out of 12998 0.00769349130635482%	0.124404	1
Biological Process: negative regulation of auditory receptor cell differentiation (GO:0045608);	1 out of 1617 0.0618429189857761%	1 out of 12998 0.00769349130635482%	0.124404	1
Biological Process: hematopoietic stem cell migration to bone marrow (GO:0097241);	1 out of 1617 0.0618429189857761%	1 out of 12998 0.00769349130635482%	0.124404	1
Biological Process: primary ovarian follicle growth (GO:0001545);	1 out of 1617 0.0618429189857761%	1 out of 12998 0.00769349130635482%	0.124404	1
Biological Process: negative regulation of Wnt protein secretion (GO:0061358);	1 out of 1617 0.0618429189857761%	1 out of 12998 0.00769349130635482%	0.124404	1
Biological Process: metanephric cap mesenchymal cell proliferation involved in metanephros development (GO:0090094);	1 out of 1617 0.0618429189857761%	1 out of 12998 0.00769349130635482%	0.124404	1
Biological Process: negative regulation of cell adhesion molecule production (GO:0060354);	1 out of 1617 0.0618429189857761%	1 out of 12998 0.00769349130635482%	0.124404	1
Biological Process: regulation of fatty acid biosynthetic process (GO:0042304);	1 out of 1617 0.0618429189857761%	1 out of 12998 0.00769349130635482%	0.124404	1
Biological Process: regulation of mesenchymal stem cell differentiation (GO:2000739);	1 out of 1617 0.0618429189857761%	1 out of 12998 0.00769349130635482%	0.124404	1
Biological Process: nucleate erythrocyte maturation (GO:0043362);	1 out of 1617 0.0618429189857761%	1 out of 12998 0.00769349130635482%	0.124404	1
Biological Process: negative regulation of interleukin-1 secretion (GO:0050711);	1 out of 1617 0.0618429189857761%	1 out of 12998 0.00769349130635482%	0.124404	1
Biological Process: negative regulation of monocyte extravasation (GO:2000438);	1 out of 1617 0.0618429189857761%	1 out of 12998 0.00769349130635482%	0.124404	1
Biological Process: response to prostaglandin (GO:0034694);	1 out of 1617 0.0618429189857761%	1 out of 12998 0.00769349130635482%	0.124404	1
Biological Process: antigen processing and presentation of exogenous peptide antigen via MHC class I, TAP-dependent (GO:0002479);	1 out of 1617 0.0618429189857761%	1 out of 12998 0.00769349130635482%	0.124404	1
Biological Process: CD8-positive, alpha-beta T cell lineage commitment (GO:0043375);	1 out of 1617 0.0618429189857761%	1 out of 12998 0.00769349130635482%	0.124404	1
Biological Process: calcium-dependent cell-matrix adhesion (GO:0016340);	1 out of 1617 0.0618429189857761%	1 out of 12998 0.00769349130635482%	0.124404	1
Biological Process: regulation of protein serine/threonine phosphatase activity (GO:0080163);	1 out of 1617 0.0618429189857761%	1 out of 12998 0.00769349130635482%	0.124404	1
Biological Process: lung ciliated cell differentiation (GO:0061141);	1 out of 1617 0.0618429189857761%	1 out of 12998 0.00769349130635482%	0.124404	1
Biological Process: regulation of lipoprotein metabolic process (GO:0050746);	1 out of 1617 0.0618429189857761%	1 out of 12998 0.00769349130635482%	0.124404	1
Biological Process: regulation of neural retina development (GO:0061074);	1 out of 1617 0.0618429189857761%	1 out of 12998 0.00769349130635482%	0.124404	1
Biological Process: platelet-derived growth factor receptor-alpha signaling pathway (GO:0035790);	1 out of 1617 0.0618429189857761%	1 out of 12998 0.00769349130635482%	0.124404	1
Biological Process: epinephrine biosynthetic process (GO:0042418);	1 out of 1617 0.0618429189857761%	1 out of 12998 0.00769349130635482%	0.124404	1
Biological Process: positive regulation of mitochondrial depolarization (GO:0051901);	1 out of 1617 0.0618429189857761%	1 out of 12998 0.00769349130635482%	0.124404	1
Biological Process: convergent extension involved in somitogenesis (GO:0090246);	1 out of 1617 0.0618429189857761%	1 out of 12998 0.00769349130635482%	0.124404	1
Biological Process: positive regulation of type III interferon production (GO:0034346);	1 out of 1617 0.0618429189857761%	1 out of 12998 0.00769349130635482%	0.124404	1
Biological Process: induction of negative chemotaxis (GO:0050929);	1 out of 1617 0.0618429189857761%	1 out of 12998 0.00769349130635482%	0.124404	1
Biological Process: regulation of microvillus assembly (GO:0032534);	1 out of 1617 0.0618429189857761%	1 out of 12998 0.00769349130635482%	0.124404	1
Biological Process: negative regulation of odontogenesis of dentin-containing tooth (GO:0042489);	1 out of 1617 0.0618429189857761%	1 out of 12998 0.00769349130635482%	0.124404	1
Biological Process: Schwann cell migration (GO:0036135);	1 out of 1617 0.0618429189857761%	1 out of 12998 0.00769349130635482%	0.124404	1
Biological Process: cellular amide metabolic process (GO:0043603);	1 out of 1617 0.0618429189857761%	1 out of 12998 0.00769349130635482%	0.124404	1
Biological Process: photoreceptor cell fate specification (GO:0043704);	1 out of 1617 0.0618429189857761%	1 out of 12998 0.00769349130635482%	0.124404	1
Biological Process: calcium ion export (GO:1901660);	1 out of 1617 0.0618429189857761%	1 out of 12998 0.00769349130635482%	0.124404	1
Biological Process: guanine catabolic process (GO:0006147);	1 out of 1617 0.0618429189857761%	1 out of 12998 0.00769349130635482%	0.124404	1
Biological Process: negative regulation of epithelial cell proliferation involved in lung morphogenesis (GO:2000795);	1 out of 1617 0.0618429189857761%	1 out of 12998 0.00769349130635482%	0.124404	1
Biological Process: interleukin-15-mediated signaling pathway (GO:0035723);	1 out of 1617 0.0618429189857761%	1 out of 12998 0.00769349130635482%	0.124404	1
Biological Process: olfactory nerve development (GO:0021553);	1 out of 1617 0.0618429189857761%	1 out of 12998 0.00769349130635482%	0.124404	1
Biological Process: response to vitamin B3 (GO:0033552);	1 out of 1617 0.0618429189857761%	1 out of 12998 0.00769349130635482%	0.124404	1
Biological Process: hexose biosynthetic process (GO:0019319);	1 out of 1617 0.0618429189857761%	1 out of 12998 0.00769349130635482%	0.124404	1
Biological Process: planar cell polarity pathway involved in cardiac muscle tissue morphogenesis (GO:0061350);	1 out of 1617 0.0618429189857761%	1 out of 12998 0.00769349130635482%	0.124404	1
Biological Process: negative regulation of glomerular mesangial cell proliferation (GO:0072125);	1 out of 1617 0.0618429189857761%	1 out of 12998 0.00769349130635482%	0.124404	1
Biological Process: positive regulation of cell cycle checkpoint (GO:1901978);	1 out of 1617 0.0618429189857761%	1 out of 12998 0.00769349130635482%	0.124404	1
Biological Process: thermosensory behavior (GO:0040040);	1 out of 1617 0.0618429189857761%	1 out of 12998 0.00769349130635482%	0.124404	1
Biological Process: planar cell polarity pathway involved in ventricular septum morphogenesis (GO:0061348);	1 out of 1617 0.0618429189857761%	1 out of 12998 0.00769349130635482%	0.124404	1
Biological Process: cellular response to hydroperoxide (GO:0071447);	1 out of 1617 0.0618429189857761%	1 out of 12998 0.00769349130635482%	0.124404	1
Biological Process: stromal-epithelial cell signaling involved in prostate gland development (GO:0044345);	1 out of 1617 0.0618429189857761%	1 out of 12998 0.00769349130635482%	0.124404	1
Biological Process: cellular response to vitamin K (GO:0071307);	1 out of 1617 0.0618429189857761%	1 out of 12998 0.00769349130635482%	0.124404	1
Biological Process: regulation of humoral immune response (GO:0002920);	1 out of 1617 0.0618429189857761%	1 out of 12998 0.00769349130635482%	0.124404	1
Biological Process: muscle filament sliding (GO:0030049);	1 out of 1617 0.0618429189857761%	1 out of 12998 0.00769349130635482%	0.124404	1
Biological Process: positive regulation of growth rate (GO:0040010);	1 out of 1617 0.0618429189857761%	1 out of 12998 0.00769349130635482%	0.124404	1
Biological Process: negative regulation of calcium ion-dependent exocytosis (GO:0045955);	1 out of 1617 0.0618429189857761%	1 out of 12998 0.00769349130635482%	0.124404	1
Biological Process: mitral valve morphogenesis (GO:0003183);	1 out of 1617 0.0618429189857761%	1 out of 12998 0.00769349130635482%	0.124404	1
Biological Process: negative regulation of cGMP-mediated signaling (GO:0010754);	1 out of 1617 0.0618429189857761%	1 out of 12998 0.00769349130635482%	0.124404	1
Biological Process: extrathymic T cell selection (GO:0045062);	1 out of 1617 0.0618429189857761%	1 out of 12998 0.00769349130635482%	0.124404	1
Biological Process: negative regulation of pro-B cell differentiation (GO:2000974);	1 out of 1617 0.0618429189857761%	1 out of 12998 0.00769349130635482%	0.124404	1
Biological Process: cardiac cell fate commitment (GO:0060911);	1 out of 1617 0.0618429189857761%	1 out of 12998 0.00769349130635482%	0.124404	1
Biological Process: positive regulation of type 2 immune response (GO:0002830);	1 out of 1617 0.0618429189857761%	1 out of 12998 0.00769349130635482%	0.124404	1
Biological Process: epithelial tube formation (GO:0072175);	1 out of 1617 0.0618429189857761%	1 out of 12998 0.00769349130635482%	0.124404	1
Biological Process: cell migration involved in kidney development (GO:0035787);	1 out of 1617 0.0618429189857761%	1 out of 12998 0.00769349130635482%	0.124404	1
Biological Process: bile acid secretion (GO:0032782);	1 out of 1617 0.0618429189857761%	1 out of 12998 0.00769349130635482%	0.124404	1
Biological Process: nodal signaling pathway involved in determination of lateral mesoderm left/right asymmetry (GO:1900164);	1 out of 1617 0.0618429189857761%	1 out of 12998 0.00769349130635482%	0.124404	1
Biological Process: tendon sheath development (GO:0002932);	1 out of 1617 0.0618429189857761%	1 out of 12998 0.00769349130635482%	0.124404	1
Biological Process: cellular response to nutrient (GO:0031670);	1 out of 1617 0.0618429189857761%	1 out of 12998 0.00769349130635482%	0.124404	1
Biological Process: tendon cell differentiation (GO:0035990);	1 out of 1617 0.0618429189857761%	1 out of 12998 0.00769349130635482%	0.124404	1
Biological Process: low-density lipoprotein particle mediated signaling (GO:0055096);	1 out of 1617 0.0618429189857761%	1 out of 12998 0.00769349130635482%	0.124404	1
Biological Process: mesangial cell development (GO:0072143);	1 out of 1617 0.0618429189857761%	1 out of 12998 0.00769349130635482%	0.124404	1
Biological Process: positive regulation of fatty acid metabolic process (GO:0045923);	1 out of 1617 0.0618429189857761%	1 out of 12998 0.00769349130635482%	0.124404	1
Biological Process: epithelial cell migration (GO:0010631);	1 out of 1617 0.0618429189857761%	1 out of 12998 0.00769349130635482%	0.124404	1
Biological Process: extracellular polysaccharide biosynthetic process (GO:0045226);	1 out of 1617 0.0618429189857761%	1 out of 12998 0.00769349130635482%	0.124404	1
Biological Process: commissural neuron differentiation in spinal cord (GO:0021528);	1 out of 1617 0.0618429189857761%	1 out of 12998 0.00769349130635482%	0.124404	1
Biological Process: regulation of memory T cell differentiation (GO:0043380);	1 out of 1617 0.0618429189857761%	1 out of 12998 0.00769349130635482%	0.124404	1
Biological Process: pyrimidine nucleotide-sugar transport (GO:0015781);	1 out of 1617 0.0618429189857761%	1 out of 12998 0.00769349130635482%	0.124404	1
Biological Process: positive regulation of granuloma formation (GO:0002633);	1 out of 1617 0.0618429189857761%	1 out of 12998 0.00769349130635482%	0.124404	1
Biological Process: vascular smooth muscle cell development (GO:0097084);	1 out of 1617 0.0618429189857761%	1 out of 12998 0.00769349130635482%	0.124404	1
Biological Process: arterial endothelial cell differentiation (GO:0060842);	1 out of 1617 0.0618429189857761%	1 out of 12998 0.00769349130635482%	0.124404	1
Biological Process: positive regulation of tongue muscle cell differentiation (GO:2001037);	1 out of 1617 0.0618429189857761%	1 out of 12998 0.00769349130635482%	0.124404	1
Biological Process: negative regulation of oligodendrocyte apoptotic process (GO:1900142);	1 out of 1617 0.0618429189857761%	1 out of 12998 0.00769349130635482%	0.124404	1
Biological Process: negative regulation of intracellular protein transport (GO:0090317);	1 out of 1617 0.0618429189857761%	1 out of 12998 0.00769349130635482%	0.124404	1
Biological Process: establishment of cell polarity involved in gastrulation cell migration (GO:0003379);	1 out of 1617 0.0618429189857761%	1 out of 12998 0.00769349130635482%	0.124404	1
Biological Process: intracellular transport of viral protein in host cell (GO:0019060);	1 out of 1617 0.0618429189857761%	1 out of 12998 0.00769349130635482%	0.124404	1
Biological Process: sagittal suture morphogenesis (GO:0060367);	1 out of 1617 0.0618429189857761%	1 out of 12998 0.00769349130635482%	0.124404	1
Biological Process: cardiac right ventricle formation (GO:0003219);	1 out of 1617 0.0618429189857761%	1 out of 12998 0.00769349130635482%	0.124404	1
Biological Process: heme export (GO:0097037);	1 out of 1617 0.0618429189857761%	1 out of 12998 0.00769349130635482%	0.124404	1
Biological Process: branched-chain amino acid biosynthetic process (GO:0009082);	1 out of 1617 0.0618429189857761%	1 out of 12998 0.00769349130635482%	0.124404	1
Biological Process: central nervous system formation (GO:0021556);	1 out of 1617 0.0618429189857761%	1 out of 12998 0.00769349130635482%	0.124404	1
Biological Process: metanephric proximal straight tubule development (GO:0072230);	1 out of 1617 0.0618429189857761%	1 out of 12998 0.00769349130635482%	0.124404	1
Biological Process: cochlear nucleus development (GO:0021747);	1 out of 1617 0.0618429189857761%	1 out of 12998 0.00769349130635482%	0.124404	1
Biological Process: cellular response to vitamin D (GO:0071305);	1 out of 1617 0.0618429189857761%	1 out of 12998 0.00769349130635482%	0.124404	1
Biological Process: principal sensory nucleus of trigeminal nerve development (GO:0021740);	1 out of 1617 0.0618429189857761%	1 out of 12998 0.00769349130635482%	0.124404	1
Biological Process: ciliary body morphogenesis (GO:0061073);	1 out of 1617 0.0618429189857761%	1 out of 12998 0.00769349130635482%	0.124404	1
Biological Process: circadian temperature homeostasis (GO:0060086);	1 out of 1617 0.0618429189857761%	1 out of 12998 0.00769349130635482%	0.124404	1
Biological Process: multicellular organismal homeostasis (GO:0048871);	1 out of 1617 0.0618429189857761%	1 out of 12998 0.00769349130635482%	0.124404	1
Biological Process: regulation of SMAD protein import into nucleus (GO:0060390);	1 out of 1617 0.0618429189857761%	1 out of 12998 0.00769349130635482%	0.124404	1
Biological Process: regulation of exocyst assembly (GO:0001928);	1 out of 1617 0.0618429189857761%	1 out of 12998 0.00769349130635482%	0.124404	1
Biological Process: neuropeptide catabolic process (GO:0010813);	1 out of 1617 0.0618429189857761%	1 out of 12998 0.00769349130635482%	0.124404	1
Biological Process: negative regulation of Wnt signaling pathway involved in digestive tract morphogenesis (GO:2000057);	1 out of 1617 0.0618429189857761%	1 out of 12998 0.00769349130635482%	0.124404	1
Biological Process: enteric smooth muscle cell differentiation (GO:0035645);	1 out of 1617 0.0618429189857761%	1 out of 12998 0.00769349130635482%	0.124404	1
Biological Process: positive regulation of glomerulus development (GO:0090193);	1 out of 1617 0.0618429189857761%	1 out of 12998 0.00769349130635482%	0.124404	1
Biological Process: growth involved in heart morphogenesis (GO:0003241);	1 out of 1617 0.0618429189857761%	1 out of 12998 0.00769349130635482%	0.124404	1
Biological Process: optic cup formation involved in camera-type eye development (GO:0003408);	1 out of 1617 0.0618429189857761%	1 out of 12998 0.00769349130635482%	0.124404	1
Biological Process: caudal fin development (GO:0033336);	1 out of 1617 0.0618429189857761%	1 out of 12998 0.00769349130635482%	0.124404	1
Biological Process: cardiac vascular smooth muscle cell differentiation (GO:0060947);	1 out of 1617 0.0618429189857761%	1 out of 12998 0.00769349130635482%	0.124404	1
Biological Process: cerebral cortex radial glia guided migration (GO:0021801);	1 out of 1617 0.0618429189857761%	1 out of 12998 0.00769349130635482%	0.124404	1
Biological Process: planar dichotomous subdivision of terminal units involved in lung branching morphogenesis (GO:0060489);	1 out of 1617 0.0618429189857761%	1 out of 12998 0.00769349130635482%	0.124404	1
Biological Process: regulation of membrane depolarization (GO:0003254);	1 out of 1617 0.0618429189857761%	1 out of 12998 0.00769349130635482%	0.124404	1
Biological Process: metanephric glomerular mesangial cell proliferation involved in metanephros development (GO:0072262);	1 out of 1617 0.0618429189857761%	1 out of 12998 0.00769349130635482%	0.124404	1
Biological Process: immune response-regulating signaling pathway (GO:0002764);	1 out of 1617 0.0618429189857761%	1 out of 12998 0.00769349130635482%	0.124404	1
Biological Process: mitral valve formation (GO:0003192);	1 out of 1617 0.0618429189857761%	1 out of 12998 0.00769349130635482%	0.124404	1
Biological Process: positive regulation of apoptotic cell clearance (GO:2000427);	1 out of 1617 0.0618429189857761%	1 out of 12998 0.00769349130635482%	0.124404	1
Biological Process: smooth muscle cell chemotaxis (GO:0071670);	1 out of 1617 0.0618429189857761%	1 out of 12998 0.00769349130635482%	0.124404	1
Biological Process: complement activation, classical pathway (GO:0006958);	1 out of 1617 0.0618429189857761%	1 out of 12998 0.00769349130635482%	0.124404	1
Biological Process: renal sodium ion transport (GO:0003096);	1 out of 1617 0.0618429189857761%	1 out of 12998 0.00769349130635482%	0.124404	1
Biological Process: negative regulation of dendritic cell apoptotic process (GO:2000669);	1 out of 1617 0.0618429189857761%	1 out of 12998 0.00769349130635482%	0.124404	1
Biological Process: posterior midgut development (GO:0007497);	1 out of 1617 0.0618429189857761%	1 out of 12998 0.00769349130635482%	0.124404	1
Biological Process: negative regulation of cellular response to heat (GO:1900035);	1 out of 1617 0.0618429189857761%	1 out of 12998 0.00769349130635482%	0.124404	1
Biological Process: regulation of spongiotrophoblast cell proliferation (GO:0060721);	1 out of 1617 0.0618429189857761%	1 out of 12998 0.00769349130635482%	0.124404	1
Biological Process: stem cell fate specification (GO:0048866);	1 out of 1617 0.0618429189857761%	1 out of 12998 0.00769349130635482%	0.124404	1
Biological Process: multicellular organismal protein catabolic process (GO:0044254);	1 out of 1617 0.0618429189857761%	1 out of 12998 0.00769349130635482%	0.124404	1
Biological Process: negative regulation of female receptivity (GO:0007621);	1 out of 1617 0.0618429189857761%	1 out of 12998 0.00769349130635482%	0.124404	1
Biological Process: response to defense-related host nitric oxide production (GO:0052565);	1 out of 1617 0.0618429189857761%	1 out of 12998 0.00769349130635482%	0.124404	1
Biological Process: L-alanine catabolic process, by transamination (GO:0019481);	1 out of 1617 0.0618429189857761%	1 out of 12998 0.00769349130635482%	0.124404	1
Biological Process: directional locomotion (GO:0033058);	1 out of 1617 0.0618429189857761%	1 out of 12998 0.00769349130635482%	0.124404	1
Biological Process: mature B cell differentiation involved in immune response (GO:0002313);	1 out of 1617 0.0618429189857761%	1 out of 12998 0.00769349130635482%	0.124404	1
Biological Process: response to follicle-stimulating hormone (GO:0032354);	1 out of 1617 0.0618429189857761%	1 out of 12998 0.00769349130635482%	0.124404	1
Biological Process: chondrocyte hypertrophy (GO:0003415);	1 out of 1617 0.0618429189857761%	1 out of 12998 0.00769349130635482%	0.124404	1
Biological Process: metanephric glomerular mesangial cell development (GO:0072255);	1 out of 1617 0.0618429189857761%	1 out of 12998 0.00769349130635482%	0.124404	1
Biological Process: macrophage cytokine production (GO:0010934);	1 out of 1617 0.0618429189857761%	1 out of 12998 0.00769349130635482%	0.124404	1
Biological Process: mRNA 3'-splice site recognition (GO:0000389);	1 out of 1617 0.0618429189857761%	1 out of 12998 0.00769349130635482%	0.124404	1
Biological Process: anterior/posterior pattern specification involved in kidney development (GO:0072098);	1 out of 1617 0.0618429189857761%	1 out of 12998 0.00769349130635482%	0.124404	1
Biological Process: SA node cell to atrial cardiac muscle cell communication (GO:0086070);	1 out of 1617 0.0618429189857761%	1 out of 12998 0.00769349130635482%	0.124404	1
Biological Process: metanephric descending thin limb development (GO:0072220);	1 out of 1617 0.0618429189857761%	1 out of 12998 0.00769349130635482%	0.124404	1
Biological Process: negative regulation of canonical Wnt signaling pathway involved in controlling type B pancreatic cell proliferation (GO:2000080);	1 out of 1617 0.0618429189857761%	1 out of 12998 0.00769349130635482%	0.124404	1
Biological Process: positive regulation of cardiac muscle contraction (GO:0060452);	1 out of 1617 0.0618429189857761%	1 out of 12998 0.00769349130635482%	0.124404	1
Biological Process: regulation of fibroblast growth factor receptor signaling pathway involved in neural plate anterior/posterior pattern formation (GO:2000313);	1 out of 1617 0.0618429189857761%	1 out of 12998 0.00769349130635482%	0.124404	1
Biological Process: negative regulation of vasoconstriction (GO:0045906);	1 out of 1617 0.0618429189857761%	1 out of 12998 0.00769349130635482%	0.124404	1
Biological Process: positive regulation of tolerance induction to self antigen (GO:0002651);	1 out of 1617 0.0618429189857761%	1 out of 12998 0.00769349130635482%	0.124404	1
Biological Process: nipple sheath formation (GO:0060659);	1 out of 1617 0.0618429189857761%	1 out of 12998 0.00769349130635482%	0.124404	1
Biological Process: negative regulation of nephron tubule epithelial cell differentiation (GO:0072183);	1 out of 1617 0.0618429189857761%	1 out of 12998 0.00769349130635482%	0.124404	1
Biological Process: 3'-phosphoadenosine 5'-phosphosulfate metabolic process (GO:0050427);	1 out of 1617 0.0618429189857761%	1 out of 12998 0.00769349130635482%	0.124404	1
Biological Process: detection of chemical stimulus (GO:0009593);	1 out of 1617 0.0618429189857761%	1 out of 12998 0.00769349130635482%	0.124404	1
Biological Process: mammary gland bud elongation (GO:0060649);	1 out of 1617 0.0618429189857761%	1 out of 12998 0.00769349130635482%	0.124404	1
Biological Process: threonine catabolic process (GO:0006567);	1 out of 1617 0.0618429189857761%	1 out of 12998 0.00769349130635482%	0.124404	1
Biological Process: negative regulation of transforming growth factor beta2 production (GO:0032912);	1 out of 1617 0.0618429189857761%	1 out of 12998 0.00769349130635482%	0.124404	1
Biological Process: pancreas field specification (GO:0061131);	1 out of 1617 0.0618429189857761%	1 out of 12998 0.00769349130635482%	0.124404	1
Biological Process: corticospinal neuron axon guidance through spinal cord (GO:0021972);	1 out of 1617 0.0618429189857761%	1 out of 12998 0.00769349130635482%	0.124404	1
Biological Process: positive regulation of T cell tolerance induction (GO:0002666);	1 out of 1617 0.0618429189857761%	1 out of 12998 0.00769349130635482%	0.124404	1
Biological Process: establishment of planar polarity involved in neural tube closure (GO:0090177);	1 out of 1617 0.0618429189857761%	1 out of 12998 0.00769349130635482%	0.124404	1
Biological Process: negative regulation of antigen processing and presentation of peptide or polysaccharide antigen via MHC class II (GO:0002581);	1 out of 1617 0.0618429189857761%	1 out of 12998 0.00769349130635482%	0.124404	1
Biological Process: germ-line stem cell division (GO:0042078);	1 out of 1617 0.0618429189857761%	1 out of 12998 0.00769349130635482%	0.124404	1
Biological Process: glutathione transport (GO:0034635);	1 out of 1617 0.0618429189857761%	1 out of 12998 0.00769349130635482%	0.124404	1
Biological Process: actin filament organization (GO:0007015);	6 out of 1617 0.371057513914657%	28 out of 12998 0.215417756577935%	0.126261	1
Biological Process: carbohydrate transport (GO:0008643);	6 out of 1617 0.371057513914657%	28 out of 12998 0.215417756577935%	0.126261	1
Biological Process: cellular process involved in reproduction (GO:0048610);	6 out of 1617 0.371057513914657%	28 out of 12998 0.215417756577935%	0.126261	1
Biological Process: cartilage development involved in endochondral bone morphogenesis (GO:0060351);	6 out of 1617 0.371057513914657%	28 out of 12998 0.215417756577935%	0.126261	1
Biological Process: cellular biosynthetic process (GO:0044249);	10 out of 1617 0.618429189857761%	54 out of 12998 0.41544853054316%	0.127222	1
Biological Process: regulation of cellular metabolic process (GO:0031323);	59 out of 1617 3.64873222016079%	410 out of 12998 3.15433143560548%	0.128168	1
Biological Process: organonitrogen compound metabolic process (GO:1901564);	4 out of 1617 0.247371675943105%	16 out of 12998 0.123095860901677%	0.128332	1
Biological Process: positive regulation of protein modification process (GO:0031401);	4 out of 1617 0.247371675943105%	16 out of 12998 0.123095860901677%	0.128332	1
Biological Process: glomerular visceral epithelial cell differentiation (GO:0072112);	4 out of 1617 0.247371675943105%	16 out of 12998 0.123095860901677%	0.128332	1
Biological Process: regulation of cell development (GO:0060284);	4 out of 1617 0.247371675943105%	16 out of 12998 0.123095860901677%	0.128332	1
Biological Process: metanephric mesenchyme development (GO:0072075);	4 out of 1617 0.247371675943105%	16 out of 12998 0.123095860901677%	0.128332	1
Biological Process: Wnt signaling pathway, planar cell polarity pathway (GO:0060071);	4 out of 1617 0.247371675943105%	16 out of 12998 0.123095860901677%	0.128332	1
Biological Process: branching involved in mammary gland duct morphogenesis (GO:0060444);	4 out of 1617 0.247371675943105%	16 out of 12998 0.123095860901677%	0.128332	1
Biological Process: atrial cardiac muscle cell development (GO:0055014);	4 out of 1617 0.247371675943105%	16 out of 12998 0.123095860901677%	0.128332	1
Biological Process: regulation of G-protein coupled receptor protein signaling pathway (GO:0008277);	4 out of 1617 0.247371675943105%	16 out of 12998 0.123095860901677%	0.128332	1
Biological Process: auditory receptor cell differentiation (GO:0042491);	4 out of 1617 0.247371675943105%	16 out of 12998 0.123095860901677%	0.128332	1
Biological Process: morphogenesis of a branching epithelium (GO:0061138);	5 out of 1617 0.309214594928881%	22 out of 12998 0.169256808739806%	0.129189	1
Biological Process: kidney morphogenesis (GO:0060993);	5 out of 1617 0.309214594928881%	22 out of 12998 0.169256808739806%	0.129189	1
Biological Process: positive regulation of multicellular organismal process (GO:0051240);	5 out of 1617 0.309214594928881%	22 out of 12998 0.169256808739806%	0.129189	1
Biological Process: iron ion homeostasis (GO:0055072);	5 out of 1617 0.309214594928881%	22 out of 12998 0.169256808739806%	0.129189	1
Biological Process: regulation of filopodium assembly (GO:0051489);	5 out of 1617 0.309214594928881%	22 out of 12998 0.169256808739806%	0.129189	1
Biological Process: brown fat cell differentiation (GO:0050873);	5 out of 1617 0.309214594928881%	22 out of 12998 0.169256808739806%	0.129189	1
Biological Process: negative regulation of gene expression (GO:0010629);	8 out of 1617 0.494743351886209%	41 out of 12998 0.315433143560548%	0.129647	1
Biological Process: digestive tract development (GO:0048565);	9 out of 1617 0.556586270871985%	48 out of 12998 0.369287582705032%	0.135256	1
Biological Process: cellular response to growth factor stimulus (GO:0071363);	14 out of 1617 0.865800865800866%	82 out of 12998 0.630866287121096%	0.135287	1
Biological Process: kidney development (GO:0001822);	16 out of 1617 0.989486703772418%	96 out of 12998 0.738575165410063%	0.135889	1
Biological Process: gland development (GO:0048732);	7 out of 1617 0.432900432900433%	35 out of 12998 0.269272195722419%	0.136682	1
Biological Process: positive regulation of cell growth (GO:0030307);	7 out of 1617 0.432900432900433%	35 out of 12998 0.269272195722419%	0.136682	1
Biological Process: axon extension (GO:0048675);	10 out of 1617 0.618429189857761%	55 out of 12998 0.423142021849515%	0.139176	1
Biological Process: embryonic viscerocranium morphogenesis (GO:0048703);	11 out of 1617 0.680272108843537%	62 out of 12998 0.476996460993999%	0.141862	1
Biological Process: cell-cell signaling (GO:0007267);	11 out of 1617 0.680272108843537%	62 out of 12998 0.476996460993999%	0.141862	1
Biological Process: negative thymic T cell selection (GO:0045060);	3 out of 1617 0.185528756957328%	11 out of 12998 0.0846284043699031%	0.148044	1
Biological Process: dopamine biosynthetic process (GO:0042416);	3 out of 1617 0.185528756957328%	11 out of 12998 0.0846284043699031%	0.148044	1
Biological Process: calcium ion homeostasis (GO:0055074);	3 out of 1617 0.185528756957328%	11 out of 12998 0.0846284043699031%	0.148044	1
Biological Process: negative regulation of activin receptor signaling pathway (GO:0032926);	3 out of 1617 0.185528756957328%	11 out of 12998 0.0846284043699031%	0.148044	1
Biological Process: platelet formation (GO:0030220);	3 out of 1617 0.185528756957328%	11 out of 12998 0.0846284043699031%	0.148044	1
Biological Process: cytolysis (GO:0019835);	3 out of 1617 0.185528756957328%	11 out of 12998 0.0846284043699031%	0.148044	1
Biological Process: epithelial to mesenchymal transition involved in endocardial cushion formation (GO:0003198);	3 out of 1617 0.185528756957328%	11 out of 12998 0.0846284043699031%	0.148044	1
Biological Process: dentate gyrus development (GO:0021542);	3 out of 1617 0.185528756957328%	11 out of 12998 0.0846284043699031%	0.148044	1
Biological Process: regulation of heart rate (GO:0002027);	3 out of 1617 0.185528756957328%	11 out of 12998 0.0846284043699031%	0.148044	1
Biological Process: regulation of fibroblast growth factor receptor signaling pathway (GO:0040036);	3 out of 1617 0.185528756957328%	11 out of 12998 0.0846284043699031%	0.148044	1
Biological Process: phagocytosis, engulfment (GO:0006911);	3 out of 1617 0.185528756957328%	11 out of 12998 0.0846284043699031%	0.148044	1
Biological Process: intermediate filament bundle assembly (GO:0045110);	3 out of 1617 0.185528756957328%	11 out of 12998 0.0846284043699031%	0.148044	1
Biological Process: negative regulation of multicellular organism growth (GO:0040015);	3 out of 1617 0.185528756957328%	11 out of 12998 0.0846284043699031%	0.148044	1
Biological Process: cholesterol transport (GO:0030301);	3 out of 1617 0.185528756957328%	11 out of 12998 0.0846284043699031%	0.148044	1
Biological Process: regulation of hormone secretion (GO:0046883);	3 out of 1617 0.185528756957328%	11 out of 12998 0.0846284043699031%	0.148044	1
Biological Process: response to exogenous dsRNA (GO:0043330);	3 out of 1617 0.185528756957328%	11 out of 12998 0.0846284043699031%	0.148044	1
Biological Process: regulation of protein metabolic process (GO:0051246);	3 out of 1617 0.185528756957328%	11 out of 12998 0.0846284043699031%	0.148044	1
Biological Process: negative regulation of androgen receptor signaling pathway (GO:0060766);	3 out of 1617 0.185528756957328%	11 out of 12998 0.0846284043699031%	0.148044	1
Biological Process: mesenchymal cell development (GO:0014031);	3 out of 1617 0.185528756957328%	11 out of 12998 0.0846284043699031%	0.148044	1
Biological Process: response to interleukin-1 (GO:0070555);	3 out of 1617 0.185528756957328%	11 out of 12998 0.0846284043699031%	0.148044	1
Biological Process: androgen metabolic process (GO:0008209);	3 out of 1617 0.185528756957328%	11 out of 12998 0.0846284043699031%	0.148044	1
Biological Process: cellular aromatic compound metabolic process (GO:0006725);	3 out of 1617 0.185528756957328%	11 out of 12998 0.0846284043699031%	0.148044	1
Biological Process: G-protein coupled acetylcholine receptor signaling pathway (GO:0007213);	3 out of 1617 0.185528756957328%	11 out of 12998 0.0846284043699031%	0.148044	1
Biological Process: response to heat (GO:0009408);	5 out of 1617 0.309214594928881%	23 out of 12998 0.176950300046161%	0.149131	1
Biological Process: sensory perception of pain (GO:0019233);	5 out of 1617 0.309214594928881%	23 out of 12998 0.176950300046161%	0.149131	1
Biological Process: positive regulation of protein binding (GO:0032092);	5 out of 1617 0.309214594928881%	23 out of 12998 0.176950300046161%	0.149131	1
Biological Process: ventricular cardiac myofibril assembly (GO:0055005);	5 out of 1617 0.309214594928881%	23 out of 12998 0.176950300046161%	0.149131	1
Biological Process: single organism reproductive process (GO:0044702);	4 out of 1617 0.247371675943105%	17 out of 12998 0.130789352208032%	0.152179	1
Biological Process: branching involved in prostate gland morphogenesis (GO:0060442);	4 out of 1617 0.247371675943105%	17 out of 12998 0.130789352208032%	0.152179	1
Biological Process: negative regulation of tumor necrosis factor production (GO:0032720);	4 out of 1617 0.247371675943105%	17 out of 12998 0.130789352208032%	0.152179	1
Biological Process: regulation of attachment of spindle microtubules to kinetochore (GO:0051988);	4 out of 1617 0.247371675943105%	17 out of 12998 0.130789352208032%	0.152179	1
Biological Process: apical junction assembly (GO:0043297);	4 out of 1617 0.247371675943105%	17 out of 12998 0.130789352208032%	0.152179	1
Biological Process: positive regulation of cell adhesion (GO:0045785);	4 out of 1617 0.247371675943105%	17 out of 12998 0.130789352208032%	0.152179	1
Biological Process: negative regulation of neuron projection development (GO:0010977);	4 out of 1617 0.247371675943105%	17 out of 12998 0.130789352208032%	0.152179	1
Biological Process: actin cytoskeleton reorganization (GO:0031532);	7 out of 1617 0.432900432900433%	36 out of 12998 0.276965687028774%	0.152564	1
Biological Process: axon development (GO:0061564);	7 out of 1617 0.432900432900433%	36 out of 12998 0.276965687028774%	0.152564	1
Biological Process: digestive tract morphogenesis (GO:0048546);	12 out of 1617 0.742115027829313%	70 out of 12998 0.538544391444838%	0.154908	1
Biological Process: negative regulation of apoptotic process (GO:0043066);	46 out of 1617 2.8447742733457%	319 out of 12998 2.45422372672719%	0.158774	1
Biological Process: cellular response to stress (GO:0033554);	18 out of 1617 1.11317254174397%	113 out of 12998 0.869364517618095%	0.161528	1
Biological Process: protein targeting (GO:0006605);	6 out of 1617 0.371057513914657%	30 out of 12998 0.230804739190645%	0.161566	1
Biological Process: regulation of growth (GO:0040008);	6 out of 1617 0.371057513914657%	30 out of 12998 0.230804739190645%	0.161566	1
Biological Process: cellular protein modification process (GO:0006464);	26 out of 1617 1.60791589363018%	171 out of 12998 1.31558701338667%	0.161619	1
Biological Process: response to retinoic acid (GO:0032526);	9 out of 1617 0.556586270871985%	50 out of 12998 0.384674565317741%	0.162378	1
Biological Process: regulation of protein kinase activity (GO:0045859);	9 out of 1617 0.556586270871985%	50 out of 12998 0.384674565317741%	0.162378	1
Biological Process: small GTPase mediated signal transduction (GO:0007264);	28 out of 1617 1.73160173160173%	186 out of 12998 1.430989382982%	0.164006	1
Biological Process: response to muramyl dipeptide (GO:0032495);	2 out of 1617 0.123685837971552%	6 out of 12998 0.0461609478381289%	0.165182	1
Biological Process: negative regulation of phosphatidylinositol 3-kinase signaling (GO:0014067);	2 out of 1617 0.123685837971552%	6 out of 12998 0.0461609478381289%	0.165182	1
Biological Process: interkinetic nuclear migration (GO:0022027);	2 out of 1617 0.123685837971552%	6 out of 12998 0.0461609478381289%	0.165182	1
Biological Process: positive regulation of hair follicle cell proliferation (GO:0071338);	2 out of 1617 0.123685837971552%	6 out of 12998 0.0461609478381289%	0.165182	1
Biological Process: adherens junction assembly (GO:0034333);	2 out of 1617 0.123685837971552%	6 out of 12998 0.0461609478381289%	0.165182	1
Biological Process: paramesonephric duct development (GO:0061205);	2 out of 1617 0.123685837971552%	6 out of 12998 0.0461609478381289%	0.165182	1
Biological Process: positive regulation of type I interferon-mediated signaling pathway (GO:0060340);	2 out of 1617 0.123685837971552%	6 out of 12998 0.0461609478381289%	0.165182	1
Biological Process: regulation of intracellular protein transport (GO:0033157);	2 out of 1617 0.123685837971552%	6 out of 12998 0.0461609478381289%	0.165182	1
Biological Process: regulation of cellular response to stress (GO:0080135);	2 out of 1617 0.123685837971552%	6 out of 12998 0.0461609478381289%	0.165182	1
Biological Process: pyramidal neuron development (GO:0021860);	2 out of 1617 0.123685837971552%	6 out of 12998 0.0461609478381289%	0.165182	1
Biological Process: anatomical structure regression (GO:0060033);	2 out of 1617 0.123685837971552%	6 out of 12998 0.0461609478381289%	0.165182	1
Biological Process: soft palate development (GO:0060023);	2 out of 1617 0.123685837971552%	6 out of 12998 0.0461609478381289%	0.165182	1
Biological Process: ear morphogenesis (GO:0042471);	2 out of 1617 0.123685837971552%	6 out of 12998 0.0461609478381289%	0.165182	1
Biological Process: negative regulation of interleukin-1 beta production (GO:0032691);	2 out of 1617 0.123685837971552%	6 out of 12998 0.0461609478381289%	0.165182	1
Biological Process: regulation of neural precursor cell proliferation (GO:2000177);	2 out of 1617 0.123685837971552%	6 out of 12998 0.0461609478381289%	0.165182	1
Biological Process: response to acid (GO:0001101);	2 out of 1617 0.123685837971552%	6 out of 12998 0.0461609478381289%	0.165182	1
Biological Process: negative regulation of myotube differentiation (GO:0010832);	2 out of 1617 0.123685837971552%	6 out of 12998 0.0461609478381289%	0.165182	1
Biological Process: endocardial cushion formation (GO:0003272);	2 out of 1617 0.123685837971552%	6 out of 12998 0.0461609478381289%	0.165182	1
Biological Process: embryonic skeletal joint development (GO:0072498);	2 out of 1617 0.123685837971552%	6 out of 12998 0.0461609478381289%	0.165182	1
Biological Process: mesenchymal cell proliferation involved in lung development (GO:0060916);	2 out of 1617 0.123685837971552%	6 out of 12998 0.0461609478381289%	0.165182	1
Biological Process: renal water absorption (GO:0070295);	2 out of 1617 0.123685837971552%	6 out of 12998 0.0461609478381289%	0.165182	1
Biological Process: negative regulation of Rac protein signal transduction (GO:0035021);	2 out of 1617 0.123685837971552%	6 out of 12998 0.0461609478381289%	0.165182	1
Biological Process: regulation of potassium ion transmembrane transporter activity (GO:1901016);	2 out of 1617 0.123685837971552%	6 out of 12998 0.0461609478381289%	0.165182	1
Biological Process: low-density lipoprotein particle clearance (GO:0034383);	2 out of 1617 0.123685837971552%	6 out of 12998 0.0461609478381289%	0.165182	1
Biological Process: negative regulation of cell size (GO:0045792);	2 out of 1617 0.123685837971552%	6 out of 12998 0.0461609478381289%	0.165182	1
Biological Process: atrial cardiac muscle tissue morphogenesis (GO:0055009);	2 out of 1617 0.123685837971552%	6 out of 12998 0.0461609478381289%	0.165182	1
Biological Process: negative regulation of protein homooligomerization (GO:0032463);	2 out of 1617 0.123685837971552%	6 out of 12998 0.0461609478381289%	0.165182	1
Biological Process: positive regulation of interferon-alpha production (GO:0032727);	2 out of 1617 0.123685837971552%	6 out of 12998 0.0461609478381289%	0.165182	1
Biological Process: negative regulation of coagulation (GO:0050819);	2 out of 1617 0.123685837971552%	6 out of 12998 0.0461609478381289%	0.165182	1
Biological Process: negative regulation of striated muscle tissue development (GO:0045843);	2 out of 1617 0.123685837971552%	6 out of 12998 0.0461609478381289%	0.165182	1
Biological Process: heparin biosynthetic process (GO:0030210);	2 out of 1617 0.123685837971552%	6 out of 12998 0.0461609478381289%	0.165182	1
Biological Process: regulation of striated muscle contraction (GO:0006942);	2 out of 1617 0.123685837971552%	6 out of 12998 0.0461609478381289%	0.165182	1
Biological Process: negative regulation of intracellular steroid hormone receptor signaling pathway (GO:0033144);	2 out of 1617 0.123685837971552%	6 out of 12998 0.0461609478381289%	0.165182	1
Biological Process: negative regulation of cAMP biosynthetic process (GO:0030818);	2 out of 1617 0.123685837971552%	6 out of 12998 0.0461609478381289%	0.165182	1
Biological Process: negative regulation of wound healing (GO:0061045);	2 out of 1617 0.123685837971552%	6 out of 12998 0.0461609478381289%	0.165182	1
Biological Process: negative regulation of interleukin-12 production (GO:0032695);	2 out of 1617 0.123685837971552%	6 out of 12998 0.0461609478381289%	0.165182	1
Biological Process: positive regulation of neuron differentiation (GO:0045666);	11 out of 1617 0.680272108843537%	64 out of 12998 0.492383443606709%	0.166083	1
Biological Process: protein autophosphorylation (GO:0046777);	27 out of 1617 1.66975881261596%	179 out of 12998 1.37713494383751%	0.16655	1
Biological Process: establishment of localization in cell (GO:0051649);	13 out of 1617 0.80395794681509%	78 out of 12998 0.600092321895676%	0.166606	1
Biological Process: positive regulation of response to stimulus (GO:0048584);	13 out of 1617 0.80395794681509%	78 out of 12998 0.600092321895676%	0.166606	1
Biological Process: neural crest cell fate specification (GO:0014036);	7 out of 1617 0.432900432900433%	37 out of 12998 0.284659178335128%	0.169256	1
Biological Process: steroid metabolic process (GO:0008202);	7 out of 1617 0.432900432900433%	37 out of 12998 0.284659178335128%	0.169256	1
Biological Process: cellular macromolecule metabolic process (GO:0044260);	73 out of 1617 4.51453308596166%	526 out of 12998 4.04677642714264%	0.169947	1
Biological Process: positive regulation of protein complex assembly (GO:0031334);	5 out of 1617 0.309214594928881%	24 out of 12998 0.184643791352516%	0.170273	1
Biological Process: dendrite development (GO:0016358);	5 out of 1617 0.309214594928881%	24 out of 12998 0.184643791352516%	0.170273	1
Biological Process: regulation of ERK1 and ERK2 cascade (GO:0070372);	5 out of 1617 0.309214594928881%	24 out of 12998 0.184643791352516%	0.170273	1
Biological Process: muscle fiber development (GO:0048747);	5 out of 1617 0.309214594928881%	24 out of 12998 0.184643791352516%	0.170273	1
Biological Process: protein processing (GO:0016485);	5 out of 1617 0.309214594928881%	24 out of 12998 0.184643791352516%	0.170273	1
Biological Process: steroid biosynthetic process (GO:0006694);	5 out of 1617 0.309214594928881%	24 out of 12998 0.184643791352516%	0.170273	1
Biological Process: cellular response to organic cyclic compound (GO:0071407);	5 out of 1617 0.309214594928881%	24 out of 12998 0.184643791352516%	0.170273	1
Biological Process: epithelium development (GO:0060429);	17 out of 1617 1.05132962275819%	107 out of 12998 0.823203569779966%	0.172661	1
Biological Process: negative regulation of cellular process (GO:0048523);	62 out of 1617 3.83426097711812%	443 out of 12998 3.40821664871519%	0.174052	1
Biological Process: unidimensional cell growth (GO:0009826);	4 out of 1617 0.247371675943105%	18 out of 12998 0.138482843514387%	0.177537	1
Biological Process: platelet-derived growth factor receptor signaling pathway (GO:0048008);	4 out of 1617 0.247371675943105%	18 out of 12998 0.138482843514387%	0.177537	1
Biological Process: actin filament bundle assembly (GO:0051017);	4 out of 1617 0.247371675943105%	18 out of 12998 0.138482843514387%	0.177537	1
Biological Process: positive regulation of ATPase activity (GO:0032781);	4 out of 1617 0.247371675943105%	18 out of 12998 0.138482843514387%	0.177537	1
Biological Process: positive regulation of protein import into nucleus (GO:0042307);	4 out of 1617 0.247371675943105%	18 out of 12998 0.138482843514387%	0.177537	1
Biological Process: central nervous system neuron development (GO:0021954);	4 out of 1617 0.247371675943105%	18 out of 12998 0.138482843514387%	0.177537	1
Biological Process: protein phosphorylation (GO:0006468);	54 out of 1617 3.33951762523191%	383 out of 12998 2.9466071703339%	0.177987	1
Biological Process: regulation of ion transmembrane transport (GO:0034765);	12 out of 1617 0.742115027829313%	72 out of 12998 0.553931374057547%	0.178788	1
Biological Process: regulation of heart contraction (GO:0008016);	11 out of 1617 0.680272108843537%	65 out of 12998 0.500076934913064%	0.178907	1
Biological Process: smooth muscle cell differentiation (GO:0051145);	3 out of 1617 0.185528756957328%	12 out of 12998 0.0923218956762579%	0.180079	1
Biological Process: cellular response to estrogen stimulus (GO:0071391);	3 out of 1617 0.185528756957328%	12 out of 12998 0.0923218956762579%	0.180079	1
Biological Process: positive regulation of inflammatory response (GO:0050729);	3 out of 1617 0.185528756957328%	12 out of 12998 0.0923218956762579%	0.180079	1
Biological Process: determination of bilateral symmetry (GO:0009855);	3 out of 1617 0.185528756957328%	12 out of 12998 0.0923218956762579%	0.180079	1
Biological Process: cellular response to cytokine stimulus (GO:0071345);	3 out of 1617 0.185528756957328%	12 out of 12998 0.0923218956762579%	0.180079	1
Biological Process: myoblast differentiation (GO:0045445);	3 out of 1617 0.185528756957328%	12 out of 12998 0.0923218956762579%	0.180079	1
Biological Process: notochord formation (GO:0014028);	3 out of 1617 0.185528756957328%	12 out of 12998 0.0923218956762579%	0.180079	1
Biological Process: kidney vasculature development (GO:0061440);	3 out of 1617 0.185528756957328%	12 out of 12998 0.0923218956762579%	0.180079	1
Biological Process: nucleotide metabolic process (GO:0009117);	3 out of 1617 0.185528756957328%	12 out of 12998 0.0923218956762579%	0.180079	1
Biological Process: renal system process (GO:0003014);	3 out of 1617 0.185528756957328%	12 out of 12998 0.0923218956762579%	0.180079	1
Biological Process: eating behavior (GO:0042755);	3 out of 1617 0.185528756957328%	12 out of 12998 0.0923218956762579%	0.180079	1
Biological Process: regulation of embryonic cell shape (GO:0016476);	3 out of 1617 0.185528756957328%	12 out of 12998 0.0923218956762579%	0.180079	1
Biological Process: establishment of epithelial cell planar polarity (GO:0090163);	3 out of 1617 0.185528756957328%	12 out of 12998 0.0923218956762579%	0.180079	1
Biological Process: bone development (GO:0060348);	6 out of 1617 0.371057513914657%	31 out of 12998 0.238498230497%	0.180642	1
Biological Process: regulation of small GTPase mediated signal transduction (GO:0051056);	6 out of 1617 0.371057513914657%	31 out of 12998 0.238498230497%	0.180642	1
Biological Process: negative regulation of axon extension (GO:0030517);	7 out of 1617 0.432900432900433%	38 out of 12998 0.292352669641483%	0.186704	1
Biological Process: hematopoietic stem cell differentiation (GO:0060218);	7 out of 1617 0.432900432900433%	38 out of 12998 0.292352669641483%	0.186704	1
Biological Process: regulation of hormone levels (GO:0010817);	7 out of 1617 0.432900432900433%	38 out of 12998 0.292352669641483%	0.186704	1
Biological Process: cellular response to retinoic acid (GO:0071300);	8 out of 1617 0.494743351886209%	45 out of 12998 0.346207108785967%	0.190137	1
Biological Process: mesoderm development (GO:0007498);	8 out of 1617 0.494743351886209%	45 out of 12998 0.346207108785967%	0.190137	1
Biological Process: lens development in camera-type eye (GO:0002088);	10 out of 1617 0.618429189857761%	59 out of 12998 0.453915987074935%	0.192427	1
Biological Process: placenta development (GO:0001890);	5 out of 1617 0.309214594928881%	25 out of 12998 0.192337282658871%	0.192491	1
Biological Process: floor plate development (GO:0033504);	5 out of 1617 0.309214594928881%	25 out of 12998 0.192337282658871%	0.192491	1
Biological Process: T cell differentiation in thymus (GO:0033077);	5 out of 1617 0.309214594928881%	25 out of 12998 0.192337282658871%	0.192491	1
Biological Process: macromolecule localization (GO:0033036);	5 out of 1617 0.309214594928881%	25 out of 12998 0.192337282658871%	0.192491	1
Biological Process: regulation of actin cytoskeleton organization (GO:0032956);	5 out of 1617 0.309214594928881%	25 out of 12998 0.192337282658871%	0.192491	1
Biological Process: iris morphogenesis (GO:0061072);	5 out of 1617 0.309214594928881%	25 out of 12998 0.192337282658871%	0.192491	1
Biological Process: T cell activation (GO:0042110);	5 out of 1617 0.309214594928881%	25 out of 12998 0.192337282658871%	0.192491	1
Biological Process: embryonic hindlimb morphogenesis (GO:0035116);	6 out of 1617 0.371057513914657%	32 out of 12998 0.246191721803354%	0.200561	1
Biological Process: male genitalia development (GO:0030539);	6 out of 1617 0.371057513914657%	32 out of 12998 0.246191721803354%	0.200561	1
Biological Process: regulation of response to stress (GO:0080134);	4 out of 1617 0.247371675943105%	19 out of 12998 0.146176334820742%	0.204186	1
Biological Process: cerebellum development (GO:0021549);	4 out of 1617 0.247371675943105%	19 out of 12998 0.146176334820742%	0.204186	1
Biological Process: axis specification (GO:0009798);	4 out of 1617 0.247371675943105%	19 out of 12998 0.146176334820742%	0.204186	1
Biological Process: regulation of cell-cell adhesion (GO:0022407);	4 out of 1617 0.247371675943105%	19 out of 12998 0.146176334820742%	0.204186	1
Biological Process: developmental growth involved in morphogenesis (GO:0060560);	4 out of 1617 0.247371675943105%	19 out of 12998 0.146176334820742%	0.204186	1
Biological Process: retinoic acid receptor signaling pathway (GO:0048384);	7 out of 1617 0.432900432900433%	39 out of 12998 0.300046160947838%	0.204849	1
Biological Process: habenula development (GO:0021986);	7 out of 1617 0.432900432900433%	39 out of 12998 0.300046160947838%	0.204849	1
Biological Process: intracellular signal transduction (GO:0035556);	50 out of 1617 3.09214594928881%	358 out of 12998 2.75426988767503%	0.208141	1
Biological Process: regulation of protein ubiquitination (GO:0031396);	2 out of 1617 0.123685837971552%	7 out of 12998 0.0538544391444838%	0.212977	1
Biological Process: positive regulation of muscle cell differentiation (GO:0051149);	2 out of 1617 0.123685837971552%	7 out of 12998 0.0538544391444838%	0.212977	1
Biological Process: cardiac muscle hypertrophy in response to stress (GO:0014898);	2 out of 1617 0.123685837971552%	7 out of 12998 0.0538544391444838%	0.212977	1
Biological Process: cellular response to glucose stimulus (GO:0071333);	2 out of 1617 0.123685837971552%	7 out of 12998 0.0538544391444838%	0.212977	1
Biological Process: dopamine metabolic process (GO:0042417);	2 out of 1617 0.123685837971552%	7 out of 12998 0.0538544391444838%	0.212977	1
Biological Process: negative regulation of multicellular organismal process (GO:0051241);	2 out of 1617 0.123685837971552%	7 out of 12998 0.0538544391444838%	0.212977	1
Biological Process: neurotransmitter biosynthetic process (GO:0042136);	2 out of 1617 0.123685837971552%	7 out of 12998 0.0538544391444838%	0.212977	1
Biological Process: lateral ventricle development (GO:0021670);	2 out of 1617 0.123685837971552%	7 out of 12998 0.0538544391444838%	0.212977	1
Biological Process: positive regulation of cellular component movement (GO:0051272);	2 out of 1617 0.123685837971552%	7 out of 12998 0.0538544391444838%	0.212977	1
Biological Process: negative regulation of astrocyte differentiation (GO:0048712);	2 out of 1617 0.123685837971552%	7 out of 12998 0.0538544391444838%	0.212977	1
Biological Process: positive regulation of chemokine biosynthetic process (GO:0045080);	2 out of 1617 0.123685837971552%	7 out of 12998 0.0538544391444838%	0.212977	1
Biological Process: branchiomeric skeletal muscle development (GO:0014707);	2 out of 1617 0.123685837971552%	7 out of 12998 0.0538544391444838%	0.212977	1
Biological Process: tissue regeneration (GO:0042246);	2 out of 1617 0.123685837971552%	7 out of 12998 0.0538544391444838%	0.212977	1
Biological Process: neuron fate determination (GO:0048664);	2 out of 1617 0.123685837971552%	7 out of 12998 0.0538544391444838%	0.212977	1
Biological Process: axis elongation (GO:0003401);	2 out of 1617 0.123685837971552%	7 out of 12998 0.0538544391444838%	0.212977	1
Biological Process: intestinal epithelial cell differentiation (GO:0060575);	2 out of 1617 0.123685837971552%	7 out of 12998 0.0538544391444838%	0.212977	1
Biological Process: heterocycle metabolic process (GO:0046483);	2 out of 1617 0.123685837971552%	7 out of 12998 0.0538544391444838%	0.212977	1
Biological Process: adherens junction organization (GO:0034332);	2 out of 1617 0.123685837971552%	7 out of 12998 0.0538544391444838%	0.212977	1
Biological Process: positive thymic T cell selection (GO:0045059);	2 out of 1617 0.123685837971552%	7 out of 12998 0.0538544391444838%	0.212977	1
Biological Process: nuclear migration (GO:0007097);	2 out of 1617 0.123685837971552%	7 out of 12998 0.0538544391444838%	0.212977	1
Biological Process: positive regulation of leukocyte activation (GO:0002696);	2 out of 1617 0.123685837971552%	7 out of 12998 0.0538544391444838%	0.212977	1
Biological Process: positive regulation of stress-activated MAPK cascade (GO:0032874);	2 out of 1617 0.123685837971552%	7 out of 12998 0.0538544391444838%	0.212977	1
Biological Process: keratinocyte development (GO:0003334);	2 out of 1617 0.123685837971552%	7 out of 12998 0.0538544391444838%	0.212977	1
Biological Process: receptor guanylyl cyclase signaling pathway (GO:0007168);	2 out of 1617 0.123685837971552%	7 out of 12998 0.0538544391444838%	0.212977	1
Biological Process: positive regulation of alpha-beta T cell differentiation (GO:0046638);	2 out of 1617 0.123685837971552%	7 out of 12998 0.0538544391444838%	0.212977	1
Biological Process: immunoglobulin mediated immune response (GO:0016064);	2 out of 1617 0.123685837971552%	7 out of 12998 0.0538544391444838%	0.212977	1
Biological Process: regulation of mRNA 3'-end processing (GO:0031440);	2 out of 1617 0.123685837971552%	7 out of 12998 0.0538544391444838%	0.212977	1
Biological Process: positive regulation of astrocyte differentiation (GO:0048711);	2 out of 1617 0.123685837971552%	7 out of 12998 0.0538544391444838%	0.212977	1
Biological Process: positive regulation of DNA damage response, signal transduction by p53 class mediator (GO:0043517);	2 out of 1617 0.123685837971552%	7 out of 12998 0.0538544391444838%	0.212977	1
Biological Process: positive regulation of tumor necrosis factor biosynthetic process (GO:0042535);	2 out of 1617 0.123685837971552%	7 out of 12998 0.0538544391444838%	0.212977	1
Biological Process: negative regulation of interleukin-6 production (GO:0032715);	2 out of 1617 0.123685837971552%	7 out of 12998 0.0538544391444838%	0.212977	1
Biological Process: sphingosine-1-phosphate signaling pathway (GO:0003376);	2 out of 1617 0.123685837971552%	7 out of 12998 0.0538544391444838%	0.212977	1
Biological Process: muscle cell migration (GO:0014812);	2 out of 1617 0.123685837971552%	7 out of 12998 0.0538544391444838%	0.212977	1
Biological Process: regulation of neurotransmitter levels (GO:0001505);	2 out of 1617 0.123685837971552%	7 out of 12998 0.0538544391444838%	0.212977	1
Biological Process: negative regulation of epithelial cell differentiation (GO:0030857);	2 out of 1617 0.123685837971552%	7 out of 12998 0.0538544391444838%	0.212977	1
Biological Process: metanephric mesenchymal cell differentiation (GO:0072162);	2 out of 1617 0.123685837971552%	7 out of 12998 0.0538544391444838%	0.212977	1
Biological Process: regulation of intracellular estrogen receptor signaling pathway (GO:0033146);	2 out of 1617 0.123685837971552%	7 out of 12998 0.0538544391444838%	0.212977	1
Biological Process: rostrocaudal neural tube patterning (GO:0021903);	2 out of 1617 0.123685837971552%	7 out of 12998 0.0538544391444838%	0.212977	1
Biological Process: positive regulation of guanylate cyclase activity (GO:0031284);	2 out of 1617 0.123685837971552%	7 out of 12998 0.0538544391444838%	0.212977	1
Biological Process: nitric oxide mediated signal transduction (GO:0007263);	2 out of 1617 0.123685837971552%	7 out of 12998 0.0538544391444838%	0.212977	1
Biological Process: organophosphate metabolic process (GO:0019637);	2 out of 1617 0.123685837971552%	7 out of 12998 0.0538544391444838%	0.212977	1
Biological Process: enamel mineralization (GO:0070166);	2 out of 1617 0.123685837971552%	7 out of 12998 0.0538544391444838%	0.212977	1
Biological Process: negative regulation of interleukin-6 biosynthetic process (GO:0045409);	2 out of 1617 0.123685837971552%	7 out of 12998 0.0538544391444838%	0.212977	1
Biological Process: epidermal cell differentiation (GO:0009913);	2 out of 1617 0.123685837971552%	7 out of 12998 0.0538544391444838%	0.212977	1
Biological Process: regulation of sodium ion transport (GO:0002028);	2 out of 1617 0.123685837971552%	7 out of 12998 0.0538544391444838%	0.212977	1
Biological Process: positive regulation of macrophage derived foam cell differentiation (GO:0010744);	2 out of 1617 0.123685837971552%	7 out of 12998 0.0538544391444838%	0.212977	1
Biological Process: cAMP biosynthetic process (GO:0006171);	2 out of 1617 0.123685837971552%	7 out of 12998 0.0538544391444838%	0.212977	1
Biological Process: nitrogen compound transport (GO:0071705);	2 out of 1617 0.123685837971552%	7 out of 12998 0.0538544391444838%	0.212977	1
Biological Process: cell fate commitment involved in formation of primary germ layer (GO:0060795);	3 out of 1617 0.185528756957328%	13 out of 12998 0.100015386982613%	0.213743	1
Biological Process: positive regulation of cardioblast differentiation (GO:0051891);	3 out of 1617 0.185528756957328%	13 out of 12998 0.100015386982613%	0.213743	1
Biological Process: regulation of protein catabolic process (GO:0042176);	3 out of 1617 0.185528756957328%	13 out of 12998 0.100015386982613%	0.213743	1
Biological Process: endocardial cushion development (GO:0003197);	3 out of 1617 0.185528756957328%	13 out of 12998 0.100015386982613%	0.213743	1
Biological Process: positive regulation of hydrolase activity (GO:0051345);	3 out of 1617 0.185528756957328%	13 out of 12998 0.100015386982613%	0.213743	1
Biological Process: regulation of neurotransmitter secretion (GO:0046928);	3 out of 1617 0.185528756957328%	13 out of 12998 0.100015386982613%	0.213743	1
Biological Process: neural plate morphogenesis (GO:0001839);	3 out of 1617 0.185528756957328%	13 out of 12998 0.100015386982613%	0.213743	1
Biological Process: central nervous system neuron axonogenesis (GO:0021955);	3 out of 1617 0.185528756957328%	13 out of 12998 0.100015386982613%	0.213743	1
Biological Process: cell differentiation in hindbrain (GO:0021533);	3 out of 1617 0.185528756957328%	13 out of 12998 0.100015386982613%	0.213743	1
Biological Process: regulation of endocytosis (GO:0030100);	3 out of 1617 0.185528756957328%	13 out of 12998 0.100015386982613%	0.213743	1
Biological Process: gastrulation (GO:0007369);	27 out of 1617 1.66975881261596%	185 out of 12998 1.42329589167564%	0.213932	1
Biological Process: sensory epithelium regeneration (GO:0070654);	5 out of 1617 0.309214594928881%	26 out of 12998 0.200030773965225%	0.215654	1
Biological Process: cardiac muscle tissue morphogenesis (GO:0055008);	5 out of 1617 0.309214594928881%	26 out of 12998 0.200030773965225%	0.215654	1
Biological Process: cytokine-mediated signaling pathway (GO:0019221);	5 out of 1617 0.309214594928881%	26 out of 12998 0.200030773965225%	0.215654	1
Biological Process: hindbrain morphogenesis (GO:0021575);	5 out of 1617 0.309214594928881%	26 out of 12998 0.200030773965225%	0.215654	1
Biological Process: endoderm formation (GO:0001706);	6 out of 1617 0.371057513914657%	33 out of 12998 0.253885213109709%	0.221235	1
Biological Process: protein oligomerization (GO:0051259);	6 out of 1617 0.371057513914657%	33 out of 12998 0.253885213109709%	0.221235	1
Biological Process: camera-type eye photoreceptor cell differentiation (GO:0060219);	6 out of 1617 0.371057513914657%	33 out of 12998 0.253885213109709%	0.221235	1
Biological Process: skeletal muscle cell differentiation (GO:0035914);	6 out of 1617 0.371057513914657%	33 out of 12998 0.253885213109709%	0.221235	1
Biological Process: negative regulation of cell differentiation (GO:0045596);	9 out of 1617 0.556586270871985%	54 out of 12998 0.41544853054316%	0.223447	1
Biological Process: immune system process (GO:0002376);	20 out of 1617 1.23685837971552%	134 out of 12998 1.03092783505155%	0.223868	1
Biological Process: midbrain-hindbrain boundary development (GO:0030917);	8 out of 1617 0.494743351886209%	47 out of 12998 0.361594091398677%	0.224134	1
Biological Process: nephrostome development (GO:0039018);	4 out of 1617 0.247371675943105%	20 out of 12998 0.153869826127096%	0.231899	1
Biological Process: positive regulation of JUN kinase activity (GO:0043507);	4 out of 1617 0.247371675943105%	20 out of 12998 0.153869826127096%	0.231899	1
Biological Process: sarcomerogenesis (GO:0048769);	4 out of 1617 0.247371675943105%	20 out of 12998 0.153869826127096%	0.231899	1
Biological Process: membrane protein ectodomain proteolysis (GO:0006509);	4 out of 1617 0.247371675943105%	20 out of 12998 0.153869826127096%	0.231899	1
Biological Process: establishment of planar polarity (GO:0001736);	4 out of 1617 0.247371675943105%	20 out of 12998 0.153869826127096%	0.231899	1
Biological Process: organ growth (GO:0035265);	4 out of 1617 0.247371675943105%	20 out of 12998 0.153869826127096%	0.231899	1
Biological Process: protein kinase B signaling (GO:0043491);	4 out of 1617 0.247371675943105%	20 out of 12998 0.153869826127096%	0.231899	1
Biological Process: response to bacterium (GO:0009617);	4 out of 1617 0.247371675943105%	20 out of 12998 0.153869826127096%	0.231899	1
Biological Process: positive regulation of Rac GTPase activity (GO:0032855);	4 out of 1617 0.247371675943105%	20 out of 12998 0.153869826127096%	0.231899	1
Biological Process: generation of ovulation cycle rhythm (GO:0060112);	1 out of 1617 0.0618429189857761%	2 out of 12998 0.0153869826127096%	0.23334	1
Biological Process: negative regulation of dendrite morphogenesis (GO:0050774);	1 out of 1617 0.0618429189857761%	2 out of 12998 0.0153869826127096%	0.23334	1
Biological Process: divalent inorganic cation homeostasis (GO:0072507);	1 out of 1617 0.0618429189857761%	2 out of 12998 0.0153869826127096%	0.23334	1
Biological Process: mesonephric duct morphogenesis (GO:0072180);	1 out of 1617 0.0618429189857761%	2 out of 12998 0.0153869826127096%	0.23334	1
Biological Process: negative regulation of nodal signaling pathway involved in determination of left/right asymmetry (GO:1900146);	1 out of 1617 0.0618429189857761%	2 out of 12998 0.0153869826127096%	0.23334	1
Biological Process: positive regulation of Wnt signaling pathway, calcium modulating pathway (GO:0045813);	1 out of 1617 0.0618429189857761%	2 out of 12998 0.0153869826127096%	0.23334	1
Biological Process: negative regulation of phospholipase activity (GO:0010519);	1 out of 1617 0.0618429189857761%	2 out of 12998 0.0153869826127096%	0.23334	1
Biological Process: determination of left/right asymmetry in diencephalon (GO:0035462);	1 out of 1617 0.0618429189857761%	2 out of 12998 0.0153869826127096%	0.23334	1
Biological Process: optic placode formation involved in camera-type eye formation (GO:0046619);	1 out of 1617 0.0618429189857761%	2 out of 12998 0.0153869826127096%	0.23334	1
Biological Process: positive regulation of synaptic growth at neuromuscular junction (GO:0045887);	1 out of 1617 0.0618429189857761%	2 out of 12998 0.0153869826127096%	0.23334	1
Biological Process: leukemia inhibitory factor signaling pathway (GO:0048861);	1 out of 1617 0.0618429189857761%	2 out of 12998 0.0153869826127096%	0.23334	1
Biological Process: phenol-containing compound metabolic process (GO:0018958);	1 out of 1617 0.0618429189857761%	2 out of 12998 0.0153869826127096%	0.23334	1
Biological Process: nucleus organization (GO:0006997);	1 out of 1617 0.0618429189857761%	2 out of 12998 0.0153869826127096%	0.23334	1
Biological Process: positive regulation of nitric-oxide synthase biosynthetic process (GO:0051770);	1 out of 1617 0.0618429189857761%	2 out of 12998 0.0153869826127096%	0.23334	1
Biological Process: neuromast hair cell differentiation (GO:0048886);	1 out of 1617 0.0618429189857761%	2 out of 12998 0.0153869826127096%	0.23334	1
Biological Process: mesonephric tubule development (GO:0072164);	1 out of 1617 0.0618429189857761%	2 out of 12998 0.0153869826127096%	0.23334	1
Biological Process: NAD transport (GO:0043132);	1 out of 1617 0.0618429189857761%	2 out of 12998 0.0153869826127096%	0.23334	1
Biological Process: follicle-stimulating hormone signaling pathway (GO:0042699);	1 out of 1617 0.0618429189857761%	2 out of 12998 0.0153869826127096%	0.23334	1
Biological Process: trachea gland development (GO:0061153);	1 out of 1617 0.0618429189857761%	2 out of 12998 0.0153869826127096%	0.23334	1
Biological Process: receptor-mediated virion attachment to host cell (GO:0046813);	1 out of 1617 0.0618429189857761%	2 out of 12998 0.0153869826127096%	0.23334	1
Biological Process: metanephric mesenchymal cell proliferation involved in metanephros development (GO:0072136);	1 out of 1617 0.0618429189857761%	2 out of 12998 0.0153869826127096%	0.23334	1
Biological Process: interleukin-12-mediated signaling pathway (GO:0035722);	1 out of 1617 0.0618429189857761%	2 out of 12998 0.0153869826127096%	0.23334	1
Biological Process: negative regulation of phosphatidylinositol biosynthetic process (GO:0010512);	1 out of 1617 0.0618429189857761%	2 out of 12998 0.0153869826127096%	0.23334	1
Biological Process: detection of temperature stimulus (GO:0016048);	1 out of 1617 0.0618429189857761%	2 out of 12998 0.0153869826127096%	0.23334	1
Biological Process: positive regulation of ceramide biosynthetic process (GO:2000304);	1 out of 1617 0.0618429189857761%	2 out of 12998 0.0153869826127096%	0.23334	1
Biological Process: positive regulation of ERK1 and ERK2 cascade via TNFSF11-mediated signaling (GO:0071848);	1 out of 1617 0.0618429189857761%	2 out of 12998 0.0153869826127096%	0.23334	1
Biological Process: cardiac neural crest cell migration involved in outflow tract morphogenesis (GO:0003253);	1 out of 1617 0.0618429189857761%	2 out of 12998 0.0153869826127096%	0.23334	1
Biological Process: positive regulation of respiratory burst (GO:0060267);	1 out of 1617 0.0618429189857761%	2 out of 12998 0.0153869826127096%	0.23334	1
Biological Process: regulation of bone resorption (GO:0045124);	1 out of 1617 0.0618429189857761%	2 out of 12998 0.0153869826127096%	0.23334	1
Biological Process: forebrain neuroblast division (GO:0021873);	1 out of 1617 0.0618429189857761%	2 out of 12998 0.0153869826127096%	0.23334	1
Biological Process: regulation of cilium assembly (GO:1902017);	1 out of 1617 0.0618429189857761%	2 out of 12998 0.0153869826127096%	0.23334	1
Biological Process: regulation of Cdc42 protein signal transduction (GO:0032489);	1 out of 1617 0.0618429189857761%	2 out of 12998 0.0153869826127096%	0.23334	1
Biological Process: positive regulation of peroxisome proliferator activated receptor signaling pathway (GO:0035360);	1 out of 1617 0.0618429189857761%	2 out of 12998 0.0153869826127096%	0.23334	1
Biological Process: regulation of dendrite development (GO:0050773);	1 out of 1617 0.0618429189857761%	2 out of 12998 0.0153869826127096%	0.23334	1
Biological Process: cellular response to leptin stimulus (GO:0044320);	1 out of 1617 0.0618429189857761%	2 out of 12998 0.0153869826127096%	0.23334	1
Biological Process: negative regulation of myeloid dendritic cell activation (GO:0030886);	1 out of 1617 0.0618429189857761%	2 out of 12998 0.0153869826127096%	0.23334	1
Biological Process: multicellular organism reproduction (GO:0032504);	1 out of 1617 0.0618429189857761%	2 out of 12998 0.0153869826127096%	0.23334	1
Biological Process: axon ensheathment (GO:0008366);	1 out of 1617 0.0618429189857761%	2 out of 12998 0.0153869826127096%	0.23334	1
Biological Process: negative regulation of cell volume (GO:0045794);	1 out of 1617 0.0618429189857761%	2 out of 12998 0.0153869826127096%	0.23334	1
Biological Process: pulmonary valve formation (GO:0003193);	1 out of 1617 0.0618429189857761%	2 out of 12998 0.0153869826127096%	0.23334	1
Biological Process: osteoclast maturation (GO:0036179);	1 out of 1617 0.0618429189857761%	2 out of 12998 0.0153869826127096%	0.23334	1
Biological Process: CD4-positive, alpha-beta T cell differentiation (GO:0043367);	1 out of 1617 0.0618429189857761%	2 out of 12998 0.0153869826127096%	0.23334	1
Biological Process: substantia nigra development (GO:0021762);	1 out of 1617 0.0618429189857761%	2 out of 12998 0.0153869826127096%	0.23334	1
Biological Process: positive regulation of transferase activity (GO:0051347);	1 out of 1617 0.0618429189857761%	2 out of 12998 0.0153869826127096%	0.23334	1
Biological Process: receptor internalization involved in canonical Wnt signaling pathway (GO:2000286);	1 out of 1617 0.0618429189857761%	2 out of 12998 0.0153869826127096%	0.23334	1
Biological Process: osteoclast proliferation (GO:0002158);	1 out of 1617 0.0618429189857761%	2 out of 12998 0.0153869826127096%	0.23334	1
Biological Process: high-density lipoprotein particle assembly (GO:0034380);	1 out of 1617 0.0618429189857761%	2 out of 12998 0.0153869826127096%	0.23334	1
Biological Process: post-embryonic organ morphogenesis (GO:0048563);	1 out of 1617 0.0618429189857761%	2 out of 12998 0.0153869826127096%	0.23334	1
Biological Process: regulation of viral genome replication (GO:0045069);	1 out of 1617 0.0618429189857761%	2 out of 12998 0.0153869826127096%	0.23334	1
Biological Process: leukotriene production involved in inflammatory response (GO:0002540);	1 out of 1617 0.0618429189857761%	2 out of 12998 0.0153869826127096%	0.23334	1
Biological Process: metanephric nephron tubule development (GO:0072234);	1 out of 1617 0.0618429189857761%	2 out of 12998 0.0153869826127096%	0.23334	1
Biological Process: D-serine transport (GO:0042942);	1 out of 1617 0.0618429189857761%	2 out of 12998 0.0153869826127096%	0.23334	1
Biological Process: nose morphogenesis (GO:0043585);	1 out of 1617 0.0618429189857761%	2 out of 12998 0.0153869826127096%	0.23334	1
Biological Process: protein trimerization (GO:0070206);	1 out of 1617 0.0618429189857761%	2 out of 12998 0.0153869826127096%	0.23334	1
Biological Process: hepatoblast differentiation (GO:0061017);	1 out of 1617 0.0618429189857761%	2 out of 12998 0.0153869826127096%	0.23334	1
Biological Process: positive regulation of interleukin-1 alpha secretion (GO:0050717);	1 out of 1617 0.0618429189857761%	2 out of 12998 0.0153869826127096%	0.23334	1
Biological Process: regulation of low-density lipoprotein particle receptor catabolic process (GO:0032803);	1 out of 1617 0.0618429189857761%	2 out of 12998 0.0153869826127096%	0.23334	1
Biological Process: ER-nucleus signaling pathway (GO:0006984);	1 out of 1617 0.0618429189857761%	2 out of 12998 0.0153869826127096%	0.23334	1
Biological Process: vocal learning (GO:0042297);	1 out of 1617 0.0618429189857761%	2 out of 12998 0.0153869826127096%	0.23334	1
Biological Process: positive regulation of programmed cell death (GO:0043068);	1 out of 1617 0.0618429189857761%	2 out of 12998 0.0153869826127096%	0.23334	1
Biological Process: negative regulation of MHC class II biosynthetic process (GO:0045347);	1 out of 1617 0.0618429189857761%	2 out of 12998 0.0153869826127096%	0.23334	1
Biological Process: positive regulation of chemokine (C-X-C motif) ligand 2 production (GO:2000343);	1 out of 1617 0.0618429189857761%	2 out of 12998 0.0153869826127096%	0.23334	1
Biological Process: positive regulation of phagocytosis, engulfment (GO:0060100);	1 out of 1617 0.0618429189857761%	2 out of 12998 0.0153869826127096%	0.23334	1
Biological Process: zygotic determination of anterior/posterior axis, embryo (GO:0007354);	1 out of 1617 0.0618429189857761%	2 out of 12998 0.0153869826127096%	0.23334	1
Biological Process: positive regulation of developmental growth (GO:0048639);	1 out of 1617 0.0618429189857761%	2 out of 12998 0.0153869826127096%	0.23334	1
Biological Process: positive regulation of G1/S transition of mitotic cell cycle (GO:1900087);	1 out of 1617 0.0618429189857761%	2 out of 12998 0.0153869826127096%	0.23334	1
Biological Process: regulation of fertilization (GO:0080154);	1 out of 1617 0.0618429189857761%	2 out of 12998 0.0153869826127096%	0.23334	1
Biological Process: radial glia guided migration of Purkinje cell (GO:0021942);	1 out of 1617 0.0618429189857761%	2 out of 12998 0.0153869826127096%	0.23334	1
Biological Process: potassium ion import (GO:0010107);	1 out of 1617 0.0618429189857761%	2 out of 12998 0.0153869826127096%	0.23334	1
Biological Process: negative regulation of circadian sleep/wake cycle, REM sleep (GO:0042322);	1 out of 1617 0.0618429189857761%	2 out of 12998 0.0153869826127096%	0.23334	1
Biological Process: leukocyte activation (GO:0045321);	1 out of 1617 0.0618429189857761%	2 out of 12998 0.0153869826127096%	0.23334	1
Biological Process: intestinal cholesterol absorption (GO:0030299);	1 out of 1617 0.0618429189857761%	2 out of 12998 0.0153869826127096%	0.23334	1
Biological Process: negative regulation of transcription from RNA polymerase II promoter in response to hypoxia (GO:0061428);	1 out of 1617 0.0618429189857761%	2 out of 12998 0.0153869826127096%	0.23334	1
Biological Process: regulation of synapse structural plasticity (GO:0051823);	1 out of 1617 0.0618429189857761%	2 out of 12998 0.0153869826127096%	0.23334	1
Biological Process: bundle of His cell to Purkinje myocyte communication (GO:0086069);	1 out of 1617 0.0618429189857761%	2 out of 12998 0.0153869826127096%	0.23334	1
Biological Process: axonogenesis involved in innervation (GO:0060385);	1 out of 1617 0.0618429189857761%	2 out of 12998 0.0153869826127096%	0.23334	1
Biological Process: mesenchyme migration (GO:0090131);	1 out of 1617 0.0618429189857761%	2 out of 12998 0.0153869826127096%	0.23334	1
Biological Process: positive regulation of aldosterone biosynthetic process (GO:0032349);	1 out of 1617 0.0618429189857761%	2 out of 12998 0.0153869826127096%	0.23334	1
Biological Process: olfactory bulb interneuron development (GO:0021891);	1 out of 1617 0.0618429189857761%	2 out of 12998 0.0153869826127096%	0.23334	1
Biological Process: myelin assembly (GO:0032288);	1 out of 1617 0.0618429189857761%	2 out of 12998 0.0153869826127096%	0.23334	1
Biological Process: dTDP biosynthetic process (GO:0006233);	1 out of 1617 0.0618429189857761%	2 out of 12998 0.0153869826127096%	0.23334	1
Biological Process: glial cell fate commitment (GO:0021781);	1 out of 1617 0.0618429189857761%	2 out of 12998 0.0153869826127096%	0.23334	1
Biological Process: negative regulation of hormone secretion (GO:0046888);	1 out of 1617 0.0618429189857761%	2 out of 12998 0.0153869826127096%	0.23334	1
Biological Process: negative regulation of low-density lipoprotein particle receptor biosynthetic process (GO:0045715);	1 out of 1617 0.0618429189857761%	2 out of 12998 0.0153869826127096%	0.23334	1
Biological Process: microvillus organization (GO:0032528);	1 out of 1617 0.0618429189857761%	2 out of 12998 0.0153869826127096%	0.23334	1
Biological Process: negative regulation of receptor biosynthetic process (GO:0010871);	1 out of 1617 0.0618429189857761%	2 out of 12998 0.0153869826127096%	0.23334	1
Biological Process: engulfment of apoptotic cell (GO:0043652);	1 out of 1617 0.0618429189857761%	2 out of 12998 0.0153869826127096%	0.23334	1
Biological Process: positive regulation of transcription from RNA polymerase II promoter in response to stress (GO:0036003);	1 out of 1617 0.0618429189857761%	2 out of 12998 0.0153869826127096%	0.23334	1
Biological Process: negative regulation of axon regeneration (GO:0048681);	1 out of 1617 0.0618429189857761%	2 out of 12998 0.0153869826127096%	0.23334	1
Biological Process: regulation of ventricular cardiac muscle cell membrane depolarization (GO:0060373);	1 out of 1617 0.0618429189857761%	2 out of 12998 0.0153869826127096%	0.23334	1
Biological Process: positive regulation of lens epithelial cell proliferation (GO:2001111);	1 out of 1617 0.0618429189857761%	2 out of 12998 0.0153869826127096%	0.23334	1
Biological Process: regulation of circadian sleep/wake cycle, sleep (GO:0045187);	1 out of 1617 0.0618429189857761%	2 out of 12998 0.0153869826127096%	0.23334	1
Biological Process: immunological synapse formation (GO:0001771);	1 out of 1617 0.0618429189857761%	2 out of 12998 0.0153869826127096%	0.23334	1
Biological Process: vitamin transport (GO:0051180);	1 out of 1617 0.0618429189857761%	2 out of 12998 0.0153869826127096%	0.23334	1
Biological Process: negative regulation of bone remodeling (GO:0046851);	1 out of 1617 0.0618429189857761%	2 out of 12998 0.0153869826127096%	0.23334	1
Biological Process: GPI anchor metabolic process (GO:0006505);	1 out of 1617 0.0618429189857761%	2 out of 12998 0.0153869826127096%	0.23334	1
Biological Process: atrial septum secundum morphogenesis (GO:0003290);	1 out of 1617 0.0618429189857761%	2 out of 12998 0.0153869826127096%	0.23334	1
Biological Process: positive regulation of prostaglandin secretion (GO:0032308);	1 out of 1617 0.0618429189857761%	2 out of 12998 0.0153869826127096%	0.23334	1
Biological Process: satellite cell differentiation (GO:0014816);	1 out of 1617 0.0618429189857761%	2 out of 12998 0.0153869826127096%	0.23334	1
Biological Process: substrate-dependent cell migration (GO:0006929);	1 out of 1617 0.0618429189857761%	2 out of 12998 0.0153869826127096%	0.23334	1
Biological Process: regulation of transcription from RNA polymerase II promoter involved in myocardial precursor cell differentiation (GO:0003256);	1 out of 1617 0.0618429189857761%	2 out of 12998 0.0153869826127096%	0.23334	1
Biological Process: multicellular organismal macromolecule metabolic process (GO:0044259);	1 out of 1617 0.0618429189857761%	2 out of 12998 0.0153869826127096%	0.23334	1
Biological Process: negative regulation of branching morphogenesis of a nerve (GO:2000173);	1 out of 1617 0.0618429189857761%	2 out of 12998 0.0153869826127096%	0.23334	1
Biological Process: NAD metabolic process (GO:0019674);	1 out of 1617 0.0618429189857761%	2 out of 12998 0.0153869826127096%	0.23334	1
Biological Process: cell differentiation involved in metanephros development (GO:0072202);	1 out of 1617 0.0618429189857761%	2 out of 12998 0.0153869826127096%	0.23334	1
Biological Process: ovarian cumulus expansion (GO:0001550);	1 out of 1617 0.0618429189857761%	2 out of 12998 0.0153869826127096%	0.23334	1
Biological Process: signal transduction involved in cell cycle checkpoint (GO:0072395);	1 out of 1617 0.0618429189857761%	2 out of 12998 0.0153869826127096%	0.23334	1
Biological Process: response to hydroperoxide (GO:0033194);	1 out of 1617 0.0618429189857761%	2 out of 12998 0.0153869826127096%	0.23334	1
Biological Process: dopamine biosynthetic process from tyrosine (GO:0006585);	1 out of 1617 0.0618429189857761%	2 out of 12998 0.0153869826127096%	0.23334	1
Biological Process: cardiac muscle cell action potential involved in contraction (GO:0086002);	1 out of 1617 0.0618429189857761%	2 out of 12998 0.0153869826127096%	0.23334	1
Biological Process: regulation of mesoderm development (GO:2000380);	1 out of 1617 0.0618429189857761%	2 out of 12998 0.0153869826127096%	0.23334	1
Biological Process: cell communication by electrical coupling (GO:0010644);	1 out of 1617 0.0618429189857761%	2 out of 12998 0.0153869826127096%	0.23334	1
Biological Process: positive regulation of systemic arterial blood pressure (GO:0003084);	1 out of 1617 0.0618429189857761%	2 out of 12998 0.0153869826127096%	0.23334	1
Biological Process: mammary gland branching involved in pregnancy (GO:0060745);	1 out of 1617 0.0618429189857761%	2 out of 12998 0.0153869826127096%	0.23334	1
Biological Process: response to vitamin D (GO:0033280);	1 out of 1617 0.0618429189857761%	2 out of 12998 0.0153869826127096%	0.23334	1
Biological Process: anterior region determination (GO:0007355);	1 out of 1617 0.0618429189857761%	2 out of 12998 0.0153869826127096%	0.23334	1
Biological Process: G1 to G0 transition (GO:0070314);	1 out of 1617 0.0618429189857761%	2 out of 12998 0.0153869826127096%	0.23334	1
Biological Process: response to cortisol (GO:0051414);	1 out of 1617 0.0618429189857761%	2 out of 12998 0.0153869826127096%	0.23334	1
Biological Process: transcription from mitochondrial promoter (GO:0006390);	1 out of 1617 0.0618429189857761%	2 out of 12998 0.0153869826127096%	0.23334	1
Biological Process: ether lipid metabolic process (GO:0046485);	1 out of 1617 0.0618429189857761%	2 out of 12998 0.0153869826127096%	0.23334	1
Biological Process: oncostatin-M-mediated signaling pathway (GO:0038165);	1 out of 1617 0.0618429189857761%	2 out of 12998 0.0153869826127096%	0.23334	1
Biological Process: acetylcholine biosynthetic process (GO:0008292);	1 out of 1617 0.0618429189857761%	2 out of 12998 0.0153869826127096%	0.23334	1
Biological Process: cobalamin transport (GO:0015889);	1 out of 1617 0.0618429189857761%	2 out of 12998 0.0153869826127096%	0.23334	1
Biological Process: D-alanine transport (GO:0042941);	1 out of 1617 0.0618429189857761%	2 out of 12998 0.0153869826127096%	0.23334	1
Biological Process: regulation of lung blood pressure (GO:0014916);	1 out of 1617 0.0618429189857761%	2 out of 12998 0.0153869826127096%	0.23334	1
Biological Process: myoblast fate commitment (GO:0048625);	1 out of 1617 0.0618429189857761%	2 out of 12998 0.0153869826127096%	0.23334	1
Biological Process: response to magnesium ion (GO:0032026);	1 out of 1617 0.0618429189857761%	2 out of 12998 0.0153869826127096%	0.23334	1
Biological Process: regulation of membrane repolarization (GO:0060306);	1 out of 1617 0.0618429189857761%	2 out of 12998 0.0153869826127096%	0.23334	1
Biological Process: lipid digestion (GO:0044241);	1 out of 1617 0.0618429189857761%	2 out of 12998 0.0153869826127096%	0.23334	1
Biological Process: embryonic heart tube elongation (GO:0036306);	1 out of 1617 0.0618429189857761%	2 out of 12998 0.0153869826127096%	0.23334	1
Biological Process: negative regulation of establishment of protein localization to plasma membrane (GO:0090005);	1 out of 1617 0.0618429189857761%	2 out of 12998 0.0153869826127096%	0.23334	1
Biological Process: regulation of myoblast differentiation (GO:0045661);	1 out of 1617 0.0618429189857761%	2 out of 12998 0.0153869826127096%	0.23334	1
Biological Process: post-embryonic camera-type eye development (GO:0031077);	1 out of 1617 0.0618429189857761%	2 out of 12998 0.0153869826127096%	0.23334	1
Biological Process: tongue morphogenesis (GO:0043587);	1 out of 1617 0.0618429189857761%	2 out of 12998 0.0153869826127096%	0.23334	1
Biological Process: wound healing, spreading of cells (GO:0044319);	1 out of 1617 0.0618429189857761%	2 out of 12998 0.0153869826127096%	0.23334	1
Biological Process: positive regulation of skeletal muscle cell differentiation (GO:2001016);	1 out of 1617 0.0618429189857761%	2 out of 12998 0.0153869826127096%	0.23334	1
Biological Process: wax biosynthetic process (GO:0010025);	1 out of 1617 0.0618429189857761%	2 out of 12998 0.0153869826127096%	0.23334	1
Biological Process: positive regulation of p38MAPK cascade (GO:1900745);	1 out of 1617 0.0618429189857761%	2 out of 12998 0.0153869826127096%	0.23334	1
Biological Process: regulation of anatomical structure size (GO:0090066);	1 out of 1617 0.0618429189857761%	2 out of 12998 0.0153869826127096%	0.23334	1
Biological Process: embryonic heart tube anterior/posterior pattern specification (GO:0035054);	1 out of 1617 0.0618429189857761%	2 out of 12998 0.0153869826127096%	0.23334	1
Biological Process: regulation of synaptic transmission, dopaminergic (GO:0032225);	1 out of 1617 0.0618429189857761%	2 out of 12998 0.0153869826127096%	0.23334	1
Biological Process: antral ovarian follicle growth (GO:0001547);	1 out of 1617 0.0618429189857761%	2 out of 12998 0.0153869826127096%	0.23334	1
Biological Process: dentinogenesis (GO:0097187);	1 out of 1617 0.0618429189857761%	2 out of 12998 0.0153869826127096%	0.23334	1
Biological Process: negative regulation of Wnt signaling pathway involved in heart development (GO:0003308);	1 out of 1617 0.0618429189857761%	2 out of 12998 0.0153869826127096%	0.23334	1
Biological Process: membrane raft polarization (GO:0001766);	1 out of 1617 0.0618429189857761%	2 out of 12998 0.0153869826127096%	0.23334	1
Biological Process: positive regulation of lyase activity (GO:0051349);	1 out of 1617 0.0618429189857761%	2 out of 12998 0.0153869826127096%	0.23334	1
Biological Process: polysaccharide biosynthetic process (GO:0000271);	1 out of 1617 0.0618429189857761%	2 out of 12998 0.0153869826127096%	0.23334	1
Biological Process: establishment of organelle localization (GO:0051656);	1 out of 1617 0.0618429189857761%	2 out of 12998 0.0153869826127096%	0.23334	1
Biological Process: negative regulation of fibrinolysis (GO:0051918);	1 out of 1617 0.0618429189857761%	2 out of 12998 0.0153869826127096%	0.23334	1
Biological Process: positive regulation of metanephric mesenchymal cell migration by platelet-derived growth factor receptor-beta signaling pathway (GO:0035793);	1 out of 1617 0.0618429189857761%	2 out of 12998 0.0153869826127096%	0.23334	1
Biological Process: negative regulation of cytosolic calcium ion concentration (GO:0051481);	1 out of 1617 0.0618429189857761%	2 out of 12998 0.0153869826127096%	0.23334	1
Biological Process: NADP biosynthetic process (GO:0006741);	1 out of 1617 0.0618429189857761%	2 out of 12998 0.0153869826127096%	0.23334	1
Biological Process: regulation of angiotensin levels in blood (GO:0002002);	1 out of 1617 0.0618429189857761%	2 out of 12998 0.0153869826127096%	0.23334	1
Biological Process: cellular response to hyperoxia (GO:0071455);	1 out of 1617 0.0618429189857761%	2 out of 12998 0.0153869826127096%	0.23334	1
Biological Process: positive regulation of interleukin-1 beta production (GO:0032731);	1 out of 1617 0.0618429189857761%	2 out of 12998 0.0153869826127096%	0.23334	1
Biological Process: phospholipid transfer to membrane (GO:0006649);	1 out of 1617 0.0618429189857761%	2 out of 12998 0.0153869826127096%	0.23334	1
Biological Process: alpha-beta T cell proliferation (GO:0046633);	1 out of 1617 0.0618429189857761%	2 out of 12998 0.0153869826127096%	0.23334	1
Biological Process: mammary gland morphogenesis (GO:0060443);	1 out of 1617 0.0618429189857761%	2 out of 12998 0.0153869826127096%	0.23334	1
Biological Process: myeloid dendritic cell activation involved in immune response (GO:0002277);	1 out of 1617 0.0618429189857761%	2 out of 12998 0.0153869826127096%	0.23334	1
Biological Process: cellular response to bacterial lipopeptide (GO:0071221);	1 out of 1617 0.0618429189857761%	2 out of 12998 0.0153869826127096%	0.23334	1
Biological Process: swim bladder inflation (GO:0048798);	1 out of 1617 0.0618429189857761%	2 out of 12998 0.0153869826127096%	0.23334	1
Biological Process: mitochondrial iron ion transport (GO:0048250);	1 out of 1617 0.0618429189857761%	2 out of 12998 0.0153869826127096%	0.23334	1
Biological Process: lymphocyte migration (GO:0072676);	1 out of 1617 0.0618429189857761%	2 out of 12998 0.0153869826127096%	0.23334	1
Biological Process: trigeminal nerve morphogenesis (GO:0021636);	1 out of 1617 0.0618429189857761%	2 out of 12998 0.0153869826127096%	0.23334	1
Biological Process: rhombomere 2 development (GO:0021568);	1 out of 1617 0.0618429189857761%	2 out of 12998 0.0153869826127096%	0.23334	1
Biological Process: synaptic target recognition (GO:0008039);	1 out of 1617 0.0618429189857761%	2 out of 12998 0.0153869826127096%	0.23334	1
Biological Process: unsaturated fatty acid biosynthetic process (GO:0006636);	1 out of 1617 0.0618429189857761%	2 out of 12998 0.0153869826127096%	0.23334	1
Biological Process: endocardial cell development (GO:0060958);	1 out of 1617 0.0618429189857761%	2 out of 12998 0.0153869826127096%	0.23334	1
Biological Process: peptidyl-methionine modification (GO:0018206);	1 out of 1617 0.0618429189857761%	2 out of 12998 0.0153869826127096%	0.23334	1
Biological Process: positive regulation of thymocyte apoptotic process (GO:0070245);	1 out of 1617 0.0618429189857761%	2 out of 12998 0.0153869826127096%	0.23334	1
Biological Process: cell differentiation involved in kidney development (GO:0061005);	1 out of 1617 0.0618429189857761%	2 out of 12998 0.0153869826127096%	0.23334	1
Biological Process: glycine biosynthetic process, by transamination of glyoxylate (GO:0019265);	1 out of 1617 0.0618429189857761%	2 out of 12998 0.0153869826127096%	0.23334	1
Biological Process: regulation of phosphorus metabolic process (GO:0051174);	1 out of 1617 0.0618429189857761%	2 out of 12998 0.0153869826127096%	0.23334	1
Biological Process: positive regulation of chronic inflammatory response to non-antigenic stimulus (GO:0002882);	1 out of 1617 0.0618429189857761%	2 out of 12998 0.0153869826127096%	0.23334	1
Biological Process: negative regulation of oocyte maturation (GO:1900194);	1 out of 1617 0.0618429189857761%	2 out of 12998 0.0153869826127096%	0.23334	1
Biological Process: positive regulation of RIG-I signaling pathway (GO:1900246);	1 out of 1617 0.0618429189857761%	2 out of 12998 0.0153869826127096%	0.23334	1
Biological Process: galactosylceramide catabolic process (GO:0006683);	1 out of 1617 0.0618429189857761%	2 out of 12998 0.0153869826127096%	0.23334	1
Biological Process: positive regulation of cAMP-dependent protein kinase activity (GO:2000481);	1 out of 1617 0.0618429189857761%	2 out of 12998 0.0153869826127096%	0.23334	1
Biological Process: apoptotic process involved in luteolysis (GO:0061364);	1 out of 1617 0.0618429189857761%	2 out of 12998 0.0153869826127096%	0.23334	1
Biological Process: response to cycloheximide (GO:0046898);	1 out of 1617 0.0618429189857761%	2 out of 12998 0.0153869826127096%	0.23334	1
Biological Process: vitamin D receptor signaling pathway (GO:0070561);	1 out of 1617 0.0618429189857761%	2 out of 12998 0.0153869826127096%	0.23334	1
Biological Process: negative regulation of secretion (GO:0051048);	1 out of 1617 0.0618429189857761%	2 out of 12998 0.0153869826127096%	0.23334	1
Biological Process: positive regulation of odontogenesis of dentin-containing tooth (GO:0042488);	1 out of 1617 0.0618429189857761%	2 out of 12998 0.0153869826127096%	0.23334	1
Biological Process: membrane depolarization during SA node cell action potential (GO:0086046);	1 out of 1617 0.0618429189857761%	2 out of 12998 0.0153869826127096%	0.23334	1
Biological Process: T-helper 1 cell differentiation (GO:0045063);	1 out of 1617 0.0618429189857761%	2 out of 12998 0.0153869826127096%	0.23334	1
Biological Process: heme oxidation (GO:0006788);	1 out of 1617 0.0618429189857761%	2 out of 12998 0.0153869826127096%	0.23334	1
Biological Process: negative regulation of lymphocyte proliferation (GO:0050672);	1 out of 1617 0.0618429189857761%	2 out of 12998 0.0153869826127096%	0.23334	1
Biological Process: Roundabout signaling pathway (GO:0035385);	1 out of 1617 0.0618429189857761%	2 out of 12998 0.0153869826127096%	0.23334	1
Biological Process: regulation of DNA-templated transcription in response to stress (GO:0043620);	1 out of 1617 0.0618429189857761%	2 out of 12998 0.0153869826127096%	0.23334	1
Biological Process: positive regulation of circadian sleep/wake cycle, non-REM sleep (GO:0046010);	1 out of 1617 0.0618429189857761%	2 out of 12998 0.0153869826127096%	0.23334	1
Biological Process: negative regulation of mucus secretion (GO:0070256);	1 out of 1617 0.0618429189857761%	2 out of 12998 0.0153869826127096%	0.23334	1
Biological Process: establishment of spindle localization (GO:0051293);	1 out of 1617 0.0618429189857761%	2 out of 12998 0.0153869826127096%	0.23334	1
Biological Process: sequestering of triglyceride (GO:0030730);	1 out of 1617 0.0618429189857761%	2 out of 12998 0.0153869826127096%	0.23334	1
Biological Process: negative regulation of low-density lipoprotein particle clearance (GO:0010989);	1 out of 1617 0.0618429189857761%	2 out of 12998 0.0153869826127096%	0.23334	1
Biological Process: fluid transport (GO:0042044);	1 out of 1617 0.0618429189857761%	2 out of 12998 0.0153869826127096%	0.23334	1
Biological Process: cellular response to catecholamine stimulus (GO:0071870);	1 out of 1617 0.0618429189857761%	2 out of 12998 0.0153869826127096%	0.23334	1
Biological Process: tricuspid valve development (GO:0003175);	1 out of 1617 0.0618429189857761%	2 out of 12998 0.0153869826127096%	0.23334	1
Biological Process: PML body organization (GO:0030578);	1 out of 1617 0.0618429189857761%	2 out of 12998 0.0153869826127096%	0.23334	1
Biological Process: positive regulation of hippo signaling (GO:0035332);	1 out of 1617 0.0618429189857761%	2 out of 12998 0.0153869826127096%	0.23334	1
Biological Process: negative regulation of fibroblast growth factor receptor signaling pathway involved in ureteric bud formation (GO:2000703);	1 out of 1617 0.0618429189857761%	2 out of 12998 0.0153869826127096%	0.23334	1
Biological Process: enteroendocrine cell differentiation (GO:0035883);	1 out of 1617 0.0618429189857761%	2 out of 12998 0.0153869826127096%	0.23334	1
Biological Process: negative regulation of T cell differentiation (GO:0045581);	1 out of 1617 0.0618429189857761%	2 out of 12998 0.0153869826127096%	0.23334	1
Biological Process: response to endogenous stimulus (GO:0009719);	1 out of 1617 0.0618429189857761%	2 out of 12998 0.0153869826127096%	0.23334	1
Biological Process: positive regulation of cytokine secretion involved in immune response (GO:0002741);	1 out of 1617 0.0618429189857761%	2 out of 12998 0.0153869826127096%	0.23334	1
Biological Process: regulation of centrosome duplication (GO:0010824);	1 out of 1617 0.0618429189857761%	2 out of 12998 0.0153869826127096%	0.23334	1
Biological Process: tryptophan catabolic process to kynurenine (GO:0019441);	1 out of 1617 0.0618429189857761%	2 out of 12998 0.0153869826127096%	0.23334	1
Biological Process: regulation of norepinephrine secretion (GO:0014061);	1 out of 1617 0.0618429189857761%	2 out of 12998 0.0153869826127096%	0.23334	1
Biological Process: eurydendroid cell differentiation (GO:0021755);	1 out of 1617 0.0618429189857761%	2 out of 12998 0.0153869826127096%	0.23334	1
Biological Process: cAMP catabolic process (GO:0006198);	1 out of 1617 0.0618429189857761%	2 out of 12998 0.0153869826127096%	0.23334	1
Biological Process: positive regulation of cell proliferation in bone marrow (GO:0071864);	1 out of 1617 0.0618429189857761%	2 out of 12998 0.0153869826127096%	0.23334	1
Biological Process: gamma-delta T cell differentiation (GO:0042492);	1 out of 1617 0.0618429189857761%	2 out of 12998 0.0153869826127096%	0.23334	1
[truncated: 1,782 more rows]

## Sheet: T1 vs T4_Molecular function
#Gene_Ontology_term	Cluter_frequency	Genome_frequency	P-value	Corrected_P-value
Molecular Function: extracellular matrix structural constituent (GO:0005201);	22 out of 1506 1.46082337317397%	32 out of 12183 0.262661085118608%	1.72954e-13	1.61539e-10
Molecular Function: calcium ion binding (GO:0005509);	129 out of 1506 8.56573705179283%	510 out of 12183 4.18616104407781%	5.45308e-12	5.09318e-09
Molecular Function: receptor activity (GO:0004872);	30 out of 1506 1.99203187250996%	77 out of 12183 0.63202823606665%	2.68963e-09	2.51212e-06
Molecular Function: heparin binding (GO:0008201);	25 out of 1506 1.66002656042497%	59 out of 12183 0.484281375687433%	7.44298e-09	6.95175e-06
Molecular Function: vascular endothelial growth factor-activated receptor activity (GO:0005021);	8 out of 1506 0.531208499335989%	8 out of 12183 0.065665271279652%	5.36384e-08	5.00983e-05
Molecular Function: platelet-derived growth factor binding (GO:0048407);	9 out of 1506 0.597609561752988%	10 out of 12183 0.082081589099565%	5.86924e-08	5.48187e-05
Molecular Function: protein binding (GO:0005515);	289 out of 1506 19.1899070385126%	1790 out of 12183 14.6926044488221%	2.00677e-07	0.000187433
Molecular Function: metalloendopeptidase activity (GO:0004222);	29 out of 1506 1.92563081009296%	87 out of 12183 0.714109825166215%	2.71801e-07	0.000253862
Molecular Function: actin binding (GO:0003779);	50 out of 1506 3.32005312084993%	200 out of 12183 1.6416317819913%	6.10801e-07	0.000570488
Molecular Function: identical protein binding (GO:0042802);	63 out of 1506 4.18326693227092%	281 out of 12183 2.30649265369778%	1.41529e-06	0.00132188
Molecular Function: beta-amyloid binding (GO:0001540);	9 out of 1506 0.597609561752988%	15 out of 12183 0.123122383649347%	1.63789e-05	0.0152979
Molecular Function: platelet-derived growth factor receptor binding (GO:0005161);	6 out of 1506 0.398406374501992%	7 out of 12183 0.0574571123696955%	2.21445e-05	0.0206829
Molecular Function: integrin binding (GO:0005178);	14 out of 1506 0.929614873837981%	34 out of 12183 0.279077402938521%	2.29027e-05	0.0213911
Molecular Function: transforming growth factor beta binding (GO:0050431);	8 out of 1506 0.531208499335989%	14 out of 12183 0.114914224739391%	8.06163e-05	0.0752957
Molecular Function: beta-catenin binding (GO:0008013);	20 out of 1506 1.32802124833997%	67 out of 12183 0.549946646967085%	0.000111876	0.104493
Molecular Function: phospholipid binding (GO:0005543);	49 out of 1506 3.25365205843294%	238 out of 12183 1.95354182056965%	0.000196875	0.183881
Molecular Function: histone kinase activity (H3-T6 specific) (GO:0035403);	6 out of 1506 0.398406374501992%	9 out of 12183 0.0738734301896085%	0.000212762	0.19872
Molecular Function: actin filament binding (GO:0051015);	17 out of 1506 1.12881806108898%	55 out of 12183 0.451448740047607%	0.000225686	0.210791
Molecular Function: scavenger receptor activity (GO:0005044);	12 out of 1506 0.796812749003984%	32 out of 12183 0.262661085118608%	0.000254292	0.237508
Molecular Function: SMAD binding (GO:0046332);	12 out of 1506 0.796812749003984%	32 out of 12183 0.262661085118608%	0.000254292	0.237508
Molecular Function: collagen binding (GO:0005518);	9 out of 1506 0.597609561752988%	20 out of 12183 0.16416317819913%	0.000307715	0.287405
Molecular Function: carbohydrate derivative binding (GO:0097367);	8 out of 1506 0.531208499335989%	17 out of 12183 0.13953870146926%	0.000462903	0.432352
Molecular Function: chemorepellent activity (GO:0045499);	6 out of 1506 0.398406374501992%	10 out of 12183 0.082081589099565%	0.000476155	0.444729
Molecular Function: Wnt-activated receptor activity (GO:0042813);	9 out of 1506 0.597609561752988%	21 out of 12183 0.172371337109086%	0.000479762	0.448097
Molecular Function: insulin-like growth factor binding (GO:0005520);	12 out of 1506 0.796812749003984%	35 out of 12183 0.287285561848477%	0.000659497	0.61597
Molecular Function: extracellular matrix binding (GO:0050840);	7 out of 1506 0.464807436918991%	14 out of 12183 0.114914224739391%	0.000676599	0.631943
Molecular Function: Wnt-protein binding (GO:0017147);	15 out of 1506 0.99601593625498%	50 out of 12183 0.410407945497825%	0.000740272	0.691414
Molecular Function: sulfur compound binding (GO:1901681);	8 out of 1506 0.531208499335989%	18 out of 12183 0.147746860379217%	0.000743401	0.694336
Molecular Function: sequence-specific DNA binding transcription factor activity (GO:0003700);	89 out of 1506 5.90969455511288%	521 out of 12183 4.27645079208733%	0.000821543	0.767321
Molecular Function: receptor signaling protein serine/threonine kinase activity (GO:0004702);	7 out of 1506 0.464807436918991%	15 out of 12183 0.123122383649347%	0.00113385	1
Molecular Function: Rho GTPase activator activity (GO:0005100);	5 out of 1506 0.332005312084993%	8 out of 12183 0.065665271279652%	0.00116222	1
Molecular Function: fibronectin binding (GO:0001968);	5 out of 1506 0.332005312084993%	8 out of 12183 0.065665271279652%	0.00116222	1
Molecular Function: PDZ domain binding (GO:0030165);	15 out of 1506 0.99601593625498%	53 out of 12183 0.435032422227694%	0.00143719	1
Molecular Function: metallopeptidase activity (GO:0008237);	14 out of 1506 0.929614873837981%	49 out of 12183 0.402199786587868%	0.00185515	1
Molecular Function: vascular endothelial growth factor binding (GO:0038085);	3 out of 1506 0.199203187250996%	3 out of 12183 0.0246244767298695%	0.00188562	1
Molecular Function: tumor necrosis factor-activated receptor activity (GO:0005031);	3 out of 1506 0.199203187250996%	3 out of 12183 0.0246244767298695%	0.00188562	1
Molecular Function: retinoic acid 4-hydroxylase activity (GO:0008401);	3 out of 1506 0.199203187250996%	3 out of 12183 0.0246244767298695%	0.00188562	1
Molecular Function: structural constituent of muscle (GO:0008307);	9 out of 1506 0.597609561752988%	25 out of 12183 0.205203972748912%	0.00210479	1
Molecular Function: frizzled binding (GO:0005109);	10 out of 1506 0.664010624169987%	30 out of 12183 0.246244767298695%	0.002341	1
Molecular Function: actin-dependent ATPase activity (GO:0030898);	5 out of 1506 0.332005312084993%	9 out of 12183 0.0738734301896085%	0.00234904	1
Molecular Function: syndecan binding (GO:0045545);	9 out of 1506 0.597609561752988%	26 out of 12183 0.213412131658869%	0.00287068	1
Molecular Function: ion binding (GO:0043167);	59 out of 1506 3.91766268260292%	335 out of 12183 2.74973323483543%	0.00293996	1
Molecular Function: metal ion binding (GO:0046872);	153 out of 1506 10.1593625498008%	1006 out of 12183 8.25740786341624%	0.00298846	1
Molecular Function: androgen receptor binding (GO:0050681);	8 out of 1506 0.531208499335989%	22 out of 12183 0.180579496019043%	0.00344983	1
Molecular Function: cysteine-type peptidase activity (GO:0008234);	12 out of 1506 0.796812749003984%	42 out of 12183 0.344742674218173%	0.00384247	1
Molecular Function: ion channel binding (GO:0044325);	12 out of 1506 0.796812749003984%	42 out of 12183 0.344742674218173%	0.00384247	1
Molecular Function: hormone binding (GO:0042562);	5 out of 1506 0.332005312084993%	10 out of 12183 0.082081589099565%	0.00422192	1
Molecular Function: protein kinase C activity (GO:0004697);	5 out of 1506 0.332005312084993%	10 out of 12183 0.082081589099565%	0.00422192	1
Molecular Function: heparan sulfate proteoglycan binding (GO:0043395);	6 out of 1506 0.398406374501992%	14 out of 12183 0.114914224739391%	0.00438609	1
Molecular Function: sequence-specific DNA binding (GO:0043565);	79 out of 1506 5.24568393094289%	483 out of 12183 3.96454075350899%	0.00514986	1
Molecular Function: growth factor activity (GO:0008083);	21 out of 1506 1.39442231075697%	95 out of 12183 0.779775096445867%	0.00535192	1
Molecular Function: fibroblast growth factor binding (GO:0017134);	7 out of 1506 0.464807436918991%	19 out of 12183 0.155955019289173%	0.00568018	1
Molecular Function: coreceptor activity (GO:0015026);	4 out of 1506 0.265604249667995%	7 out of 12183 0.0574571123696955%	0.00597231	1
Molecular Function: low-density lipoprotein particle binding (GO:0030169);	4 out of 1506 0.265604249667995%	7 out of 12183 0.0574571123696955%	0.00597231	1
Molecular Function: calmodulin binding (GO:0005516);	19 out of 1506 1.26162018592297%	84 out of 12183 0.689485348436346%	0.00605719	1
Molecular Function: heme binding (GO:0020037);	25 out of 1506 1.66002656042497%	121 out of 12183 0.993187228104736%	0.00638749	1
Molecular Function: transmembrane receptor protein tyrosine phosphatase activity (GO:0005001);	3 out of 1506 0.199203187250996%	4 out of 12183 0.032832635639826%	0.00684442	1
Molecular Function: oligosaccharide binding (GO:0070492);	3 out of 1506 0.199203187250996%	4 out of 12183 0.032832635639826%	0.00684442	1
Molecular Function: 3',5'-cyclic-GMP phosphodiesterase activity (GO:0047555);	3 out of 1506 0.199203187250996%	4 out of 12183 0.032832635639826%	0.00684442	1
Molecular Function: estrogen response element binding (GO:0034056);	3 out of 1506 0.199203187250996%	4 out of 12183 0.032832635639826%	0.00684442	1
Molecular Function: glutamate receptor binding (GO:0035254);	3 out of 1506 0.199203187250996%	4 out of 12183 0.032832635639826%	0.00684442	1
Molecular Function: channel activity (GO:0015267);	3 out of 1506 0.199203187250996%	4 out of 12183 0.032832635639826%	0.00684442	1
Molecular Function: anion binding (GO:0043168);	21 out of 1506 1.39442231075697%	97 out of 12183 0.79619141426578%	0.00687192	1
Molecular Function: cytokine receptor activity (GO:0004896);	5 out of 1506 0.332005312084993%	11 out of 12183 0.0902897480095215%	0.00695849	1
Molecular Function: receptor binding (GO:0005102);	40 out of 1506 2.65604249667995%	219 out of 12183 1.79758680128047%	0.00697395	1
Molecular Function: steroid hormone receptor activity (GO:0003707);	12 out of 1506 0.796812749003984%	46 out of 12183 0.377575309857999%	0.0084808	1
Molecular Function: RNA polymerase II distal enhancer sequence-specific DNA binding (GO:0000980);	6 out of 1506 0.398406374501992%	16 out of 12183 0.131330542559304%	0.00940559	1
Molecular Function: gamma-catenin binding (GO:0045295);	5 out of 1506 0.332005312084993%	12 out of 12183 0.098497906919478%	0.0107285	1
Molecular Function: microfilament motor activity (GO:0000146);	8 out of 1506 0.531208499335989%	26 out of 12183 0.213412131658869%	0.0107432	1
Molecular Function: collagen V binding (GO:0070052);	2 out of 1506 0.132802124833997%	2 out of 12183 0.016416317819913%	0.0152717	1
Molecular Function: transforming growth factor beta receptor activity, type II (GO:0005026);	2 out of 1506 0.132802124833997%	2 out of 12183 0.016416317819913%	0.0152717	1
Molecular Function: calcitonin receptor activity (GO:0004948);	2 out of 1506 0.132802124833997%	2 out of 12183 0.016416317819913%	0.0152717	1
Molecular Function: transforming growth factor beta receptor, cytoplasmic mediator activity (GO:0005072);	2 out of 1506 0.132802124833997%	2 out of 12183 0.016416317819913%	0.0152717	1
Molecular Function: sulfonylurea receptor activity (GO:0008281);	2 out of 1506 0.132802124833997%	2 out of 12183 0.016416317819913%	0.0152717	1
Molecular Function: semaphorin receptor binding (GO:0030215);	2 out of 1506 0.132802124833997%	2 out of 12183 0.016416317819913%	0.0152717	1
Molecular Function: GBD domain binding (GO:0032427);	2 out of 1506 0.132802124833997%	2 out of 12183 0.016416317819913%	0.0152717	1
Molecular Function: cGMP-stimulated cyclic-nucleotide phosphodiesterase activity (GO:0004118);	2 out of 1506 0.132802124833997%	2 out of 12183 0.016416317819913%	0.0152717	1
Molecular Function: nucleoside-triphosphate diphosphatase activity (GO:0047429);	2 out of 1506 0.132802124833997%	2 out of 12183 0.016416317819913%	0.0152717	1
Molecular Function: cis-stilbene-oxide hydrolase activity (GO:0033961);	2 out of 1506 0.132802124833997%	2 out of 12183 0.016416317819913%	0.0152717	1
Molecular Function: type II transforming growth factor beta receptor binding (GO:0005114);	3 out of 1506 0.199203187250996%	5 out of 12183 0.0410407945497825%	0.0155381	1
Molecular Function: protein-lysine 6-oxidase activity (GO:0004720);	3 out of 1506 0.199203187250996%	5 out of 12183 0.0410407945497825%	0.0155381	1
Molecular Function: profilin binding (GO:0005522);	3 out of 1506 0.199203187250996%	5 out of 12183 0.0410407945497825%	0.0155381	1
Molecular Function: actin monomer binding (GO:0003785);	5 out of 1506 0.332005312084993%	13 out of 12183 0.106706065829434%	0.0156862	1
Molecular Function: ADP binding (GO:0043531);	5 out of 1506 0.332005312084993%	13 out of 12183 0.106706065829434%	0.0156862	1
Molecular Function: peptidase inhibitor activity (GO:0030414);	5 out of 1506 0.332005312084993%	13 out of 12183 0.106706065829434%	0.0156862	1
Molecular Function: voltage-gated chloride channel activity (GO:0005247);	5 out of 1506 0.332005312084993%	13 out of 12183 0.106706065829434%	0.0156862	1
Molecular Function: hyaluronic acid binding (GO:0005540);	5 out of 1506 0.332005312084993%	13 out of 12183 0.106706065829434%	0.0156862	1
Molecular Function: sodium channel regulator activity (GO:0017080);	4 out of 1506 0.265604249667995%	9 out of 12183 0.0738734301896085%	0.0175291	1
Molecular Function: sulfuric ester hydrolase activity (GO:0008484);	4 out of 1506 0.265604249667995%	9 out of 12183 0.0738734301896085%	0.0175291	1
Molecular Function: type I transforming growth factor beta receptor binding (GO:0034713);	4 out of 1506 0.265604249667995%	9 out of 12183 0.0738734301896085%	0.0175291	1
Molecular Function: laminin binding (GO:0043236);	4 out of 1506 0.265604249667995%	9 out of 12183 0.0738734301896085%	0.0175291	1
Molecular Function: ligand-dependent nuclear receptor transcription coactivator activity (GO:0030374);	7 out of 1506 0.464807436918991%	24 out of 12183 0.196995813838956%	0.0224665	1
Molecular Function: glycoprotein binding (GO:0001948);	7 out of 1506 0.464807436918991%	24 out of 12183 0.196995813838956%	0.0224665	1
Molecular Function: zinc ion binding (GO:0008270);	130 out of 1506 8.63213811420983%	893 out of 12183 7.32988590659115%	0.0234863	1
Molecular Function: copper ion binding (GO:0005507);	8 out of 1506 0.531208499335989%	30 out of 12183 0.246244767298695%	0.0257584	1
Molecular Function: RNA polymerase II core promoter proximal region sequence-specific DNA binding transcription factor activity involved in positive regulation of transcription (GO:0001077);	12 out of 1506 0.796812749003984%	53 out of 12183 0.435032422227694%	0.0258654	1
Molecular Function: Rac guanyl-nucleotide exchange factor activity (GO:0030676);	4 out of 1506 0.265604249667995%	10 out of 12183 0.082081589099565%	0.0264006	1
Molecular Function: steroid binding (GO:0005496);	4 out of 1506 0.265604249667995%	10 out of 12183 0.082081589099565%	0.0264006	1
Molecular Function: glycosaminoglycan binding (GO:0005539);	4 out of 1506 0.265604249667995%	10 out of 12183 0.082081589099565%	0.0264006	1
Molecular Function: carbohydrate binding (GO:0030246);	19 out of 1506 1.26162018592297%	97 out of 12183 0.79619141426578%	0.0271751	1
Molecular Function: hydrolase activity, acting on carbon-nitrogen (but not peptide) bonds, in cyclic amides (GO:0016812);	3 out of 1506 0.199203187250996%	6 out of 12183 0.049248953459739%	0.0282393	1
Molecular Function: retinoic acid receptor activity (GO:0003708);	3 out of 1506 0.199203187250996%	6 out of 12183 0.049248953459739%	0.0282393	1
Molecular Function: peptidase activator activity (GO:0016504);	3 out of 1506 0.199203187250996%	6 out of 12183 0.049248953459739%	0.0282393	1
Molecular Function: apolipoprotein A-I receptor binding (GO:0034191);	3 out of 1506 0.199203187250996%	6 out of 12183 0.049248953459739%	0.0282393	1
Molecular Function: peptide hormone binding (GO:0017046);	3 out of 1506 0.199203187250996%	6 out of 12183 0.049248953459739%	0.0282393	1
Molecular Function: protein tyrosine kinase activator activity (GO:0030296);	3 out of 1506 0.199203187250996%	6 out of 12183 0.049248953459739%	0.0282393	1
Molecular Function: cell adhesion molecule binding (GO:0050839);	6 out of 1506 0.398406374501992%	20 out of 12183 0.16416317819913%	0.0295619	1
Molecular Function: polysaccharide binding (GO:0030247);	5 out of 1506 0.332005312084993%	15 out of 12183 0.123122383649347%	0.0296688	1
Molecular Function: oxidoreductase activity (GO:0016491);	25 out of 1506 1.66002656042497%	140 out of 12183 1.14914224739391%	0.0363877	1
Molecular Function: metallocarboxypeptidase activity (GO:0004181);	6 out of 1506 0.398406374501992%	21 out of 12183 0.172371337109086%	0.0371859	1
Molecular Function: thyroid hormone binding (GO:0070324);	4 out of 1506 0.265604249667995%	11 out of 12183 0.0902897480095215%	0.0375103	1
Molecular Function: iron ion binding (GO:0005506);	23 out of 1506 1.52722443559097%	128 out of 12183 1.05064434047443%	0.0407713	1
Molecular Function: ion channel activity (GO:0005216);	7 out of 1506 0.464807436918991%	27 out of 12183 0.221620290568825%	0.0415457	1
Molecular Function: transcription factor binding (GO:0008134);	34 out of 1506 2.25763612217796%	204 out of 12183 1.67446441763113%	0.0418926	1
Molecular Function: proteoglycan binding (GO:0043394);	2 out of 1506 0.132802124833997%	3 out of 12183 0.0246244767298695%	0.042044	1
Molecular Function: choriogonadotropin hormone binding (GO:0038106);	2 out of 1506 0.132802124833997%	3 out of 12183 0.0246244767298695%	0.042044	1
Molecular Function: RNA polymerase II transcription regulatory region sequence-specific DNA binding transcription factor activity involved in positive regulation of transcription (GO:0001228);	2 out of 1506 0.132802124833997%	3 out of 12183 0.0246244767298695%	0.042044	1
Molecular Function: voltage-gated sodium channel activity involved in cardiac muscle cell action potential (GO:0086006);	2 out of 1506 0.132802124833997%	3 out of 12183 0.0246244767298695%	0.042044	1
Molecular Function: GTPase activating protein binding (GO:0032794);	2 out of 1506 0.132802124833997%	3 out of 12183 0.0246244767298695%	0.042044	1
Molecular Function: choriogonadotropin hormone receptor activity (GO:0035472);	2 out of 1506 0.132802124833997%	3 out of 12183 0.0246244767298695%	0.042044	1
Molecular Function: natriuretic peptide receptor activity (GO:0016941);	2 out of 1506 0.132802124833997%	3 out of 12183 0.0246244767298695%	0.042044	1
Molecular Function: Roundabout binding (GO:0048495);	2 out of 1506 0.132802124833997%	3 out of 12183 0.0246244767298695%	0.042044	1
Molecular Function: NFAT protein binding (GO:0051525);	2 out of 1506 0.132802124833997%	3 out of 12183 0.0246244767298695%	0.042044	1
Molecular Function: sialic acid binding (GO:0033691);	2 out of 1506 0.132802124833997%	3 out of 12183 0.0246244767298695%	0.042044	1
Molecular Function: glutamate-ammonia ligase activity (GO:0004356);	2 out of 1506 0.132802124833997%	3 out of 12183 0.0246244767298695%	0.042044	1
Molecular Function: LBD domain binding (GO:0050693);	2 out of 1506 0.132802124833997%	3 out of 12183 0.0246244767298695%	0.042044	1
Molecular Function: N-acetylglucosamine-6-sulfatase activity (GO:0008449);	2 out of 1506 0.132802124833997%	3 out of 12183 0.0246244767298695%	0.042044	1
Molecular Function: glutamate decarboxylase activity (GO:0004351);	2 out of 1506 0.132802124833997%	3 out of 12183 0.0246244767298695%	0.042044	1
Molecular Function: dipeptidyl-peptidase activity (GO:0008239);	2 out of 1506 0.132802124833997%	3 out of 12183 0.0246244767298695%	0.042044	1
Molecular Function: chloride channel regulator activity (GO:0017081);	2 out of 1506 0.132802124833997%	3 out of 12183 0.0246244767298695%	0.042044	1
Molecular Function: transmembrane receptor protein tyrosine kinase activator activity (GO:0030297);	2 out of 1506 0.132802124833997%	3 out of 12183 0.0246244767298695%	0.042044	1
Molecular Function: adenylate cyclase binding (GO:0008179);	2 out of 1506 0.132802124833997%	3 out of 12183 0.0246244767298695%	0.042044	1
Molecular Function: luteinizing hormone receptor activity (GO:0004964);	2 out of 1506 0.132802124833997%	3 out of 12183 0.0246244767298695%	0.042044	1
Molecular Function: high-density lipoprotein particle binding (GO:0008035);	2 out of 1506 0.132802124833997%	3 out of 12183 0.0246244767298695%	0.042044	1
Molecular Function: serine-type endopeptidase activity (GO:0004252);	19 out of 1506 1.26162018592297%	102 out of 12183 0.837232208815563%	0.0431489	1
Molecular Function: transforming growth factor beta-activated receptor activity (GO:0005024);	3 out of 1506 0.199203187250996%	7 out of 12183 0.0574571123696955%	0.0449395	1
Molecular Function: N-acetylgalactosamine 4-O-sulfotransferase activity (GO:0001537);	3 out of 1506 0.199203187250996%	7 out of 12183 0.0574571123696955%	0.0449395	1
Molecular Function: retinoic acid binding (GO:0001972);	3 out of 1506 0.199203187250996%	7 out of 12183 0.0574571123696955%	0.0449395	1
Molecular Function: carboxypeptidase activity (GO:0004180);	3 out of 1506 0.199203187250996%	7 out of 12183 0.0574571123696955%	0.0449395	1
Molecular Function: chondroitin 4-sulfotransferase activity (GO:0047756);	3 out of 1506 0.199203187250996%	7 out of 12183 0.0574571123696955%	0.0449395	1
Molecular Function: mannosyl-oligosaccharide 1,2-alpha-mannosidase activity (GO:0004571);	3 out of 1506 0.199203187250996%	7 out of 12183 0.0574571123696955%	0.0449395	1
Molecular Function: lipoprotein particle receptor activity (GO:0030228);	3 out of 1506 0.199203187250996%	7 out of 12183 0.0574571123696955%	0.0449395	1
Molecular Function: phosphatidylserine binding (GO:0001786);	3 out of 1506 0.199203187250996%	7 out of 12183 0.0574571123696955%	0.0449395	1
Molecular Function: alpha-catenin binding (GO:0045294);	3 out of 1506 0.199203187250996%	7 out of 12183 0.0574571123696955%	0.0449395	1
Molecular Function: C2H2 zinc finger domain binding (GO:0070742);	3 out of 1506 0.199203187250996%	7 out of 12183 0.0574571123696955%	0.0449395	1
Molecular Function: estrogen receptor activity (GO:0030284);	3 out of 1506 0.199203187250996%	7 out of 12183 0.0574571123696955%	0.0449395	1
Molecular Function: phosphatidylinositol phospholipase C activity (GO:0004435);	6 out of 1506 0.398406374501992%	22 out of 12183 0.180579496019043%	0.0459581	1
Molecular Function: voltage-gated calcium channel activity (GO:0005245);	6 out of 1506 0.398406374501992%	22 out of 12183 0.180579496019043%	0.0459581	1
Molecular Function: RNA polymerase II transcription coactivator activity (GO:0001105);	5 out of 1506 0.332005312084993%	17 out of 12183 0.13953870146926%	0.0496451	1
Molecular Function: receptor tyrosine kinase binding (GO:0030971);	5 out of 1506 0.332005312084993%	17 out of 12183 0.13953870146926%	0.0496451	1
Molecular Function: calcium-dependent phospholipid binding (GO:0005544);	5 out of 1506 0.332005312084993%	17 out of 12183 0.13953870146926%	0.0496451	1
Molecular Function: tumor necrosis factor receptor binding (GO:0005164);	4 out of 1506 0.265604249667995%	12 out of 12183 0.098497906919478%	0.0509012	1
Molecular Function: structure-specific DNA binding (GO:0043566);	4 out of 1506 0.265604249667995%	12 out of 12183 0.098497906919478%	0.0509012	1
Molecular Function: apolipoprotein binding (GO:0034185);	4 out of 1506 0.265604249667995%	12 out of 12183 0.098497906919478%	0.0509012	1
Molecular Function: activating transcription factor binding (GO:0033613);	4 out of 1506 0.265604249667995%	12 out of 12183 0.098497906919478%	0.0509012	1
Molecular Function: transforming growth factor beta receptor binding (GO:0005160);	4 out of 1506 0.265604249667995%	12 out of 12183 0.098497906919478%	0.0509012	1
Molecular Function: activin binding (GO:0048185);	4 out of 1506 0.265604249667995%	12 out of 12183 0.098497906919478%	0.0509012	1
Molecular Function: Rho guanyl-nucleotide exchange factor activity (GO:0005089);	10 out of 1506 0.664010624169987%	46 out of 12183 0.377575309857999%	0.051203	1
Molecular Function: protease binding (GO:0002020);	8 out of 1506 0.531208499335989%	34 out of 12183 0.279077402938521%	0.0513619	1
Molecular Function: receptor signaling protein activity (GO:0005057);	6 out of 1506 0.398406374501992%	23 out of 12183 0.188787654928999%	0.0559102	1
Molecular Function: cholesterol binding (GO:0015485);	6 out of 1506 0.398406374501992%	23 out of 12183 0.188787654928999%	0.0559102	1
Molecular Function: peptidase activity, acting on L-amino acid peptides (GO:0070011);	6 out of 1506 0.398406374501992%	23 out of 12183 0.188787654928999%	0.0559102	1
Molecular Function: voltage-gated potassium channel activity (GO:0005249);	7 out of 1506 0.464807436918991%	29 out of 12183 0.238036608388738%	0.0587937	1
Molecular Function: cyclin binding (GO:0030332);	5 out of 1506 0.332005312084993%	18 out of 12183 0.147746860379217%	0.0619864	1
Molecular Function: signal transducer activity (GO:0004871);	33 out of 1506 2.19123505976096%	204 out of 12183 1.67446441763113%	0.0629681	1
Molecular Function: 5'-nucleotidase activity (GO:0008253);	3 out of 1506 0.199203187250996%	8 out of 12183 0.065665271279652%	0.0654338	1
Molecular Function: cytokine binding (GO:0019955);	3 out of 1506 0.199203187250996%	8 out of 12183 0.065665271279652%	0.0654338	1
Molecular Function: semaphorin receptor activity (GO:0017154);	3 out of 1506 0.199203187250996%	8 out of 12183 0.065665271279652%	0.0654338	1
Molecular Function: transforming growth factor beta receptor activity, type I (GO:0005025);	3 out of 1506 0.199203187250996%	8 out of 12183 0.065665271279652%	0.0654338	1
Molecular Function: histone acetyltransferase binding (GO:0035035);	4 out of 1506 0.265604249667995%	13 out of 12183 0.106706065829434%	0.0665523	1
Molecular Function: serine-type endopeptidase inhibitor activity (GO:0004867);	10 out of 1506 0.664010624169987%	49 out of 12183 0.402199786587868%	0.0737677	1
Molecular Function: RNA polymerase II transcription factor binding transcription factor activity (GO:0001076);	5 out of 1506 0.332005312084993%	19 out of 12183 0.155955019289173%	0.075896	1
Molecular Function: endothelin receptor activity (GO:0004962);	2 out of 1506 0.132802124833997%	4 out of 12183 0.032832635639826%	0.0772436	1
Molecular Function: oxidoreductase activity, acting on the CH-NH2 group of donors, oxygen as acceptor (GO:0016641);	2 out of 1506 0.132802124833997%	4 out of 12183 0.032832635639826%	0.0772436	1
Molecular Function: lysophospholipase activity (GO:0004622);	2 out of 1506 0.132802124833997%	4 out of 12183 0.032832635639826%	0.0772436	1
Molecular Function: mannosyl-glycoprotein endo-beta-N-acetylglucosaminidase activity (GO:0033925);	2 out of 1506 0.132802124833997%	4 out of 12183 0.032832635639826%	0.0772436	1
Molecular Function: heme transporter activity (GO:0015232);	2 out of 1506 0.132802124833997%	4 out of 12183 0.032832635639826%	0.0772436	1
Molecular Function: procollagen-proline 3-dioxygenase activity (GO:0019797);	2 out of 1506 0.132802124833997%	4 out of 12183 0.032832635639826%	0.0772436	1
Molecular Function: laminin-1 binding (GO:0043237);	2 out of 1506 0.132802124833997%	4 out of 12183 0.032832635639826%	0.0772436	1
Molecular Function: nerve growth factor binding (GO:0048406);	2 out of 1506 0.132802124833997%	4 out of 12183 0.032832635639826%	0.0772436	1
Molecular Function: small molecule binding (GO:0036094);	2 out of 1506 0.132802124833997%	4 out of 12183 0.032832635639826%	0.0772436	1
Molecular Function: [heparan sulfate]-glucosamine N-sulfotransferase activity (GO:0015016);	2 out of 1506 0.132802124833997%	4 out of 12183 0.032832635639826%	0.0772436	1
Molecular Function: oxidoreductase activity, acting on paired donors, with oxidation of a pair of donors resulting in the reduction of molecular oxygen to two molecules of water (GO:0016717);	2 out of 1506 0.132802124833997%	4 out of 12183 0.032832635639826%	0.0772436	1
Molecular Function: iron ion transmembrane transporter activity (GO:0005381);	2 out of 1506 0.132802124833997%	4 out of 12183 0.032832635639826%	0.0772436	1
Molecular Function: G-protein coupled adenosine receptor activity (GO:0001609);	2 out of 1506 0.132802124833997%	4 out of 12183 0.032832635639826%	0.0772436	1
Molecular Function: cysteine-type endopeptidase inhibitor activity involved in apoptotic process (GO:0043027);	6 out of 1506 0.398406374501992%	25 out of 12183 0.205203972748912%	0.0794026	1
Molecular Function: myosin binding (GO:0017022);	9 out of 1506 0.597609561752988%	44 out of 12183 0.361158992038086%	0.0861029	1
Molecular Function: S100 protein binding (GO:0044548);	3 out of 1506 0.199203187250996%	9 out of 12183 0.0738734301896085%	0.0893861	1
Molecular Function: minus-end directed microfilament motor activity (GO:0060001);	5 out of 1506 0.332005312084993%	20 out of 12183 0.16416317819913%	0.0913407	1
Molecular Function: RNA polymerase II core promoter sequence-specific DNA binding (GO:0000979);	6 out of 1506 0.398406374501992%	26 out of 12183 0.213412131658869%	0.0929293	1
Molecular Function: transmembrane signaling receptor activity (GO:0004888);	15 out of 1506 0.99601593625498%	85 out of 12183 0.697693507346302%	0.0972946	1
Molecular Function: structural molecule activity (GO:0005198);	18 out of 1506 1.19521912350598%	106 out of 12183 0.870064844455389%	0.0997112	1
Molecular Function: core promoter proximal region sequence-specific DNA binding (GO:0000987);	5 out of 1506 0.332005312084993%	21 out of 12183 0.172371337109086%	0.108264	1
Molecular Function: ATPase activity, coupled to transmembrane movement of substances (GO:0042626);	5 out of 1506 0.332005312084993%	21 out of 12183 0.172371337109086%	0.108264	1
Molecular Function: non-membrane spanning protein tyrosine kinase activity (GO:0004715);	8 out of 1506 0.531208499335989%	40 out of 12183 0.32832635639826%	0.113128	1
Molecular Function: protein anchor (GO:0043495);	3 out of 1506 0.199203187250996%	10 out of 12183 0.082081589099565%	0.11638	1
Molecular Function: Notch binding (GO:0005112);	3 out of 1506 0.199203187250996%	10 out of 12183 0.082081589099565%	0.11638	1
Molecular Function: guanylate cyclase activity (GO:0004383);	3 out of 1506 0.199203187250996%	10 out of 12183 0.082081589099565%	0.11638	1
Molecular Function: inorganic anion exchanger activity (GO:0005452);	3 out of 1506 0.199203187250996%	10 out of 12183 0.082081589099565%	0.11638	1
Molecular Function: ubiquinol-cytochrome-c reductase activity (GO:0008121);	2 out of 1506 0.132802124833997%	5 out of 12183 0.0410407945497825%	0.118381	1
Molecular Function: PH domain binding (GO:0042731);	2 out of 1506 0.132802124833997%	5 out of 12183 0.0410407945497825%	0.118381	1
Molecular Function: alpha-1,3-mannosylglycoprotein 4-beta-N-acetylglucosaminyltransferase activity (GO:0008454);	2 out of 1506 0.132802124833997%	5 out of 12183 0.0410407945497825%	0.118381	1
Molecular Function: glycosphingolipid binding (GO:0043208);	2 out of 1506 0.132802124833997%	5 out of 12183 0.0410407945497825%	0.118381	1
Molecular Function: core promoter sequence-specific DNA binding (GO:0001046);	2 out of 1506 0.132802124833997%	5 out of 12183 0.0410407945497825%	0.118381	1
Molecular Function: primary amine oxidase activity (GO:0008131);	2 out of 1506 0.132802124833997%	5 out of 12183 0.0410407945497825%	0.118381	1
Molecular Function: deacetylase activity (GO:0019213);	2 out of 1506 0.132802124833997%	5 out of 12183 0.0410407945497825%	0.118381	1
Molecular Function: fibroblast growth factor-activated receptor activity (GO:0005007);	2 out of 1506 0.132802124833997%	5 out of 12183 0.0410407945497825%	0.118381	1
Molecular Function: bicarbonate transmembrane transporter activity (GO:0015106);	2 out of 1506 0.132802124833997%	5 out of 12183 0.0410407945497825%	0.118381	1
Molecular Function: chloride channel activity (GO:0005254);	6 out of 1506 0.398406374501992%	28 out of 12183 0.229828449478782%	0.123405	1
Molecular Function: Ras GTPase binding (GO:0017016);	6 out of 1506 0.398406374501992%	28 out of 12183 0.229828449478782%	0.123405	1
Molecular Function: potassium ion transmembrane transporter activity (GO:0015079);	1 out of 1506 0.0664010624169987%	1 out of 12183 0.0082081589099565%	0.123615	1
Molecular Function: sodium:amino acid symporter activity (GO:0005283);	1 out of 1506 0.0664010624169987%	1 out of 12183 0.0082081589099565%	0.123615	1
Molecular Function: 3'-phosphoadenosine 5'-phosphosulfate binding (GO:0050656);	1 out of 1506 0.0664010624169987%	1 out of 12183 0.0082081589099565%	0.123615	1
Molecular Function: VEGF-A-activated receptor activity (GO:0036326);	1 out of 1506 0.0664010624169987%	1 out of 12183 0.0082081589099565%	0.123615	1
Molecular Function: dimethylallyltranstransferase activity (GO:0004161);	1 out of 1506 0.0664010624169987%	1 out of 12183 0.0082081589099565%	0.123615	1
Molecular Function: phosphoethanolamine phosphatase activity (GO:0052732);	1 out of 1506 0.0664010624169987%	1 out of 12183 0.0082081589099565%	0.123615	1
Molecular Function: phosphatidylcholine 1-acylhydrolase activity (GO:0008970);	1 out of 1506 0.0664010624169987%	1 out of 12183 0.0082081589099565%	0.123615	1
Molecular Function: pre-mRNA 3'-splice site binding (GO:0030628);	1 out of 1506 0.0664010624169987%	1 out of 12183 0.0082081589099565%	0.123615	1
Molecular Function: type III transforming growth factor beta receptor binding (GO:0034714);	1 out of 1506 0.0664010624169987%	1 out of 12183 0.0082081589099565%	0.123615	1
Molecular Function: aryldialkylphosphatase activity (GO:0004063);	1 out of 1506 0.0664010624169987%	1 out of 12183 0.0082081589099565%	0.123615	1
Molecular Function: protein prenyltransferase activity (GO:0008318);	1 out of 1506 0.0664010624169987%	1 out of 12183 0.0082081589099565%	0.123615	1
Molecular Function: 15-hydroxyprostaglandin dehydrogenase (NAD+) activity (GO:0016404);	1 out of 1506 0.0664010624169987%	1 out of 12183 0.0082081589099565%	0.123615	1
Molecular Function: citrate-L-glutamate ligase activity (GO:0072591);	1 out of 1506 0.0664010624169987%	1 out of 12183 0.0082081589099565%	0.123615	1
Molecular Function: beta-glucosidase activity (GO:0008422);	1 out of 1506 0.0664010624169987%	1 out of 12183 0.0082081589099565%	0.123615	1
Molecular Function: phosphocholine phosphatase activity (GO:0052731);	1 out of 1506 0.0664010624169987%	1 out of 12183 0.0082081589099565%	0.123615	1
Molecular Function: estrogen-activated sequence-specific DNA binding RNA polymerase II transcription factor activity (GO:0038052);	1 out of 1506 0.0664010624169987%	1 out of 12183 0.0082081589099565%	0.123615	1
Molecular Function: L-leucine transaminase activity (GO:0052654);	1 out of 1506 0.0664010624169987%	1 out of 12183 0.0082081589099565%	0.123615	1
Molecular Function: NAD-dependent histone deacetylase activity (GO:0017136);	1 out of 1506 0.0664010624169987%	1 out of 12183 0.0082081589099565%	0.123615	1
Molecular Function: L-isoleucine transaminase activity (GO:0052656);	1 out of 1506 0.0664010624169987%	1 out of 12183 0.0082081589099565%	0.123615	1
Molecular Function: vascular endothelial growth factor receptor 1 binding (GO:0043183);	1 out of 1506 0.0664010624169987%	1 out of 12183 0.0082081589099565%	0.123615	1
Molecular Function: sulfate binding (GO:0043199);	1 out of 1506 0.0664010624169987%	1 out of 12183 0.0082081589099565%	0.123615	1
Molecular Function: receptor tyrosine kinase-like orphan receptor binding (GO:0005115);	1 out of 1506 0.0664010624169987%	1 out of 12183 0.0082081589099565%	0.123615	1
Molecular Function: androstan-3-alpha,17-beta-diol dehydrogenase activity (GO:0047044);	1 out of 1506 0.0664010624169987%	1 out of 12183 0.0082081589099565%	0.123615	1
Molecular Function: VEGF-B-activated receptor activity (GO:0036327);	1 out of 1506 0.0664010624169987%	1 out of 12183 0.0082081589099565%	0.123615	1
Molecular Function: fibrinogen binding (GO:0070051);	1 out of 1506 0.0664010624169987%	1 out of 12183 0.0082081589099565%	0.123615	1
Molecular Function: peptidase activator activity involved in apoptotic process (GO:0016505);	1 out of 1506 0.0664010624169987%	1 out of 12183 0.0082081589099565%	0.123615	1
Molecular Function: brain-derived neurotrophic factor binding (GO:0048403);	1 out of 1506 0.0664010624169987%	1 out of 12183 0.0082081589099565%	0.123615	1
Molecular Function: HLA-A specific activating MHC class I receptor activity (GO:0030108);	1 out of 1506 0.0664010624169987%	1 out of 12183 0.0082081589099565%	0.123615	1
Molecular Function: 17-alpha-hydroxyprogesterone aldolase activity (GO:0047442);	1 out of 1506 0.0664010624169987%	1 out of 12183 0.0082081589099565%	0.123615	1
Molecular Function: fatty acid transporter activity (GO:0015245);	1 out of 1506 0.0664010624169987%	1 out of 12183 0.0082081589099565%	0.123615	1
Molecular Function: oxysterol binding (GO:0008142);	1 out of 1506 0.0664010624169987%	1 out of 12183 0.0082081589099565%	0.123615	1
Molecular Function: borate transmembrane transporter activity (GO:0046715);	1 out of 1506 0.0664010624169987%	1 out of 12183 0.0082081589099565%	0.123615	1
Molecular Function: farnesyl-diphosphate farnesyltransferase activity (GO:0004310);	1 out of 1506 0.0664010624169987%	1 out of 12183 0.0082081589099565%	0.123615	1
Molecular Function: platelet-derived growth factor alpha-receptor activity (GO:0005018);	1 out of 1506 0.0664010624169987%	1 out of 12183 0.0082081589099565%	0.123615	1
Molecular Function: stearic acid binding (GO:0070540);	1 out of 1506 0.0664010624169987%	1 out of 12183 0.0082081589099565%	0.123615	1
Molecular Function: growth factor receptor binding (GO:0070851);	1 out of 1506 0.0664010624169987%	1 out of 12183 0.0082081589099565%	0.123615	1
Molecular Function: G-protein coupled neurotensin receptor activity (GO:0016492);	1 out of 1506 0.0664010624169987%	1 out of 12183 0.0082081589099565%	0.123615	1
Molecular Function: monocarboxylic acid binding (GO:0033293);	1 out of 1506 0.0664010624169987%	1 out of 12183 0.0082081589099565%	0.123615	1
Molecular Function: guanine deaminase activity (GO:0008892);	1 out of 1506 0.0664010624169987%	1 out of 12183 0.0082081589099565%	0.123615	1
Molecular Function: second spliceosomal transesterification activity (GO:0000386);	1 out of 1506 0.0664010624169987%	1 out of 12183 0.0082081589099565%	0.123615	1
Molecular Function: TRAIL binding (GO:0045569);	1 out of 1506 0.0664010624169987%	1 out of 12183 0.0082081589099565%	0.123615	1
Molecular Function: arsenite methyltransferase activity (GO:0030791);	1 out of 1506 0.0664010624169987%	1 out of 12183 0.0082081589099565%	0.123615	1
Molecular Function: steroid 17-alpha-monooxygenase activity (GO:0004508);	1 out of 1506 0.0664010624169987%	1 out of 12183 0.0082081589099565%	0.123615	1
Molecular Function: thyroxine 5-deiodinase activity (GO:0033798);	1 out of 1506 0.0664010624169987%	1 out of 12183 0.0082081589099565%	0.123615	1
Molecular Function: phospholipase A2 inhibitor activity (GO:0019834);	1 out of 1506 0.0664010624169987%	1 out of 12183 0.0082081589099565%	0.123615	1
Molecular Function: inositol-polyphosphate 5-phosphatase activity (GO:0004445);	1 out of 1506 0.0664010624169987%	1 out of 12183 0.0082081589099565%	0.123615	1
Molecular Function: calcitriol receptor activity (GO:0008434);	1 out of 1506 0.0664010624169987%	1 out of 12183 0.0082081589099565%	0.123615	1
Molecular Function: protein xylosyltransferase activity (GO:0030158);	1 out of 1506 0.0664010624169987%	1 out of 12183 0.0082081589099565%	0.123615	1
Molecular Function: beta-endorphin receptor activity (GO:0004979);	1 out of 1506 0.0664010624169987%	1 out of 12183 0.0082081589099565%	0.123615	1
Molecular Function: 2',3'-cyclic-nucleotide 3'-phosphodiesterase activity (GO:0004113);	1 out of 1506 0.0664010624169987%	1 out of 12183 0.0082081589099565%	0.123615	1
Molecular Function: lipoteichoic acid receptor activity (GO:0070892);	1 out of 1506 0.0664010624169987%	1 out of 12183 0.0082081589099565%	0.123615	1
Molecular Function: steroid hormone receptor binding (GO:0035258);	1 out of 1506 0.0664010624169987%	1 out of 12183 0.0082081589099565%	0.123615	1
Molecular Function: DBD domain binding (GO:0050692);	1 out of 1506 0.0664010624169987%	1 out of 12183 0.0082081589099565%	0.123615	1
Molecular Function: L-ornithine transmembrane transporter activity (GO:0000064);	1 out of 1506 0.0664010624169987%	1 out of 12183 0.0082081589099565%	0.123615	1
Molecular Function: brain-derived neurotrophic factor-activated receptor activity (GO:0060175);	1 out of 1506 0.0664010624169987%	1 out of 12183 0.0082081589099565%	0.123615	1
Molecular Function: supercoiled DNA binding (GO:0097100);	1 out of 1506 0.0664010624169987%	1 out of 12183 0.0082081589099565%	0.123615	1
Molecular Function: macrophage colony-stimulating factor receptor binding (GO:0005157);	1 out of 1506 0.0664010624169987%	1 out of 12183 0.0082081589099565%	0.123615	1
Molecular Function: protein kinase C inhibitor activity (GO:0008426);	1 out of 1506 0.0664010624169987%	1 out of 12183 0.0082081589099565%	0.123615	1
Molecular Function: dTDP-4-dehydrorhamnose reductase activity (GO:0008831);	1 out of 1506 0.0664010624169987%	1 out of 12183 0.0082081589099565%	0.123615	1
Molecular Function: vascular endothelial growth factor receptor binding (GO:0005172);	1 out of 1506 0.0664010624169987%	1 out of 12183 0.0082081589099565%	0.123615	1
Molecular Function: L-valine transaminase activity (GO:0052655);	1 out of 1506 0.0664010624169987%	1 out of 12183 0.0082081589099565%	0.123615	1
Molecular Function: follicle-stimulating hormone receptor activity (GO:0004963);	1 out of 1506 0.0664010624169987%	1 out of 12183 0.0082081589099565%	0.123615	1
Molecular Function: large conductance calcium-activated potassium channel activity (GO:0060072);	1 out of 1506 0.0664010624169987%	1 out of 12183 0.0082081589099565%	0.123615	1
Molecular Function: kringle domain binding (GO:0036143);	1 out of 1506 0.0664010624169987%	1 out of 12183 0.0082081589099565%	0.123615	1
Molecular Function: transforming growth factor beta receptor activity, type III (GO:0070123);	1 out of 1506 0.0664010624169987%	1 out of 12183 0.0082081589099565%	0.123615	1
Molecular Function: L-threonine 3-dehydrogenase activity (GO:0008743);	1 out of 1506 0.0664010624169987%	1 out of 12183 0.0082081589099565%	0.123615	1
Molecular Function: ciliary neurotrophic factor receptor activity (GO:0004897);	1 out of 1506 0.0664010624169987%	1 out of 12183 0.0082081589099565%	0.123615	1
Molecular Function: D1 dopamine receptor binding (GO:0031748);	1 out of 1506 0.0664010624169987%	1 out of 12183 0.0082081589099565%	0.123615	1
Molecular Function: indoleamine 2,3-dioxygenase activity (GO:0033754);	1 out of 1506 0.0664010624169987%	1 out of 12183 0.0082081589099565%	0.123615	1
Molecular Function: testosterone 17-beta-dehydrogenase (NADP+) activity (GO:0047045);	1 out of 1506 0.0664010624169987%	1 out of 12183 0.0082081589099565%	0.123615	1
Molecular Function: histone demethylase activity (H4-K20 specific) (GO:0035575);	1 out of 1506 0.0664010624169987%	1 out of 12183 0.0082081589099565%	0.123615	1
Molecular Function: high-density lipoprotein particle receptor binding (GO:0070653);	1 out of 1506 0.0664010624169987%	1 out of 12183 0.0082081589099565%	0.123615	1
Molecular Function: platelet-derived growth factor beta-receptor activity (GO:0005019);	1 out of 1506 0.0664010624169987%	1 out of 12183 0.0082081589099565%	0.123615	1
Molecular Function: linoleate 13S-lipoxygenase activity (GO:0016165);	1 out of 1506 0.0664010624169987%	1 out of 12183 0.0082081589099565%	0.123615	1
Molecular Function: UDP-glucuronate decarboxylase activity (GO:0048040);	1 out of 1506 0.0664010624169987%	1 out of 12183 0.0082081589099565%	0.123615	1
Molecular Function: galactose binding (GO:0005534);	1 out of 1506 0.0664010624169987%	1 out of 12183 0.0082081589099565%	0.123615	1
Molecular Function: low-density lipoprotein receptor activity (GO:0005041);	1 out of 1506 0.0664010624169987%	1 out of 12183 0.0082081589099565%	0.123615	1
Molecular Function: macrophage migration inhibitory factor binding (GO:0035718);	1 out of 1506 0.0664010624169987%	1 out of 12183 0.0082081589099565%	0.123615	1
Molecular Function: argininosuccinate synthase activity (GO:0004055);	1 out of 1506 0.0664010624169987%	1 out of 12183 0.0082081589099565%	0.123615	1
Molecular Function: alcohol dehydrogenase (NADP+) activity (GO:0008106);	1 out of 1506 0.0664010624169987%	1 out of 12183 0.0082081589099565%	0.123615	1
Molecular Function: AF-2 domain binding (GO:0050682);	1 out of 1506 0.0664010624169987%	1 out of 12183 0.0082081589099565%	0.123615	1
Molecular Function: antibiotic transporter activity (GO:0042895);	1 out of 1506 0.0664010624169987%	1 out of 12183 0.0082081589099565%	0.123615	1
Molecular Function: ferritin receptor activity (GO:0070287);	1 out of 1506 0.0664010624169987%	1 out of 12183 0.0082081589099565%	0.123615	1
Molecular Function: DNA hairpin binding (GO:0032448);	1 out of 1506 0.0664010624169987%	1 out of 12183 0.0082081589099565%	0.123615	1
Molecular Function: acyl carnitine transmembrane transporter activity (GO:0015227);	1 out of 1506 0.0664010624169987%	1 out of 12183 0.0082081589099565%	0.123615	1
Molecular Function: UMP kinase activity (GO:0033862);	1 out of 1506 0.0664010624169987%	1 out of 12183 0.0082081589099565%	0.123615	1
Molecular Function: growth hormone receptor activity (GO:0004903);	1 out of 1506 0.0664010624169987%	1 out of 12183 0.0082081589099565%	0.123615	1
Molecular Function: leukotriene receptor activity (GO:0004974);	1 out of 1506 0.0664010624169987%	1 out of 12183 0.0082081589099565%	0.123615	1
Molecular Function: UDP-activated nucleotide receptor activity (GO:0045029);	1 out of 1506 0.0664010624169987%	1 out of 12183 0.0082081589099565%	0.123615	1
Molecular Function: purine-rich negative regulatory element binding (GO:0032422);	1 out of 1506 0.0664010624169987%	1 out of 12183 0.0082081589099565%	0.123615	1
Molecular Function: rRNA primary transcript binding (GO:0042134);	1 out of 1506 0.0664010624169987%	1 out of 12183 0.0082081589099565%	0.123615	1
Molecular Function: adrenomedullin receptor activity (GO:0001605);	1 out of 1506 0.0664010624169987%	1 out of 12183 0.0082081589099565%	0.123615	1
Molecular Function: methionine adenosyltransferase regulator activity (GO:0048270);	1 out of 1506 0.0664010624169987%	1 out of 12183 0.0082081589099565%	0.123615	1
Molecular Function: alkylglycerone-phosphate synthase activity (GO:0008609);	1 out of 1506 0.0664010624169987%	1 out of 12183 0.0082081589099565%	0.123615	1
Molecular Function: glycerophosphocholine cholinephosphodiesterase activity (GO:0047390);	1 out of 1506 0.0664010624169987%	1 out of 12183 0.0082081589099565%	0.123615	1
Molecular Function: placental growth factor-activated receptor activity (GO:0036332);	1 out of 1506 0.0664010624169987%	1 out of 12183 0.0082081589099565%	0.123615	1
Molecular Function: phospholipase activator activity (GO:0016004);	1 out of 1506 0.0664010624169987%	1 out of 12183 0.0082081589099565%	0.123615	1
Molecular Function: beta-1 adrenergic receptor binding (GO:0031697);	1 out of 1506 0.0664010624169987%	1 out of 12183 0.0082081589099565%	0.123615	1
Molecular Function: dopamine receptor binding (GO:0050780);	1 out of 1506 0.0664010624169987%	1 out of 12183 0.0082081589099565%	0.123615	1
Molecular Function: pyrimidine nucleotide-sugar transmembrane transporter activity (GO:0015165);	1 out of 1506 0.0664010624169987%	1 out of 12183 0.0082081589099565%	0.123615	1
Molecular Function: N-acetyl-L-aspartate-L-glutamate ligase activity (GO:0072590);	1 out of 1506 0.0664010624169987%	1 out of 12183 0.0082081589099565%	0.123615	1
Molecular Function: high affinity arginine transmembrane transporter activity (GO:0005289);	1 out of 1506 0.0664010624169987%	1 out of 12183 0.0082081589099565%	0.123615	1
Molecular Function: adiponectin binding (GO:0055100);	1 out of 1506 0.0664010624169987%	1 out of 12183 0.0082081589099565%	0.123615	1
Molecular Function: arachidonate 5-lipoxygenase activity (GO:0004051);	1 out of 1506 0.0664010624169987%	1 out of 12183 0.0082081589099565%	0.123615	1
Molecular Function: oxysterol 7-alpha-hydroxylase activity (GO:0008396);	1 out of 1506 0.0664010624169987%	1 out of 12183 0.0082081589099565%	0.123615	1
Molecular Function: tropomyosin binding (GO:0005523);	3 out of 1506 0.199203187250996%	11 out of 12183 0.0902897480095215%	0.145956	1
Molecular Function: retinoid X receptor binding (GO:0046965);	3 out of 1506 0.199203187250996%	11 out of 12183 0.0902897480095215%	0.145956	1
Molecular Function: clathrin binding (GO:0030276);	3 out of 1506 0.199203187250996%	11 out of 12183 0.0902897480095215%	0.145956	1
Molecular Function: axon guidance receptor activity (GO:0008046);	3 out of 1506 0.199203187250996%	11 out of 12183 0.0902897480095215%	0.145956	1
Molecular Function: cytoskeletal protein binding (GO:0008092);	34 out of 1506 2.25763612217796%	229 out of 12183 1.87966839038004%	0.14666	1
Molecular Function: ephrin receptor activity (GO:0005003);	4 out of 1506 0.265604249667995%	17 out of 12183 0.13953870146926%	0.149608	1
Molecular Function: transmembrane receptor protein tyrosine kinase activity (GO:0004714);	8 out of 1506 0.531208499335989%	43 out of 12183 0.352950833128129%	0.154494	1
Molecular Function: calcium channel activity (GO:0005262);	6 out of 1506 0.398406374501992%	30 out of 12183 0.246244767298695%	0.158113	1
Molecular Function: insulin-like growth factor I binding (GO:0031994);	2 out of 1506 0.132802124833997%	6 out of 12183 0.049248953459739%	0.163451	1
Molecular Function: histamine receptor activity (GO:0004969);	2 out of 1506 0.132802124833997%	6 out of 12183 0.049248953459739%	0.163451	1
Molecular Function: chitin binding (GO:0008061);	2 out of 1506 0.132802124833997%	6 out of 12183 0.049248953459739%	0.163451	1
Molecular Function: prostaglandin E receptor activity (GO:0004957);	2 out of 1506 0.132802124833997%	6 out of 12183 0.049248953459739%	0.163451	1
Molecular Function: neurotrophin TRKA receptor binding (GO:0005168);	2 out of 1506 0.132802124833997%	6 out of 12183 0.049248953459739%	0.163451	1
Molecular Function: phospholipase binding (GO:0043274);	2 out of 1506 0.132802124833997%	6 out of 12183 0.049248953459739%	0.163451	1
Molecular Function: pyrophosphatase activity (GO:0016462);	2 out of 1506 0.132802124833997%	6 out of 12183 0.049248953459739%	0.163451	1
Molecular Function: inositol 1,4,5 trisphosphate binding (GO:0070679);	2 out of 1506 0.132802124833997%	6 out of 12183 0.049248953459739%	0.163451	1
Molecular Function: poly-pyrimidine tract binding (GO:0008187);	2 out of 1506 0.132802124833997%	6 out of 12183 0.049248953459739%	0.163451	1
Molecular Function: growth factor binding (GO:0019838);	7 out of 1506 0.464807436918991%	37 out of 12183 0.30370187966839%	0.16534	1
Molecular Function: sulfotransferase activity (GO:0008146);	5 out of 1506 0.332005312084993%	24 out of 12183 0.196995813838956%	0.167055	1
Molecular Function: transcription regulatory region DNA binding (GO:0044212);	23 out of 1506 1.52722443559097%	151 out of 12183 1.23943199540343%	0.169095	1
Molecular Function: protein phosphatase binding (GO:0019903);	9 out of 1506 0.597609561752988%	51 out of 12183 0.418616104407781%	0.172162	1
Molecular Function: protein homodimerization activity (GO:0042803);	61 out of 1506 4.05046480743692%	438 out of 12183 3.59517360256095%	0.173048	1
Molecular Function: Rac GTPase activator activity (GO:0030675);	3 out of 1506 0.199203187250996%	12 out of 12183 0.098497906919478%	0.177641	1
Molecular Function: coenzyme binding (GO:0050662);	3 out of 1506 0.199203187250996%	12 out of 12183 0.098497906919478%	0.177641	1
Molecular Function: Ral GTPase binding (GO:0017160);	3 out of 1506 0.199203187250996%	12 out of 12183 0.098497906919478%	0.177641	1
Molecular Function: enhancer sequence-specific DNA binding (GO:0001158);	3 out of 1506 0.199203187250996%	12 out of 12183 0.098497906919478%	0.177641	1
Molecular Function: cholesterol transporter activity (GO:0017127);	3 out of 1506 0.199203187250996%	12 out of 12183 0.098497906919478%	0.177641	1
Molecular Function: oxidoreductase activity, acting on single donors with incorporation of molecular oxygen, incorporation of two atoms of oxygen (GO:0016702);	5 out of 1506 0.332005312084993%	25 out of 12183 0.205203972748912%	0.188968	1
Molecular Function: ephrin receptor binding (GO:0046875);	5 out of 1506 0.332005312084993%	25 out of 12183 0.205203972748912%	0.188968	1
Molecular Function: transcription corepressor activity (GO:0003714);	14 out of 1506 0.929614873837981%	88 out of 12183 0.722317984076172%	0.193703	1
Molecular Function: cysteine-type endopeptidase activity (GO:0004197);	6 out of 1506 0.398406374501992%	32 out of 12183 0.262661085118608%	0.196519	1
Molecular Function: histone binding (GO:0042393);	11 out of 1506 0.730411686586985%	67 out of 12183 0.549946646967085%	0.200061	1
Molecular Function: chemokine activity (GO:0008009);	4 out of 1506 0.265604249667995%	19 out of 12183 0.155955019289173%	0.200975	1
Molecular Function: insulin binding (GO:0043559);	4 out of 1506 0.265604249667995%	19 out of 12183 0.155955019289173%	0.200975	1
Molecular Function: RNA polymerase II regulatory region sequence-specific DNA binding (GO:0000977);	4 out of 1506 0.265604249667995%	19 out of 12183 0.155955019289173%	0.200975	1
Molecular Function: RNA polymerase II transcription factor binding transcription factor activity involved in positive regulation of transcription (GO:0001190);	2 out of 1506 0.132802124833997%	7 out of 12183 0.0574571123696955%	0.210856	1
Molecular Function: peptide binding (GO:0042277);	2 out of 1506 0.132802124833997%	7 out of 12183 0.0574571123696955%	0.210856	1
Molecular Function: organic anion transmembrane transporter activity (GO:0008514);	2 out of 1506 0.132802124833997%	7 out of 12183 0.0574571123696955%	0.210856	1
Molecular Function: receptor agonist activity (GO:0048018);	2 out of 1506 0.132802124833997%	7 out of 12183 0.0574571123696955%	0.210856	1
Molecular Function: MHC class I protein binding (GO:0042288);	2 out of 1506 0.132802124833997%	7 out of 12183 0.0574571123696955%	0.210856	1
Molecular Function: estradiol 17-beta-dehydrogenase activity (GO:0004303);	2 out of 1506 0.132802124833997%	7 out of 12183 0.0574571123696955%	0.210856	1
Molecular Function: calcium-transporting ATPase activity (GO:0005388);	2 out of 1506 0.132802124833997%	7 out of 12183 0.0574571123696955%	0.210856	1
Molecular Function: sequence-specific DNA binding RNA polymerase III transcription factor activity (GO:0001034);	3 out of 1506 0.199203187250996%	13 out of 12183 0.106706065829434%	0.210968	1
Molecular Function: ErbB-3 class receptor binding (GO:0043125);	3 out of 1506 0.199203187250996%	13 out of 12183 0.106706065829434%	0.210968	1
Molecular Function: cargo receptor activity (GO:0038024);	3 out of 1506 0.199203187250996%	13 out of 12183 0.106706065829434%	0.210968	1
Molecular Function: E-box binding (GO:0070888);	5 out of 1506 0.332005312084993%	26 out of 12183 0.213412131658869%	0.211835	1
Molecular Function: transcription cofactor activity (GO:0003712);	5 out of 1506 0.332005312084993%	26 out of 12183 0.213412131658869%	0.211835	1
Molecular Function: monooxygenase activity (GO:0004497);	9 out of 1506 0.597609561752988%	54 out of 12183 0.443240581137651%	0.217955	1
Molecular Function: Rab GTPase binding (GO:0017137);	8 out of 1506 0.531208499335989%	47 out of 12183 0.385783468767955%	0.218985	1
Molecular Function: RNA polymerase II core promoter proximal region sequence-specific DNA binding (GO:0000978);	4 out of 1506 0.265604249667995%	20 out of 12183 0.16416317819913%	0.228384	1
Molecular Function: bHLH transcription factor binding (GO:0043425);	4 out of 1506 0.265604249667995%	20 out of 12183 0.16416317819913%	0.228384	1
Molecular Function: L-lysine transmembrane transporter activity (GO:0015189);	1 out of 1506 0.0664010624169987%	2 out of 12183 0.016416317819913%	0.231958	1
Molecular Function: type II activin receptor binding (GO:0070699);	1 out of 1506 0.0664010624169987%	2 out of 12183 0.016416317819913%	0.231958	1
Molecular Function: enhancer binding (GO:0035326);	1 out of 1506 0.0664010624169987%	2 out of 12183 0.016416317819913%	0.231958	1
Molecular Function: ADP-ribosylation factor binding (GO:0030306);	1 out of 1506 0.0664010624169987%	2 out of 12183 0.016416317819913%	0.231958	1
Molecular Function: vitamin transporter activity (GO:0051183);	1 out of 1506 0.0664010624169987%	2 out of 12183 0.016416317819913%	0.231958	1
Molecular Function: interleukin-1, Type I, activating receptor activity (GO:0004909);	1 out of 1506 0.0664010624169987%	2 out of 12183 0.016416317819913%	0.231958	1
Molecular Function: translation factor activity, nucleic acid binding (GO:0008135);	1 out of 1506 0.0664010624169987%	2 out of 12183 0.016416317819913%	0.231958	1
Molecular Function: alpha-(1->3)-fucosyltransferase activity (GO:0046920);	1 out of 1506 0.0664010624169987%	2 out of 12183 0.016416317819913%	0.231958	1
Molecular Function: oleic acid binding (GO:0070538);	1 out of 1506 0.0664010624169987%	2 out of 12183 0.016416317819913%	0.231958	1
Molecular Function: retinoic acid-responsive element binding (GO:0044323);	1 out of 1506 0.0664010624169987%	2 out of 12183 0.016416317819913%	0.231958	1
Molecular Function: opioid peptide activity (GO:0001515);	1 out of 1506 0.0664010624169987%	2 out of 12183 0.016416317819913%	0.231958	1
Molecular Function: kinase inhibitor activity (GO:0019210);	1 out of 1506 0.0664010624169987%	2 out of 12183 0.016416317819913%	0.231958	1
Molecular Function: glycine transmembrane transporter activity (GO:0015187);	1 out of 1506 0.0664010624169987%	2 out of 12183 0.016416317819913%	0.231958	1
Molecular Function: lipid kinase activity (GO:0001727);	1 out of 1506 0.0664010624169987%	2 out of 12183 0.016416317819913%	0.231958	1
Molecular Function: polyamine oxidase activity (GO:0046592);	1 out of 1506 0.0664010624169987%	2 out of 12183 0.016416317819913%	0.231958	1
Molecular Function: 5'-3' DNA helicase activity (GO:0043139);	1 out of 1506 0.0664010624169987%	2 out of 12183 0.016416317819913%	0.231958	1
Molecular Function: virion binding (GO:0046790);	1 out of 1506 0.0664010624169987%	2 out of 12183 0.016416317819913%	0.231958	1
Molecular Function: DNA ligase activity (GO:0003909);	1 out of 1506 0.0664010624169987%	2 out of 12183 0.016416317819913%	0.231958	1
Molecular Function: peptide transporter activity (GO:0015197);	1 out of 1506 0.0664010624169987%	2 out of 12183 0.016416317819913%	0.231958	1
Molecular Function: G-protein coupled nucleotide receptor activity (GO:0001608);	1 out of 1506 0.0664010624169987%	2 out of 12183 0.016416317819913%	0.231958	1
Molecular Function: arginine binding (GO:0034618);	1 out of 1506 0.0664010624169987%	2 out of 12183 0.016416317819913%	0.231958	1
Molecular Function: phosphatidylinositol trisphosphate phosphatase activity (GO:0034594);	1 out of 1506 0.0664010624169987%	2 out of 12183 0.016416317819913%	0.231958	1
Molecular Function: ATP-activated inward rectifier potassium channel activity (GO:0015272);	1 out of 1506 0.0664010624169987%	2 out of 12183 0.016416317819913%	0.231958	1
Molecular Function: structural constituent of myelin sheath (GO:0019911);	1 out of 1506 0.0664010624169987%	2 out of 12183 0.016416317819913%	0.231958	1
Molecular Function: phosphatidylcholine-sterol O-acyltransferase activator activity (GO:0060228);	1 out of 1506 0.0664010624169987%	2 out of 12183 0.016416317819913%	0.231958	1
Molecular Function: antigen binding (GO:0003823);	1 out of 1506 0.0664010624169987%	2 out of 12183 0.016416317819913%	0.231958	1
Molecular Function: protein phosphatase regulator activity (GO:0019888);	1 out of 1506 0.0664010624169987%	2 out of 12183 0.016416317819913%	0.231958	1
Molecular Function: G-protein beta-subunit binding (GO:0031681);	1 out of 1506 0.0664010624169987%	2 out of 12183 0.016416317819913%	0.231958	1
Molecular Function: L-glutamine transmembrane transporter activity (GO:0015186);	1 out of 1506 0.0664010624169987%	2 out of 12183 0.016416317819913%	0.231958	1
Molecular Function: Rap GTPase activator activity (GO:0046582);	1 out of 1506 0.0664010624169987%	2 out of 12183 0.016416317819913%	0.231958	1
Molecular Function: vascular endothelial growth factor receptor 2 binding (GO:0043184);	1 out of 1506 0.0664010624169987%	2 out of 12183 0.016416317819913%	0.231958	1
Molecular Function: nucleotide receptor activity (GO:0016502);	1 out of 1506 0.0664010624169987%	2 out of 12183 0.016416317819913%	0.231958	1
Molecular Function: lipoprotein lipase activity (GO:0004465);	1 out of 1506 0.0664010624169987%	2 out of 12183 0.016416317819913%	0.231958	1
Molecular Function: beta-2 adrenergic receptor binding (GO:0031698);	1 out of 1506 0.0664010624169987%	2 out of 12183 0.016416317819913%	0.231958	1
Molecular Function: glutamine-fructose-6-phosphate transaminase (isomerizing) activity (GO:0004360);	1 out of 1506 0.0664010624169987%	2 out of 12183 0.016416317819913%	0.231958	1
Molecular Function: tryptophan 2,3-dioxygenase activity (GO:0004833);	1 out of 1506 0.0664010624169987%	2 out of 12183 0.016416317819913%	0.231958	1
Molecular Function: prostaglandin-endoperoxide synthase activity (GO:0004666);	1 out of 1506 0.0664010624169987%	2 out of 12183 0.016416317819913%	0.231958	1
Molecular Function: leukemia inhibitory factor receptor activity (GO:0004923);	1 out of 1506 0.0664010624169987%	2 out of 12183 0.016416317819913%	0.231958	1
Molecular Function: calcium-dependent phospholipase A2 activity (GO:0047498);	1 out of 1506 0.0664010624169987%	2 out of 12183 0.016416317819913%	0.231958	1
Molecular Function: choline transmembrane transporter activity (GO:0015220);	1 out of 1506 0.0664010624169987%	2 out of 12183 0.016416317819913%	0.231958	1
Molecular Function: T cell receptor binding (GO:0042608);	1 out of 1506 0.0664010624169987%	2 out of 12183 0.016416317819913%	0.231958	1
Molecular Function: long-chain-fatty-acyl-CoA reductase activity (GO:0050062);	1 out of 1506 0.0664010624169987%	2 out of 12183 0.016416317819913%	0.231958	1
Molecular Function: malate dehydrogenase (decarboxylating) (NADP+) activity (GO:0004473);	1 out of 1506 0.0664010624169987%	2 out of 12183 0.016416317819913%	0.231958	1
Molecular Function: arylesterase activity (GO:0004064);	1 out of 1506 0.0664010624169987%	2 out of 12183 0.016416317819913%	0.231958	1
Molecular Function: cGMP-dependent protein kinase activity (GO:0004692);	1 out of 1506 0.0664010624169987%	2 out of 12183 0.016416317819913%	0.231958	1
Molecular Function: activin receptor activity, type I (GO:0016361);	1 out of 1506 0.0664010624169987%	2 out of 12183 0.016416317819913%	0.231958	1
Molecular Function: protein N-acetylglucosaminyltransferase activity (GO:0016262);	1 out of 1506 0.0664010624169987%	2 out of 12183 0.016416317819913%	0.231958	1
Molecular Function: chondroitin sulfate binding (GO:0035374);	1 out of 1506 0.0664010624169987%	2 out of 12183 0.016416317819913%	0.231958	1
Molecular Function: vascular endothelial growth factor receptor 3 binding (GO:0043185);	1 out of 1506 0.0664010624169987%	2 out of 12183 0.016416317819913%	0.231958	1
Molecular Function: thymidylate kinase activity (GO:0004798);	1 out of 1506 0.0664010624169987%	2 out of 12183 0.016416317819913%	0.231958	1
Molecular Function: choline:sodium symporter activity (GO:0005307);	1 out of 1506 0.0664010624169987%	2 out of 12183 0.016416317819913%	0.231958	1
Molecular Function: electron-transferring-flavoprotein dehydrogenase activity (GO:0004174);	1 out of 1506 0.0664010624169987%	2 out of 12183 0.016416317819913%	0.231958	1
Molecular Function: galactosylceramidase activity (GO:0004336);	1 out of 1506 0.0664010624169987%	2 out of 12183 0.016416317819913%	0.231958	1
Molecular Function: voltage-gated calcium channel activity involved SA node cell action potential (GO:0086059);	1 out of 1506 0.0664010624169987%	2 out of 12183 0.016416317819913%	0.231958	1
Molecular Function: Rho GDP-dissociation inhibitor activity (GO:0005094);	1 out of 1506 0.0664010624169987%	2 out of 12183 0.016416317819913%	0.231958	1
Molecular Function: retinyl-palmitate esterase activity (GO:0050253);	1 out of 1506 0.0664010624169987%	2 out of 12183 0.016416317819913%	0.231958	1
Molecular Function: heme oxygenase (decyclizing) activity (GO:0004392);	1 out of 1506 0.0664010624169987%	2 out of 12183 0.016416317819913%	0.231958	1
Molecular Function: troponin C binding (GO:0030172);	1 out of 1506 0.0664010624169987%	2 out of 12183 0.016416317819913%	0.231958	1
Molecular Function: GTP-dependent protein kinase activity (GO:0034211);	1 out of 1506 0.0664010624169987%	2 out of 12183 0.016416317819913%	0.231958	1
Molecular Function: immunoglobulin binding (GO:0019865);	1 out of 1506 0.0664010624169987%	2 out of 12183 0.016416317819913%	0.231958	1
Molecular Function: tetrahydrobiopterin binding (GO:0034617);	1 out of 1506 0.0664010624169987%	2 out of 12183 0.016416317819913%	0.231958	1
Molecular Function: choline binding (GO:0033265);	1 out of 1506 0.0664010624169987%	2 out of 12183 0.016416317819913%	0.231958	1
Molecular Function: RNA polymerase II regulatory region DNA binding (GO:0001012);	1 out of 1506 0.0664010624169987%	2 out of 12183 0.016416317819913%	0.231958	1
Molecular Function: fatty-acyl-CoA reductase (alcohol-forming) activity (GO:0080019);	1 out of 1506 0.0664010624169987%	2 out of 12183 0.016416317819913%	0.231958	1
Molecular Function: oncostatin-M receptor activity (GO:0004924);	1 out of 1506 0.0664010624169987%	2 out of 12183 0.016416317819913%	0.231958	1
Molecular Function: 3',5'-cyclic-AMP phosphodiesterase activity (GO:0004115);	1 out of 1506 0.0664010624169987%	2 out of 12183 0.016416317819913%	0.231958	1
Molecular Function: NAD+ kinase activity (GO:0003951);	1 out of 1506 0.0664010624169987%	2 out of 12183 0.016416317819913%	0.231958	1
Molecular Function: tyrosine 3-monooxygenase activity (GO:0004511);	1 out of 1506 0.0664010624169987%	2 out of 12183 0.016416317819913%	0.231958	1
Molecular Function: fructose-bisphosphate aldolase activity (GO:0004332);	1 out of 1506 0.0664010624169987%	2 out of 12183 0.016416317819913%	0.231958	1
Molecular Function: calcitonin gene-related polypeptide receptor activity (GO:0001635);	1 out of 1506 0.0664010624169987%	2 out of 12183 0.016416317819913%	0.231958	1
Molecular Function: serine-type carboxypeptidase activity (GO:0004185);	1 out of 1506 0.0664010624169987%	2 out of 12183 0.016416317819913%	0.231958	1
Molecular Function: receptor signaling complex scaffold activity (GO:0030159);	1 out of 1506 0.0664010624169987%	2 out of 12183 0.016416317819913%	0.231958	1
Molecular Function: CXCR chemokine receptor binding (GO:0045236);	1 out of 1506 0.0664010624169987%	2 out of 12183 0.016416317819913%	0.231958	1
Molecular Function: substrate-specific transporter activity (GO:0022892);	1 out of 1506 0.0664010624169987%	2 out of 12183 0.016416317819913%	0.231958	1
Molecular Function: geranyltranstransferase activity (GO:0004337);	1 out of 1506 0.0664010624169987%	2 out of 12183 0.016416317819913%	0.231958	1
Molecular Function: linoleic acid binding (GO:0070539);	1 out of 1506 0.0664010624169987%	2 out of 12183 0.016416317819913%	0.231958	1
Molecular Function: chemokine binding (GO:0019956);	1 out of 1506 0.0664010624169987%	2 out of 12183 0.016416317819913%	0.231958	1
Molecular Function: superoxide-generating NADPH oxidase activator activity (GO:0016176);	1 out of 1506 0.0664010624169987%	2 out of 12183 0.016416317819913%	0.231958	1
Molecular Function: parathyroid hormone receptor activity (GO:0004991);	1 out of 1506 0.0664010624169987%	2 out of 12183 0.016416317819913%	0.231958	1
Molecular Function: long-chain fatty acid binding (GO:0036041);	1 out of 1506 0.0664010624169987%	2 out of 12183 0.016416317819913%	0.231958	1
Molecular Function: beta-galactoside alpha-2,6-sialyltransferase activity (GO:0003835);	1 out of 1506 0.0664010624169987%	2 out of 12183 0.016416317819913%	0.231958	1
Molecular Function: prostaglandin-E synthase activity (GO:0050220);	1 out of 1506 0.0664010624169987%	2 out of 12183 0.016416317819913%	0.231958	1
Molecular Function: hydroxymethylglutaryl-CoA synthase activity (GO:0004421);	1 out of 1506 0.0664010624169987%	2 out of 12183 0.016416317819913%	0.231958	1
Molecular Function: open rectifier potassium channel activity (GO:0005252);	1 out of 1506 0.0664010624169987%	2 out of 12183 0.016416317819913%	0.231958	1
Molecular Function: HMG box domain binding (GO:0071837);	3 out of 1506 0.199203187250996%	14 out of 12183 0.114914224739391%	0.245489	1
Molecular Function: histone acetyl-lysine binding (GO:0070577);	3 out of 1506 0.199203187250996%	14 out of 12183 0.114914224739391%	0.245489	1
Molecular Function: MAP kinase activity (GO:0004707);	3 out of 1506 0.199203187250996%	14 out of 12183 0.114914224739391%	0.245489	1
Molecular Function: chemoattractant activity (GO:0042056);	3 out of 1506 0.199203187250996%	14 out of 12183 0.114914224739391%	0.245489	1
Molecular Function: calcium-dependent cysteine-type endopeptidase activity (GO:0004198);	3 out of 1506 0.199203187250996%	14 out of 12183 0.114914224739391%	0.245489	1
Molecular Function: SH3 domain binding (GO:0017124);	8 out of 1506 0.531208499335989%	49 out of 12183 0.402199786587868%	0.25447	1
Molecular Function: insulin receptor binding (GO:0005158);	4 out of 1506 0.265604249667995%	21 out of 12183 0.172371337109086%	0.256648	1
Molecular Function: oxidoreductase activity, acting on paired donors, with incorporation or reduction of molecular oxygen (GO:0016705);	7 out of 1506 0.464807436918991%	42 out of 12183 0.344742674218173%	0.257542	1
Molecular Function: tubulin binding (GO:0015631);	7 out of 1506 0.464807436918991%	42 out of 12183 0.344742674218173%	0.257542	1
Molecular Function: glycerophosphodiester phosphodiesterase activity (GO:0008889);	2 out of 1506 0.132802124833997%	8 out of 12183 0.065665271279652%	0.25933	1
Molecular Function: apelin receptor activity (GO:0060182);	2 out of 1506 0.132802124833997%	8 out of 12183 0.065665271279652%	0.25933	1
Molecular Function: misfolded protein binding (GO:0051787);	2 out of 1506 0.132802124833997%	8 out of 12183 0.065665271279652%	0.25933	1
Molecular Function: adenylate cyclase activity (GO:0004016);	2 out of 1506 0.132802124833997%	8 out of 12183 0.065665271279652%	0.25933	1
Molecular Function: biotin carboxylase activity (GO:0004075);	2 out of 1506 0.132802124833997%	8 out of 12183 0.065665271279652%	0.25933	1
Molecular Function: polypeptide N-acetylgalactosaminyltransferase activity (GO:0004653);	2 out of 1506 0.132802124833997%	8 out of 12183 0.065665271279652%	0.25933	1
Molecular Function: MAP kinase kinase kinase activity (GO:0004709);	2 out of 1506 0.132802124833997%	8 out of 12183 0.065665271279652%	0.25933	1
Molecular Function: ATPase activity, coupled (GO:0042623);	2 out of 1506 0.132802124833997%	8 out of 12183 0.065665271279652%	0.25933	1
Molecular Function: triglyceride lipase activity (GO:0004806);	2 out of 1506 0.132802124833997%	8 out of 12183 0.065665271279652%	0.25933	1
Molecular Function: sodium channel activity (GO:0005272);	2 out of 1506 0.132802124833997%	8 out of 12183 0.065665271279652%	0.25933	1
Molecular Function: protein-glutamine gamma-glutamyltransferase activity (GO:0003810);	2 out of 1506 0.132802124833997%	8 out of 12183 0.065665271279652%	0.25933	1
Molecular Function: nitric-oxide synthase binding (GO:0050998);	2 out of 1506 0.132802124833997%	8 out of 12183 0.065665271279652%	0.25933	1
Molecular Function: thyroid hormone receptor activity (GO:0004887);	2 out of 1506 0.132802124833997%	8 out of 12183 0.065665271279652%	0.25933	1
Molecular Function: ligand-activated sequence-specific DNA binding RNA polymerase II transcription factor activity (GO:0004879);	5 out of 1506 0.332005312084993%	28 out of 12183 0.229828449478782%	0.259896	1
Molecular Function: protein kinase activity (GO:0004672);	19 out of 1506 1.26162018592297%	132 out of 12183 1.08347697611426%	0.273618	1
Molecular Function: phosphatidylinositol-3,4,5-trisphosphate binding (GO:0005547);	3 out of 1506 0.199203187250996%	15 out of 12183 0.123122383649347%	0.28079	1
Molecular Function: oxidoreductase activity, acting on paired donors, with incorporation or reduction of molecular oxygen, reduced flavin or flavoprotein as one donor, and incorporation of one atom of oxygen (GO:0016712);	3 out of 1506 0.199203187250996%	15 out of 12183 0.123122383649347%	0.28079	1
Molecular Function: endopeptidase activity (GO:0004175);	3 out of 1506 0.199203187250996%	15 out of 12183 0.123122383649347%	0.28079	1
Molecular Function: GTPase regulator activity (GO:0030695);	3 out of 1506 0.199203187250996%	15 out of 12183 0.123122383649347%	0.28079	1
Molecular Function: RNA polymerase II transcription factor binding (GO:0001085);	3 out of 1506 0.199203187250996%	15 out of 12183 0.123122383649347%	0.28079	1
Molecular Function: RNA polymerase II activating transcription factor binding (GO:0001102);	6 out of 1506 0.398406374501992%	36 out of 12183 0.295493720758434%	0.281756	1
Molecular Function: Rho GTPase binding (GO:0017048);	4 out of 1506 0.265604249667995%	22 out of 12183 0.180579496019043%	0.28555	1
Molecular Function: binding (GO:0005488);	125 out of 1506 8.30013280212483%	967 out of 12183 7.93728966592793%	0.303814	1
Molecular Function: peptidase activity (GO:0008233);	11 out of 1506 0.730411686586985%	74 out of 12183 0.607403759336781%	0.304081	1
Molecular Function: patched binding (GO:0005113);	2 out of 1506 0.132802124833997%	9 out of 12183 0.0738734301896085%	0.307885	1
Molecular Function: lipopolysaccharide binding (GO:0001530);	2 out of 1506 0.132802124833997%	9 out of 12183 0.0738734301896085%	0.307885	1
Molecular Function: Ras guanyl-nucleotide exchange factor activity (GO:0005088);	2 out of 1506 0.132802124833997%	9 out of 12183 0.0738734301896085%	0.307885	1
Molecular Function: ARF GTPase activator activity (GO:0008060);	4 out of 1506 0.265604249667995%	23 out of 12183 0.188787654928999%	0.314882	1
Molecular Function: protein binding, bridging (GO:0030674);	3 out of 1506 0.199203187250996%	16 out of 12183 0.131330542559304%	0.316491	1
Molecular Function: L-ascorbic acid binding (GO:0031418);	3 out of 1506 0.199203187250996%	16 out of 12183 0.131330542559304%	0.316491	1
Molecular Function: GTPase activator activity (GO:0005096);	12 out of 1506 0.796812749003984%	83 out of 12183 0.681277189526389%	0.326741	1
Molecular Function: arachidonic acid binding (GO:0050544);	1 out of 1506 0.0664010624169987%	3 out of 12183 0.0246244767298695%	0.326915	1
Molecular Function: glycerol-3-phosphate dehydrogenase [NAD+] activity (GO:0004367);	1 out of 1506 0.0664010624169987%	3 out of 12183 0.0246244767298695%	0.326915	1
Molecular Function: N-acetylgalactosamine 4-sulfate 6-O-sulfotransferase activity (GO:0050659);	1 out of 1506 0.0664010624169987%	3 out of 12183 0.0246244767298695%	0.326915	1
Molecular Function: phospholipase inhibitor activity (GO:0004859);	1 out of 1506 0.0664010624169987%	3 out of 12183 0.0246244767298695%	0.326915	1
Molecular Function: BH3 domain binding (GO:0051434);	1 out of 1506 0.0664010624169987%	3 out of 12183 0.0246244767298695%	0.326915	1
Molecular Function: galactosylceramide sulfotransferase activity (GO:0001733);	1 out of 1506 0.0664010624169987%	3 out of 12183 0.0246244767298695%	0.326915	1
Molecular Function: potassium:chloride symporter activity (GO:0015379);	1 out of 1506 0.0664010624169987%	3 out of 12183 0.0246244767298695%	0.326915	1
Molecular Function: intracellular cAMP activated cation channel activity (GO:0005222);	1 out of 1506 0.0664010624169987%	3 out of 12183 0.0246244767298695%	0.326915	1
Molecular Function: DNA (cytosine-5-)-methyltransferase activity (GO:0003886);	1 out of 1506 0.0664010624169987%	3 out of 12183 0.0246244767298695%	0.326915	1
Molecular Function: RNA polymerase II distal enhancer sequence-specific DNA binding transcription factor activity involved in positive regulation of transcription (GO:0001205);	1 out of 1506 0.0664010624169987%	3 out of 12183 0.0246244767298695%	0.326915	1
Molecular Function: cation:chloride symporter activity (GO:0015377);	1 out of 1506 0.0664010624169987%	3 out of 12183 0.0246244767298695%	0.326915	1
Molecular Function: calcium activated cation channel activity (GO:0005227);	1 out of 1506 0.0664010624169987%	3 out of 12183 0.0246244767298695%	0.326915	1
Molecular Function: myosin light chain kinase activity (GO:0004687);	1 out of 1506 0.0664010624169987%	3 out of 12183 0.0246244767298695%	0.326915	1
Molecular Function: hyaluronan synthase activity (GO:0050501);	1 out of 1506 0.0664010624169987%	3 out of 12183 0.0246244767298695%	0.326915	1
Molecular Function: phosphotransferase activity, for other substituted phosphate groups (GO:0016780);	1 out of 1506 0.0664010624169987%	3 out of 12183 0.0246244767298695%	0.326915	1
Molecular Function: LRR domain binding (GO:0030275);	1 out of 1506 0.0664010624169987%	3 out of 12183 0.0246244767298695%	0.326915	1
Molecular Function: S-(hydroxymethyl)glutathione dehydrogenase activity (GO:0051903);	1 out of 1506 0.0664010624169987%	3 out of 12183 0.0246244767298695%	0.326915	1
Molecular Function: O-fucosylpeptide 3-beta-N-acetylglucosaminyltransferase activity (GO:0033829);	1 out of 1506 0.0664010624169987%	3 out of 12183 0.0246244767298695%	0.326915	1
Molecular Function: dopamine beta-monooxygenase activity (GO:0004500);	1 out of 1506 0.0664010624169987%	3 out of 12183 0.0246244767298695%	0.326915	1
Molecular Function: protein tyrosine phosphatase activator activity (GO:0008160);	1 out of 1506 0.0664010624169987%	3 out of 12183 0.0246244767298695%	0.326915	1
Molecular Function: phosphoric ester hydrolase activity (GO:0042578);	1 out of 1506 0.0664010624169987%	3 out of 12183 0.0246244767298695%	0.326915	1
Molecular Function: glucosylceramidase activity (GO:0004348);	1 out of 1506 0.0664010624169987%	3 out of 12183 0.0246244767298695%	0.326915	1
Molecular Function: GTPase inhibitor activity (GO:0005095);	1 out of 1506 0.0664010624169987%	3 out of 12183 0.0246244767298695%	0.326915	1
Molecular Function: dopamine neurotransmitter receptor activity, coupled via Gi/Go (GO:0001591);	1 out of 1506 0.0664010624169987%	3 out of 12183 0.0246244767298695%	0.326915	1
Molecular Function: alkaline phosphatase activity (GO:0004035);	1 out of 1506 0.0664010624169987%	3 out of 12183 0.0246244767298695%	0.326915	1
Molecular Function: thromboxane receptor activity (GO:0004960);	1 out of 1506 0.0664010624169987%	3 out of 12183 0.0246244767298695%	0.326915	1
Molecular Function: ciliary neurotrophic factor receptor binding (GO:0005127);	1 out of 1506 0.0664010624169987%	3 out of 12183 0.0246244767298695%	0.326915	1
Molecular Function: 3-chloroallyl aldehyde dehydrogenase activity (GO:0004028);	1 out of 1506 0.0664010624169987%	3 out of 12183 0.0246244767298695%	0.326915	1
Molecular Function: binding, bridging (GO:0060090);	1 out of 1506 0.0664010624169987%	3 out of 12183 0.0246244767298695%	0.326915	1
Molecular Function: procollagen-proline 4-dioxygenase activity (GO:0004656);	1 out of 1506 0.0664010624169987%	3 out of 12183 0.0246244767298695%	0.326915	1
Molecular Function: group III metabotropic glutamate receptor activity (GO:0001642);	1 out of 1506 0.0664010624169987%	3 out of 12183 0.0246244767298695%	0.326915	1
Molecular Function: arylsulfatase activity (GO:0004065);	1 out of 1506 0.0664010624169987%	3 out of 12183 0.0246244767298695%	0.326915	1
Molecular Function: DNA ligase (ATP) activity (GO:0003910);	1 out of 1506 0.0664010624169987%	3 out of 12183 0.0246244767298695%	0.326915	1
Molecular Function: inositol 1,4,5-trisphosphate-sensitive calcium-release channel activity (GO:0005220);	1 out of 1506 0.0664010624169987%	3 out of 12183 0.0246244767298695%	0.326915	1
Molecular Function: acetate-CoA ligase activity (GO:0003987);	1 out of 1506 0.0664010624169987%	3 out of 12183 0.0246244767298695%	0.326915	1
Molecular Function: fructose binding (GO:0070061);	1 out of 1506 0.0664010624169987%	3 out of 12183 0.0246244767298695%	0.326915	1
Molecular Function: hydrolase activity, acting on glycosyl bonds (GO:0016798);	1 out of 1506 0.0664010624169987%	3 out of 12183 0.0246244767298695%	0.326915	1
Molecular Function: activin-activated receptor activity (GO:0017002);	1 out of 1506 0.0664010624169987%	3 out of 12183 0.0246244767298695%	0.326915	1
Molecular Function: protein kinase A binding (GO:0051018);	1 out of 1506 0.0664010624169987%	3 out of 12183 0.0246244767298695%	0.326915	1
Molecular Function: calcium:sodium antiporter activity (GO:0005432);	1 out of 1506 0.0664010624169987%	3 out of 12183 0.0246244767298695%	0.326915	1
Molecular Function: acetylcholine receptor binding (GO:0033130);	1 out of 1506 0.0664010624169987%	3 out of 12183 0.0246244767298695%	0.326915	1
Molecular Function: prenyltransferase activity (GO:0004659);	1 out of 1506 0.0664010624169987%	3 out of 12183 0.0246244767298695%	0.326915	1
Molecular Function: signaling pattern recognition receptor activity (GO:0008329);	1 out of 1506 0.0664010624169987%	3 out of 12183 0.0246244767298695%	0.326915	1
Molecular Function: acetylcholine receptor regulator activity (GO:0030548);	1 out of 1506 0.0664010624169987%	3 out of 12183 0.0246244767298695%	0.326915	1
Molecular Function: N,N-dimethylaniline monooxygenase activity (GO:0004499);	1 out of 1506 0.0664010624169987%	3 out of 12183 0.0246244767298695%	0.326915	1
Molecular Function: peptidyl-dipeptidase activity (GO:0008241);	1 out of 1506 0.0664010624169987%	3 out of 12183 0.0246244767298695%	0.326915	1
Molecular Function: manganese ion transmembrane transporter activity (GO:0005384);	1 out of 1506 0.0664010624169987%	3 out of 12183 0.0246244767298695%	0.326915	1
Molecular Function: androgen binding (GO:0005497);	1 out of 1506 0.0664010624169987%	3 out of 12183 0.0246244767298695%	0.326915	1
Molecular Function: pyruvate dehydrogenase (acetyl-transferring) kinase activity (GO:0004740);	1 out of 1506 0.0664010624169987%	3 out of 12183 0.0246244767298695%	0.326915	1
Molecular Function: MHC class II protein binding (GO:0042289);	1 out of 1506 0.0664010624169987%	3 out of 12183 0.0246244767298695%	0.326915	1
Molecular Function: aminoacyl-tRNA hydrolase activity (GO:0004045);	1 out of 1506 0.0664010624169987%	3 out of 12183 0.0246244767298695%	0.326915	1
Molecular Function: stearoyl-CoA 9-desaturase activity (GO:0004768);	1 out of 1506 0.0664010624169987%	3 out of 12183 0.0246244767298695%	0.326915	1
Molecular Function: sulfate transmembrane transporter activity (GO:0015116);	1 out of 1506 0.0664010624169987%	3 out of 12183 0.0246244767298695%	0.326915	1
Molecular Function: protein binding involved in heterotypic cell-cell adhesion (GO:0086080);	1 out of 1506 0.0664010624169987%	3 out of 12183 0.0246244767298695%	0.326915	1
Molecular Function: transforming growth factor beta receptor, pathway-specific cytoplasmic mediator activity (GO:0030618);	1 out of 1506 0.0664010624169987%	3 out of 12183 0.0246244767298695%	0.326915	1
Molecular Function: gamma-glutamyltransferase activity (GO:0003840);	1 out of 1506 0.0664010624169987%	3 out of 12183 0.0246244767298695%	0.326915	1
Molecular Function: androgen receptor activity (GO:0004882);	1 out of 1506 0.0664010624169987%	3 out of 12183 0.0246244767298695%	0.326915	1
Molecular Function: AT DNA binding (GO:0003680);	1 out of 1506 0.0664010624169987%	3 out of 12183 0.0246244767298695%	0.326915	1
Molecular Function: uridine-rich cytoplasmic polyadenylylation element binding (GO:0017131);	1 out of 1506 0.0664010624169987%	3 out of 12183 0.0246244767298695%	0.326915	1
Molecular Function: neutral amino acid transmembrane transporter activity (GO:0015175);	1 out of 1506 0.0664010624169987%	3 out of 12183 0.0246244767298695%	0.326915	1
Molecular Function: oxidoreductase activity, acting on the CH-OH group of donors, quinone or similar compound as acceptor (GO:0016901);	1 out of 1506 0.0664010624169987%	3 out of 12183 0.0246244767298695%	0.326915	1
Molecular Function: thyroxine 5'-deiodinase activity (GO:0004800);	1 out of 1506 0.0664010624169987%	3 out of 12183 0.0246244767298695%	0.326915	1
Molecular Function: growth hormone-releasing hormone activity (GO:0016608);	1 out of 1506 0.0664010624169987%	3 out of 12183 0.0246244767298695%	0.326915	1
Molecular Function: frizzled-2 binding (GO:0005110);	1 out of 1506 0.0664010624169987%	3 out of 12183 0.0246244767298695%	0.326915	1
Molecular Function: glucocorticoid receptor binding (GO:0035259);	1 out of 1506 0.0664010624169987%	3 out of 12183 0.0246244767298695%	0.326915	1
Molecular Function: hydrogen ion channel activity (GO:0015252);	1 out of 1506 0.0664010624169987%	3 out of 12183 0.0246244767298695%	0.326915	1
Molecular Function: phosphatidylethanolamine binding (GO:0008429);	1 out of 1506 0.0664010624169987%	3 out of 12183 0.0246244767298695%	0.326915	1
Molecular Function: ethanolamine kinase activity (GO:0004305);	1 out of 1506 0.0664010624169987%	3 out of 12183 0.0246244767298695%	0.326915	1
Molecular Function: eukaryotic initiation factor 4E binding (GO:0008190);	1 out of 1506 0.0664010624169987%	3 out of 12183 0.0246244767298695%	0.326915	1
Molecular Function: G-protein coupled photoreceptor activity (GO:0008020);	1 out of 1506 0.0664010624169987%	3 out of 12183 0.0246244767298695%	0.326915	1
Molecular Function: benzodiazepine receptor activity (GO:0008503);	1 out of 1506 0.0664010624169987%	3 out of 12183 0.0246244767298695%	0.326915	1
Molecular Function: L-amino acid transmembrane transporter activity (GO:0015179);	1 out of 1506 0.0664010624169987%	3 out of 12183 0.0246244767298695%	0.326915	1
Molecular Function: motor activity (GO:0003774);	11 out of 1506 0.730411686586985%	76 out of 12183 0.623820077156694%	0.336158	1
Molecular Function: chromatin binding (GO:0003682);	40 out of 1506 2.65604249667995%	302 out of 12183 2.47886399080686%	0.343938	1
Molecular Function: enzyme binding (GO:0019899);	27 out of 1506 1.79282868525896%	201 out of 12183 1.64983994090126%	0.351978	1
Molecular Function: insulin-like growth factor receptor binding (GO:0005159);	3 out of 1506 0.199203187250996%	17 out of 12183 0.13953870146926%	0.352252	1
Molecular Function: insulin-like growth factor-activated receptor activity (GO:0005010);	3 out of 1506 0.199203187250996%	17 out of 12183 0.13953870146926%	0.352252	1
Molecular Function: PTB domain binding (GO:0051425);	3 out of 1506 0.199203187250996%	17 out of 12183 0.13953870146926%	0.352252	1
Molecular Function: ErbB-2 class receptor binding (GO:0005176);	2 out of 1506 0.132802124833997%	10 out of 12183 0.082081589099565%	0.355762	1
Molecular Function: GTP-dependent protein binding (GO:0030742);	2 out of 1506 0.132802124833997%	10 out of 12183 0.082081589099565%	0.355762	1
Molecular Function: peroxidase activity (GO:0004601);	2 out of 1506 0.132802124833997%	10 out of 12183 0.082081589099565%	0.355762	1
Molecular Function: inorganic anion transmembrane transporter activity (GO:0015103);	2 out of 1506 0.132802124833997%	10 out of 12183 0.082081589099565%	0.355762	1
Molecular Function: co-SMAD binding (GO:0070410);	2 out of 1506 0.132802124833997%	10 out of 12183 0.082081589099565%	0.355762	1
Molecular Function: neurotrophin receptor activity (GO:0005030);	2 out of 1506 0.132802124833997%	10 out of 12183 0.082081589099565%	0.355762	1
Molecular Function: scaffold protein binding (GO:0097110);	2 out of 1506 0.132802124833997%	10 out of 12183 0.082081589099565%	0.355762	1
Molecular Function: ligand-gated sodium channel activity (GO:0015280);	2 out of 1506 0.132802124833997%	10 out of 12183 0.082081589099565%	0.355762	1
Molecular Function: guanyl-nucleotide exchange factor activity (GO:0005085);	6 out of 1506 0.398406374501992%	40 out of 12183 0.32832635639826%	0.373343	1
Molecular Function: electron carrier activity (GO:0009055);	13 out of 1506 0.863213811420983%	94 out of 12183 0.771566937535911%	0.377286	1
Molecular Function: sequence-specific DNA binding RNA polymerase II transcription factor activity (GO:0000981);	7 out of 1506 0.464807436918991%	48 out of 12183 0.393991627677912%	0.381991	1
Molecular Function: endopeptidase inhibitor activity (GO:0004866);	3 out of 1506 0.199203187250996%	18 out of 12183 0.147746860379217%	0.387773	1
[truncated: 354 more rows]

## Sheet: T1 vs T4_Cellular component
#Gene_Ontology_term	Cluter_frequency	Genome_frequency	P-value	Corrected_P-value
[truncated: 436 more rows]

[truncated: 6 more sheets: T2 vs T5_Biological process , T2 vs T5_Molecular function, T2 vs T5_Cellular component, T3 vs T6_Biological process , T3 vs T6_Molecular function, T3 vs T6_Cellular component]
